# Supplementary material for: A novel Drosophila injury model reveals severed axons are cleared through a Draper/MMP-1 signaling cascade
Source: eLife. 2017 Aug 21;6:e23611. doi: 10.7554/eLife.23611 (PMC5565368; doi:10.7554/eLife.23611)
Supplement: Figure 4—source data 1. — DOI: http://dx.doi.org/10.7554/eLife.23611.006 [file elife-23611-fig4-data1.xlsx]

## Sheet: RNA quality
Sample Name*	Illumina Oligo Index Used	Treatment Details	Instrument Used to Determine Concentration	PI's OD260	PI's OD280	PI's 260/280	Concentration (ug/ul)	Volume (ul) *	Tissue or Cell Type/ Strain *	Sex	Age	Developmental Stage	Genetic Modification	Genotype	Phenotype	Disease State	Sample Resuspended In	Species	Sample State	Sample Source	Treatment Type
No Inj-A		No Injury control	Qubit	ND	ND	ND	0.0195	~18-20	Dissected Ventral Nerve Cord	M/F 50/50	3-5 days	Adult		w1118			RNAse free water	Drosophila melanogaster		Dissected Ventral Nerve Cord	No Injury control
No Inj-B		No Injury control	Qubit	ND	ND	ND	0.0203	~18-20	Dissected Ventral Nerve Cord	M/F 50/50	3-5 days	Adult		w1118			RNAse free water	Drosophila melanogaster		Dissected Ventral Nerve Cord	No Injury control
No Inj-C		No Injury control	Qubit	ND	ND	ND	0.0201	~18-20	Dissected Ventral Nerve Cord	M/F 50/50	3-5 days	Adult		w1118			RNAse free water	Drosophila melanogaster		Dissected Ventral Nerve Cord	No Injury control
No Inj-D		No Injury control	Qubit	ND	ND	ND	0.0228	~18-20	Dissected Ventral Nerve Cord	M/F 50/50	3-5 days	Adult		w1118			RNAse free water	Drosophila melanogaster		Dissected Ventral Nerve Cord	No Injury control
No Inj-G		No Injury control	Qubit	ND	ND	ND	0.0237	~18-20	Dissected Ventral Nerve Cord	M/F 50/50	3-5 days	Adult		w1118			RNAse free water	Drosophila melanogaster		Dissected Ventral Nerve Cord	No Injury control
Inj-1		5 hrs post severing all wings, legs and head	Qubit	ND	ND	ND	0.0183	~18-20	Dissected Ventral Nerve Cord	M/F 50/50	3-5 days	Adult		w1118			RNAse free water	Drosophila melanogaster		Dissected Ventral Nerve Cord	5 hrs post severing all wings, legs and head
Inj-3		5 hrs post severing all wings, legs and head	Qubit	ND	ND	ND	0.0279	~18-20	Dissected Ventral Nerve Cord	M/F 50/50	3-5 days	Adult		w1118			RNAse free water	Drosophila melanogaster		Dissected Ventral Nerve Cord	5 hrs post severing all wings, legs and head
Inj-4		5 hrs post severing all wings, legs and head	Qubit	ND	ND	ND	0.0201	~18-20	Dissected Ventral Nerve Cord	M/F 50/50	3-5 days	Adult		w1118			RNAse free water	Drosophila melanogaster		Dissected Ventral Nerve Cord	5 hrs post severing all wings, legs and head
Inj-5		5 hrs post severing all wings, legs and head	Qubit	ND	ND	ND	0.0234	~18-20	Dissected Ventral Nerve Cord	M/F 50/50	3-5 days	Adult		w1118			RNAse free water	Drosophila melanogaster		Dissected Ventral Nerve Cord	5 hrs post severing all wings, legs and head
Inj-6		5 hrs post severing all wings, legs and head	Qubit	ND	ND	ND	0.0279	~18-20	Dissected Ventral Nerve Cord	M/F 50/50	3-5 days	Adult		w1118			RNAse free water	Drosophila melanogaster		Dissected Ventral Nerve Cord	5 hrs post severing all wings, legs and head

## Sheet: Sequencing Metrics
Sequencing metrics from OHSU Massively Parallel Seqeuncing Core
Lane	Sample ID	Sample Ref	Index	Yield (Mbases)	% PF	# Reads	% of raw clusters per lane	% Perfect Index Reads	% One Mismatch Reads (Index)	% of >= Q30 Bases (PF)	Mean Quality Score (PF)
4	RNA140407ML_1_No_Inj-A	Drosophila Melanogaster	ATCACG	1366	100	13520834	9.02	98.51	1.49	94.91	36.45
4	RNA140407ML_2_No_Inj-B	Drosophila Melanogaster	TTAGGC	1573	100	15572588	10.38	97.72	2.28	94.85	36.45
4	RNA140407ML_3_No_Inj-C	Drosophila Melanogaster	ACTTGA	1443	100	14289821	9.53	98.19	1.81	95.05	36.51
4	RNA140407ML_4_No_Inj-D	Drosophila Melanogaster	GATCAG	1406	100	13922362	9.28	98.57	1.43	94.91	36.47
4	RNA140407ML_5_No_Inj-G	Drosophila Melanogaster	TAGCTT	1386	100	13717829	9.15	98.55	1.45	95.05	36.52
4	RNA140407ML_6_Inj-1	Drosophila Melanogaster	GGCTAC	1549	100	15334901	10.23	98.12	1.88	95.01	36.49
4	RNA140407ML_7_Inj-3	Drosophila Melanogaster	GTGGCC	1392	100	13785493	9.19	97.98	2.02	94.98	36.52
4	RNA140407ML_8_Inj-4	Drosophila Melanogaster	GTTTCG	1457	100	14425447	9.62	97.07	2.93	94.92	36.48
4	RNA140407ML_9_Inj-5	Drosophila Melanogaster	CGTACG	1558	100	15428668	10.29	98.21	1.79	95.1	36.56
4	RNA140407ML_10_Inj-6	Drosophila Melanogaster	GAGTGG	1655	100	16382445	10.92	95.21	4.79	95.14	36.58
					AVG	1.4638e+07
					SD	973394
					SEM	307814

## Sheet: Alignment Metrics
Alignment metrics from Geospiza GeneSifter® (PerkinElmer®) - BWA Aligner
	Sample ID	Total Reads into Alignment	Adapter/Primer	rRNA,snRNA	Exon	Intron	Splice Junction	Novel Splice Junction	Intergenic	Pseudogene	Not Mapped
	RNA140407ML_1_No_Inj-A	13520834	2229	2750584	5868317	1225797	258205	4724	1382733	3762	2024483
	RNA140407ML_2_No_Inj-B	15572588	2456	3291398	6605785	1393996	310298	22142	1668959	4807	2272747
	RNA140407ML_3_No_Inj-C	14289821	2890	2792762	6174880	1309485	278225	5569	1611617	4672	2109721
	RNA140407ML_4_No_Inj-D	13922362	2621	3115191	5744031	1168701	256114	5288	1467928	4214	2158274
	RNA140407ML_5_No_Inj-G	13717829	2613	2769537	5837948	1245075	265759	5396	1565972	4162	2021367
	RNA140407ML_6_Inj-1	15334901	4814	3430698	6604079	1272610	277326	5099	1566698	4920	2168657
	RNA140407ML_7_Inj-3	13785493	4897	3702212	5134586	1296716	210171	4213	1427553	3439	2001706
	RNA140407ML_8_Inj-4	14425447	4892	2827358	6162998	1437809	265969	5269	1579810	3914	2137428
	RNA140407ML_9_Inj-5	15428668	5155	3879388	5888180	1518713	247854	5092	1591518	3725	2289043
	RNA140407ML_10_Inj-6	16382445	5452	4208742	6237071	1562667	265201	5581	1767583	4278	2325870
		% reads in rRNA,snRNA	% reads in Exons	% reads in Introns	% reads across splice junctions	% reads novel splice junctions	% Intergenic reads	% pseudogene reads	% reads not mapped
	RNA140407ML_1_No_Inj-A	20.3433	43.402	9.06599	1.90968	0.0349387	10.2267	0.0278237	14.9731
	RNA140407ML_2_No_Inj-B	21.1358	42.4193	8.9516	1.99259	0.142186	10.7173	0.0308683	14.5945
	RNA140407ML_3_No_Inj-C	19.5437	43.2117	9.16376	1.94702	0.0389718	11.2781	0.0326946	14.7638
	RNA140407ML_4_No_Inj-D	22.3754	41.2576	8.39442	1.83959	0.0379821	10.5437	0.0302679	15.5022
	RNA140407ML_5_No_Inj-G	20.1893	42.5574	9.07633	1.93733	0.0393357	11.4156	0.0303401	14.7353
	RNA140407ML_6_Inj-1	22.3718	43.0657	8.29878	1.80846	0.0332509	10.2166	0.0320837	14.142
	RNA140407ML_7_Inj-3	26.8559	37.2463	9.40638	1.52458	0.0305611	10.3555	0.0249465	14.5204
	RNA140407ML_8_Inj-4	19.5998	42.7231	9.96717	1.84375	0.0365257	10.9515	0.0271326	14.8171
	RNA140407ML_9_Inj-5	25.144	38.1639	9.84345	1.60645	0.0330035	10.3153	0.0241434	14.8363
	RNA140407ML_10_Inj-6	25.6906	38.0717	9.53867	1.61881	0.034067	10.7895	0.0261133	14.1973
	Averages	22.325	41.2119	9.17065	1.80283	0.0460822	10.681	0.0286414	14.7082
	SD	2.68477	2.419	0.548603	0.163031	0.0338855	0.429868	0.00301825	0.389086
	SEM	0.848999	0.764954	0.173483	0.0515549	0.0107155	0.135936	0.000954455	0.12304
