# Supplementary material for: A novel Drosophila injury model reveals severed axons are cleared through a Draper/MMP-1 signaling cascade
Source: eLife. 2017 Aug 21;6:e23611. doi: 10.7554/eLife.23611 (PMC5565368; doi:10.7554/eLife.23611)
Supplement: Figure 4—source data 2. — DOI: http://dx.doi.org/10.7554/eLife.23611.007 [file elife-23611-fig4-data2.xlsx]

## Sheet: Raw Read Counts
		# Mapped Reads used for Normalization	8.58284	9.80855	9.21847	8.48599	8.76696		9.56219	7.94791	9.29544	9.10168	9.6841
			Raw Reads						Raw Reads
Other ID	Gene Name	Longest Transcript (kb)	No_Inj-1	No_Inj-2	No_Inj-3	No_Inj-4	No_Inj-5		Inj-1	Inj-2	Inj-3	Inj-4	Inj-5
FBgn0000003	RNA 7SL	0.299	5915	3935	5462	5396	5240		7009	5221	5054	4490	5458
FBgn0000008	arc	5.173	220	209	259	260	277		388	273	489	385	526
FBgn0000014	abdominal A	5.269	347	473	320	386	330		427	343	408	369	400
FBgn0000015	Abdominal B	8.184	139	196	170	180	160		161	134	190	140	161
FBgn0000017	Abl tyrosine kinase	12.564	2298	2377	2291	2136	2180		2533	2259	2582	2731	3034
FBgn0000018	abnormal oocyte	1.794	62	58	55	69	57		51	50	43	41	52
FBgn0000022	achaete	0.917	1	2	1	2	2		1	0.999998	1	1	3
FBgn0000024	Acetylcholine esterase	7.98	5054	5068	5114	4447	5419		4493	3851	5135	4736	5597
FBgn0000028	abnormal chemosensory jump 6	4.343	26	35	25	28	25		32	32	36	23	27
FBgn0000032	Acid phosphatase 1	1.944	104	147	127	127	110		119	80	116	98	96
FBgn0000036	nicotinic Acetylcholine Receptor alpha 96Aa	11.027	1260	1261	1143	1006	1179		1148	1132	1247	1284	1302
FBgn0000037	muscarinic Acetylcholine Receptor 60C	5.425	1111	1201	1157	1040	1000		1282	1099	1382	1187	1261
FBgn0000038	nicotinic Acetylcholine Receptor beta 64B	2.46	2420	2886	2627	2291	2565		2457	2631	2659	3264	3284
FBgn0000039	nicotinic Acetylcholine Receptor alpha 96Ab	2.387	575	663	601	519	654		624	430	544	602	579
FBgn0000042	Actin 5C	2.863	9133	9923	9796	8348	9723		18313	12911	17570	11487	14390
FBgn0000043	Actin 42A	1.626	309	383	308	335	331		720	455	627	478	509
FBgn0000044	Actin 57B	1.724	242	764	292	278	257		475	381	158	448	238
FBgn0000045	Actin 79B	1.619	549	843	589	604	637		629	988	155	2537	917
FBgn0000046	Actin 87E	1.853	237	437	368	350	207		325	271	130	470	247
FBgn0000047	Actin 88F	1.595	410	762	172	226	754		1046	1595	146	4167	2511
FBgn0000052	adenosine 2	4.337	279	447	307	511	335		506	431	297	486	376
FBgn0000053	adenosine 3	4.718	659	832	574	875	643		507	592	364	780	583
FBgn0000054	Adh transcription factor 1	1.795	174	192	171	173	170		222	146	177	131	165
FBgn0000055	Alcohol dehydrogenase	2.08	9269	10225	9953	9082	9905		7832	5182	4604	5444	6534
FBgn0000056	Adh-related	2.08	9269	10225	9953	9082	9905		7832	5182	4604	5444	6534
FBgn0000057	adipose	2.291	164	180	203	198	191		220	166	195	222	184
FBgn0000061	aristaless	1.806	1	3	4	5	8		2	2	3	1	6
FBgn0000063	altered disjunction	2.141	39	56	45	47	36		54	45	49	53	48
FBgn0000064	Aldolase	2.636	6701	7709	7166	7380	6688		8868	7073	6533	7930	7026
FBgn0000071	Amalgam	1.833	45	56	50	46	52		87	74	59	100	121
FBgn0000075	alpha methyl dopa-resistant	1.792	2	14	8	14	5		9	7	5	13	6
FBgn0000077	almondex	1.422	86	122	101	100	103		155	76	129	105	101
FBgn0000078	Amylase distal	1.606	134	1949	373	199	144		230	308	241	292	152
FBgn0000079	Amylase proximal	1.668	99	1660	305	156	109		212	292	173	273	150
FBgn0000083	Annexin IX	1.457	1749	1900	1964	1644	2000		4784	3296	4396	3174	4159
FBgn0000084	Annexin X	1.247	1276	1248	1261	1172	1280		1592	1016	1337	1029	1419
FBgn0000092	CG2650 gene product from transcript CG2650-RA	1.013	18	12	13	13	13		18	13	9	13	17
FBgn0000094	Andropin	0.373	1	1	1	0.999998	1		1	0.999998	2	1	1
FBgn0000097	anterior open	4.936	411	497	473	470	419		661	580	728	679	702
FBgn0000099	apterous	4.114	104	155	143	153	95		143	131	105	147	113
FBgn0000100	Ribosomal protein LP0	1.328	2964	3326	2907	3479	2345		3652	2310	2719	2300	2197
FBgn0000108	beta amyloid protein precursor-like	6.331	9088	9598	9240	8166	9500		9208	7612	9958	8939	9677
FBgn0000109	Adenine phosphoribosyltransferase	0.924	51	59	47	52	50		48	47	42	37	52
FBgn0000114	arrest	4.147	347	500	351	558	314		397	327	398	415	415
FBgn0000115	Arflike at 72A	0.863	68	99	91	97	85		111	93	105	83	82
FBgn0000116	Arginine kinase	2.415	11693	12627	12861	11385	12070		13654	9471	10253	10618	11547
FBgn0000117	armadillo	3.22	2715	3049	2766	2596	2570		2909	2062	2690	2353	2610
FBgn0000119	arrow	6.024	711	837	827	670	622		726	588	604	725	625
FBgn0000120	Arrestin 1	2.327	107	25	93	15	39		3	4	40	1	6
FBgn0000121	Arrestin 2	1.547	133	31	117	20	44		4	0.999998	45	3	14
FBgn0000137	asense	2.43	2	3	2	6	5		1	0.999998	2	1	8
FBgn0000139	absent, small, or homeotic discs 2	1.949	114	124	121	134	130		138	86	101	107	124
FBgn0000140	abnormal spindle	6.338	42	74	42	80	30		21	22	41	19	33
FBgn0000142	Additional sex combs	6.809	1117	1211	1073	1073	1005		1162	1030	1262	1190	1181
FBgn0000146	aubergine	2.825	60	89	62	75	57		57	40	55	48	65
FBgn0000147	aurora	1.577	35	52	55	42	58		61	51	53	50	50
FBgn0000150	abnormal wing discs	0.727	831	1020	926	1097	824		970	686	814	694	729
FBgn0000152	Abnormal X segregation	2.575	93	118	112	95	102		152	116	148	163	148
FBgn0000153	black	2.135	130	195	146	172	208		395	327	307	372	267
FBgn0000157	Distal-less	3.094	95	102	80	81	85		56	49	68	62	73
FBgn0000158	bag of marbles	1.894	5	6	4	7	2		6	2	5	1	4
FBgn0000163	bazooka	10.439	222	293	230	272	185		269	222	177	303	253
FBgn0000166	bicoid	2.536	106	136	154	142	113		97	144	132	136	123
FBgn0000171	belle	3.97	1584	1654	1559	1468	1559		1872	1448	1720	1414	1532
FBgn0000173	bendless	2.003	899	1001	969	925	950		1165	715	941	794	870
FBgn0000179	bifid	5.613	106	108	97	97	95		110	95	103	115	131
FBgn0000180	big brain	3.276	217	243	202	250	209		153	146	127	198	179
FBgn0000181	bicaudal	1.474	1800	2148	2047	2093	1881		2252	1482	1993	1543	1783
FBgn0000182	Bicaudal C	4.022	37	130	38	209	23		10	5	54	2	17
FBgn0000183	Bicaudal D	5.361	1482	1702	1609	1335	1535		1523	1286	1582	1502	1552
FBgn0000206	bride of sevenless	3.013	14	9	13	9	18		7	6	6	2	15
FBgn0000210	broad	9.822	392	462	373	350	359		408	477	490	524	542
FBgn0000212	brahma	5.553	916	1089	908	858	844		826	724	904	833	811
FBgn0000216	Bearded	0.532	1	1	1	0.999998	2		1	0.999998	1	1	3
FBgn0000221	brainiac	1.45	82	100	100	97	80		97	61	76	82	88
FBgn0000227	Blastoderm-specific gene 25A	1.352	1	1	1	0.999998	5		1	2	1	1	3
FBgn0000228	Blastoderm-specific gene 25D	4.666	949	1083	1027	992	888		1079	883	1077	961	960
FBgn0000229	basket	1.797	893	1163	1131	975	1141		1252	711	999	806	933
FBgn0000233	buttonhead	2.934	30	37	32	24	25		30	24	32	24	31
FBgn0000239	burgundy	3.116	516	682	561	621	570		636	481	578	568	537
FBgn0000241	brown	2.738	7	8	9	13	10		5	8	6	6	8
FBgn0000242	Beadex	3.413	480	500	472	409	469		485	405	487	462	461
FBgn0000244	blistery	4.774	377	444	404	366	353		308	201	203	239	256
FBgn0000246	crossover suppressor on 3 of Gowen	2.629	39	44	35	70	37		30	21	27	25	35
FBgn0000247	claret	7.026	1034	1179	1103	973	945		1046	957	1176	1080	1114
FBgn0000250	cactus	2.356	498	576	542	565	465		1639	1094	1359	1253	1182
FBgn0000251	caudal	2.57	10	25	10	41	10		7	4	10	2	4
FBgn0000253	Calmodulin	5.672	7569	9392	9286	7802	10173		8892	6125	8440	8477	9839
FBgn0000256	cappuccino	4.537	764	792	759	638	745		1196	988	1305	1251	1354
FBgn0000257	carnation	3.173	447	460	470	477	435		573	415	526	495	443
FBgn0000258	Casein kinase II alpha subunit	2.053	820	1084	1002	896	938		1042	715	874	713	836
FBgn0000259	Casein kinase II beta subunit	3.121	276	337	286	289	291		338	311	348	286	292
FBgn0000261	Catalase	1.993	592	799	539	677	417		583	436	362	449	628
FBgn0000273	cAMP-dependent protein kinase 1	5.312	2294	2307	2253	2038	2325		2140	1702	2090	2130	2412
FBgn0000274	cAMP-dependent protein kinase 2	1.349	3	1	7	4	2		1	0.999998	2	1	6
FBgn0000276	Cecropin A1	0.339	3	1	2	2	5		407	279	270	355	220
FBgn0000277	Cecropin A2	0.355	1	1	1	0.999998	1		187	94	105	135	87
FBgn0000278	Cecropin B	0.425	1	1	1	0.999998	3		81	45	84	55	62
FBgn0000279	Cecropin C	0.386	1	2	1	0.999998	1		207	123	160	137	129
FBgn0000283	Centrosomal protein 190kD	4.176	772	867	729	757	668		802	618	761	663	646
FBgn0000286	Chorion factor 2	4.231	402	483	418	340	386		432	381	431	463	425
FBgn0000287	spalt-related	5.189	400	487	377	364	379		392	375	441	437	400
FBgn0000289	combgap	5.066	1433	1663	1515	1322	1347		1479	1194	1393	1317	1292
FBgn0000299	Collagen type IV	6.101	6322	5386	5426	5321	8934		5082	3349	3503	4936	7988
FBgn0000303	Choline acetyltransferase	4.011	2263	2436	2399	2000	2672		2330	2005	2443	2196	2659
FBgn0000307	chiffon	6.624	1341	1543	1424	1367	1250		1425	1317	1476	1562	1515
FBgn0000308	chickadee	2.091	554	737	653	621	525		1018	674	875	684	742
FBgn0000313	chaoptic	4.872	33	19	22	18	21		3	5	13	5	20
FBgn0000316	cinnamon	2.11	354	410	380	386	316		391	296	331	314	324
FBgn0000317	crinkled	7.404	283	326	306	309	282		406	273	410	345	374
FBgn0000318	clot	0.689	166	192	185	172	169		175	124	163	110	137
FBgn0000319	Clathrin heavy chain	5.793	6133	6524	6070	5676	6205		7213	5110	6446	5743	6603
FBgn0000320	eyes absent	3.32	15	19	27	39	23		12	11	16	20	20
FBgn0000326	cricklet	1.844	118	169	131	126	105		135	73	115	95	80
FBgn0000330	carmine	1.774	131	155	147	124	123		151	116	155	123	140
FBgn0000337	cinnabar	1.79	1	5	3	4	6		4	7	1	3	6
FBgn0000338	cap-n-collar	6.954	1450	1874	1564	1522	1365		1837	1506	1704	1700	1623
FBgn0000339	cornichon	1.132	111	131	109	95	97		129	78	141	79	104
FBgn0000346	comatose	3.087	7161	7216	7137	6081	7407		7552	4976	6673	6042	7023
FBgn0000351	cortex	1.655	27	32	31	41	42		26	28	41	20	34
FBgn0000352	costa	4.763	549	578	593	520	541		575	485	568	485	511
FBgn0000355	Chorion protein 15	0.515	48	31	8	483	2		2	0.999998	66	2	2
FBgn0000356	Chorion protein 16	0.522	70	36	6	44	1		1	0.999998	4	1	3
FBgn0000357	Chorion protein 18	0.649	110	25	16	155	6		1	3	13	1	5
FBgn0000358	Chorion protein 19	0.651	179	78	10	125	1		1	0.999998	3	1	3
FBgn0000359	Chorion protein 36	1.116	32	249	4	517	2		6	3	15	1	1
FBgn0000360	Chorion protein 38	1.249	41	274	13	563	1		4	0.999998	13	1	3
FBgn0000363	couch potato	9.743	1557	1681	1569	1410	1609		1471	1471	1664	1721	1887
FBgn0000370	cryptocephal	2.515	3133	3644	3303	3135	3304		3695	2542	3081	3191	3242
FBgn0000376	cramped	3.837	148	200	171	186	142		202	186	178	187	184
FBgn0000377	crooked neck	2.332	221	236	227	215	176		221	153	221	157	168
FBgn0000382	corkscrew	7.664	2398	2650	2447	2113	2167		2490	2143	2658	2461	2401
FBgn0000384	concertina	2.764	422	534	476	455	424		520	455	512	508	440
FBgn0000392	CG11181 gene product from transcript CG11181-RB	4.306	94	149	132	176	91		94	62	104	63	65
FBgn0000394	crossveinless	1.893	113	136	127	132	117		152	89	115	109	129
FBgn0000395	crossveinless 2	4.329	388	401	407	347	432		405	336	384	380	491
FBgn0000404	Cyclin A	2.916	90	191	92	346	32		35	22	104	20	26
FBgn0000405	Cyclin B	2.633	107	360	112	589	32		11	3	133	2	11
FBgn0000406	Cytochrome b5-related	1.557	571	1063	710	881	550		242	186	136	168	186
FBgn0000409	Cytochrome c proximal	0.681	2314	2745	2676	2740	2681		3645	2593	2591	2876	2785
FBgn0000411	Dichaete	2.935	43	65	51	65	42		54	72	49	52	51
FBgn0000412	D1 chromosomal protein	1.811	462	534	505	453	409		516	356	478	342	401
FBgn0000413	daughterless	3.603	673	749	694	596	613		844	640	755	685	659
FBgn0000414	Disabled	8.461	3121	3189	2885	2739	2790		2671	2512	2699	2779	2795
FBgn0000416	Saposin-related	3.44	3580	4458	4039	4188	3577		5123	3410	4483	3626	4322
FBgn0000422	Dopa decarboxylase	2.797	1872	2107	1966	1783	2067		2881	2372	2743	3151	2516
FBgn0000426	Developmental embryonic B	0.467	1	1	1	0.999998	1		1	0.999998	1	1	1
FBgn0000427	defective chorion 1	5.696	3	185	10	252	6		4	8	9	2	13
FBgn0000439	Deformed	2.739	2	3	3	5	5		4	0.999998	1	1	4
FBgn0000442	cGMP-dependent protein kinase 21D	2.583	58	58	78	57	59		168	110	153	102	135
FBgn0000447	Dihydroorotate dehydrogenase	1.472	203	231	222	190	196		217	146	193	164	199
FBgn0000448	Hormone receptor-like in 46	7.925	941	1042	900	816	832		847	1037	1117	1141	1188
FBgn0000449	disembodied	1.975	20	25	27	30	31		22	14	21	27	30
FBgn0000451	ectodermal	2.426	6	5	7	16	18		4	8	4	6	16
FBgn0000454	Dipeptidase B	2.047	555	652	679	640	591		676	435	650	458	560
FBgn0000455	Dipeptidase C	1.951	470	538	507	500	521		427	229	299	273	366
FBgn0000459	disconnected	3.247	27	45	44	57	41		44	32	38	38	45
FBgn0000463	Delta	5.278	40	61	47	81	32		37	31	53	33	54
FBgn0000464	Leukocyte-antigen-related-like	8.637	5250	5534	5226	4812	5195		5287	5056	5908	6149	6383
FBgn0000472	diminutive	9.166	658	758	730	800	637		1545	1383	2000	1352	1583
FBgn0000473	Cytochrome P450-6a2	1.674	92	88	93	76	70		55	58	50	72	67
FBgn0000477	Deoxyribonuclease II	1.228	229	341	376	390	203		316	221	209	173	243
FBgn0000479	dunce	11.128	1367	1484	1447	1328	1458		1354	1346	1536	1584	1779
FBgn0000482	deep orange	3.161	268	297	247	253	260		288	244	257	272	261
FBgn0000489	cAMP-dependent protein kinase 3	2.881	62	99	82	78	48		89	75	72	101	60
FBgn0000490	decapentaplegic	4.23	93	100	98	110	85		82	66	67	102	81
FBgn0000492	Drop	2.552	121	134	132	127	91		157	142	168	133	155
FBgn0000497	dachsous	12.427	19	46	28	43	31		25	24	10	30	46
FBgn0000499	dishevelled	2.844	363	368	356	350	287		407	317	410	325	338
FBgn0000500	Drosulfakinin	0.569	2	3	5	3	1		3	3	4	1	3
FBgn0000504	doublesex	6.941	303	432	354	395	296		286	262	300	286	237
FBgn0000520	deformed wings	2.002	138	133	124	130	108		172	149	134	132	111
FBgn0000524	deltex	3.828	69	95	63	99	68		90	62	88	74	84
FBgn0000527	ebony	3.142	838	720	763	706	947		4121	3050	5129	3355	4043
FBgn0000529	brain-specific homeobox	2.012	1	6	1	4	2		4	3	1	1	1
FBgn0000533	easter	1.527	50	42	41	44	39		54	35	44	40	34
FBgn0000535	ether a go-go	9.503	986	989	923	809	931		890	926	1055	1107	1251
FBgn0000536	easily shocked	4.627	509	666	606	657	498		522	388	407	439	413
FBgn0000541	Enhancer of bithorax	9.296	2898	3626	3053	2993	2893		3086	2694	3054	3035	2975
FBgn0000542	echinus	6.863	35	46	46	44	39		43	50	43	42	56
FBgn0000543	ecdysoneless	2.204	202	208	214	194	186		235	167	209	172	219
FBgn0000546	Ecdysone receptor	8.415	1015	1133	1010	969	1013		1053	923	1125	1026	1132
FBgn0000547	echinoid	6.378	897	1056	982	891	923		1024	873	1033	1109	1079
FBgn0000551	Ecdysone-dependent gene 78E	0.967	6	4	8	5	5		1	6	11	6	4
FBgn0000552	Ecdysone-dependent gene 84A	0.652	1	1	2	0.999998	1		1	0.999998	1	1	5
FBgn0000556	Elongation factor 1alpha48D	2.278	10552	14970	11340	15533	10119		13140	9539	10096	11320	9544
FBgn0000557	Elongation factor 1alpha100E	2.606	4992	5399	5346	4526	4814		6131	3864	5298	4504	4930
FBgn0000559	Elongation factor 2b	3.008	15508	17788	16676	17183	15006		17576	12423	14562	15522	15564
FBgn0000560	eagle	1.8	1	2	5	4	4		2	0.999998	1	1	6
FBgn0000562	egalitarian	4.428	620	696	628	646	609		612	528	574	646	609
FBgn0000564	Eclosion hormone	0.704	1	3	1	4	1		1	2	1	1	2
FBgn0000565	Ecdysone-induced protein 28/29kD	1.09	685	731	806	641	629		386	223	237	209	295
FBgn0000566	CG5345 gene product from transcript CG5345-RA	1.478	136	197	150	143	139		186	139	151	125	156
FBgn0000567	Ecdysone-induced protein 74EF	6.239	274	320	257	246	261		269	240	272	269	306
FBgn0000568	Ecdysone-induced protein 75B	8.236	2517	2460	2773	1856	2365		2539	2246	3421	2380	2809
FBgn0000575	extra macrochaetae	2.049	831	907	863	814	849		1158	851	1141	946	1059
FBgn0000576	empty spiracles	2.478	10	14	11	24	18		9	13	13	20	16
FBgn0000577	engrailed	2.792	16	27	15	23	21		32	31	30	16	30
FBgn0000578	enabled	4.417	427	511	426	397	427		473	440	523	469	523
FBgn0000579	Enolase	2.664	5531	5599	5357	5269	5454		6207	4987	4723	6141	5661
FBgn0000581	Enhancer of Polycomb	10.794	2163	2273	2059	1952	1924		2073	1962	2189	2251	2192
FBgn0000588	extra sexcombs	1.704	309	336	305	278	333		293	369	384	485	466
FBgn0000591	Enhancer of split	0.769	1	1	1	0.999998	1		1	0.999998	1	1	1
FBgn0000592	Esterase 6	1.837	431	1054	956	1286	365		796	499	425	563	302
FBgn0000594	Esterase P	1.74	36	49	35	41	26		41	33	28	20	23
FBgn0000606	even skipped	1.406	1	7	1	3	1		5	4	1	3	4
FBgn0000611	extradenticle	2.93	1561	1624	1612	1406	1515		1676	1132	1533	1175	1337
FBgn0000615	exuperantia	2.631	46	119	105	159	25		13	13	50	3	16
FBgn0000617	enhancer of yellow 1	1.124	17	17	23	24	17		22	8	24	16	21
FBgn0000618	enhancer of yellow 2	0.503	34	32	33	29	22		41	22	18	14	25
FBgn0000625	eyegone	3.148	7	21	11	24	6		25	30	17	24	15
FBgn0000629	Enhancer of zeste	2.65	151	203	193	190	156		211	134	157	168	165
FBgn0000630	forked	6.422	7	14	18	15	8		8	7	14	3	18
FBgn0000633	faint sausage	5.978	1666	1796	1732	1548	1667		1727	1485	1849	1737	1839
FBgn0000634	Fasciclin 1	4.814	10426	10879	10718	9378	11605		10680	8809	11290	10804	12852
FBgn0000635	Fasciclin 2	4.893	1720	1901	1966	1667	1795		1483	1120	1567	1298	1614
FBgn0000636	Fasciclin 3	4.084	225	221	293	226	251		599	473	630	522	591
FBgn0000639	Fat body protein 1	3.465	660	157	10	10	1670		1922	353	8	1455	8006
FBgn0000640	Fat body protein 2	1.074	129	30	1	4	301		358	83	1	267	1520
FBgn0000644	Follicle cell protein 3C	0.963	5	8	13	6	7		9	12	11	8	12
FBgn0000658	four-jointed	3.551	4	10	3	10	8		3	2	2	7	8
FBgn0000659	fork head	4.289	33	82	52	60	29		58	85	64	68	60
FBgn0000662	female lethal d	2.567	541	661	561	606	512		609	483	629	530	534
FBgn0000667	alpha actinin	4.868	535	812	658	564	475		710	734	412	1244	797
FBgn0000709	flightless I	4.827	456	562	447	494	488		525	513	602	567	548
FBgn0000711	flap wing	3.883	1263	1357	1348	1177	1368		1360	967	1238	1064	1212
FBgn0000715	FMRFamide-related	1.427	2054	2366	2299	1849	1744		2376	1694	2855	1671	1895
FBgn0000719	folded gastrulation	5.256	1118	1208	1206	1063	1131		1099	753	953	901	956
FBgn0000721	foraging	4.595	705	944	743	777	655		801	613	655	749	566
FBgn0000723	Fps oncogene analog	4.958	380	463	422	421	357		453	400	416	482	448
FBgn0000808	gastrulation-defective	2.234	1	5	3	6	9		2	3	3	1	8
FBgn0000810	female sterile (1) K10	3.052	125	115	110	113	94		129	115	125	104	117
FBgn0000826	pan gu	1.114	8	13	15	14	6		9	4	9	10	7
FBgn0000927	female sterile (1) Young arrest	2.235	20	45	21	91	10		6	6	22	1	1
FBgn0000928	female sterile (1) Yb	3.502	4	6	1	8	3		5	5	5	1	1
FBgn0000964	traffic jam	3.492	33	34	23	37	29		37	40	33	33	31
FBgn0000986	Female sterile (2) Ketel	6.818	1183	1215	1176	1086	1125		1098	938	1121	1075	1142
FBgn0000996	double parked	3.138	59	93	66	82	65		64	39	76	59	79
FBgn0001075	fat	16.852	61	76	60	73	59		47	57	49	87	99
FBgn0001077	fushi tarazu	1.774	4	3	2	0.999998	1		2	2	1	1	10
FBgn0001078	ftz transcription factor 1	6.06	921	1029	914	849	784		916	869	892	839	930
FBgn0001079	fused	3.251	192	203	167	217	169		198	161	207	155	178
FBgn0001083	furrowed	4.698	8	10	13	12	12		11	5	8	5	17
FBgn0001084	fuzzy	1.688	56	69	56	66	42		65	51	69	61	64
FBgn0001085	Frizzled	3.817	434	511	430	410	441		500	383	456	462	497
FBgn0001086	fizzy	1.996	40	42	38	63	39		49	47	45	70	49
FBgn0001087	garnet	4.147	680	813	798	699	722		800	699	782	911	879
FBgn0001089	beta galactosidase	2.345	210	248	221	201	195		177	98	149	102	135
FBgn0001090	bangles and beads	2.406	909	902	784	789	870		723	736	717	792	1013
FBgn0001091	Glyceraldehyde 3 phosphate dehydrogenase 1	1.48	3542	3892	3737	4166	3822		5043	3859	2854	5490	4217
FBgn0001092	Glyceraldehyde 3 phosphate dehydrogenase 2	1.443	4915	5249	5066	4668	5256		5157	3007	3879	3776	4719
FBgn0001098	Glutamate dehydrogenase	2.195	1547	1563	1534	1411	1594		1704	1330	1567	1657	1849
FBgn0001099	gonadal	1.175	41	71	53	39	49		43	34	42	31	38
FBgn0001104	G protein alphai subunit 65A	2.067	328	334	349	318	335		337	228	243	254	318
FBgn0001105	G protein beta-subunit 13F	5.321	1835	2079	1900	1703	1813		2254	1443	1917	1583	1986
FBgn0001108	Glued	4.55	908	1040	863	878	874		1061	777	1013	932	957
FBgn0001112	Glucose dehydrogenase	2.899	21	58	27	20	17		23	34	22	27	27
FBgn0001114	Glutactin	3.373	326	601	377	479	323		250	198	140	187	152
FBgn0001120	giant nuclei	0.923	7	23	6	37	3		1	2	4	1	5
FBgn0001122	G protein oalpha 47A	5.457	2665	2884	2962	2423	3101		2966	2191	3028	2738	3156
FBgn0001123	G protein salpha 60A	1.859	600	742	717	564	615		695	464	659	520	590
FBgn0001124	Glutamate oxaloacetate transaminase 1	1.683	2582	2828	2733	2260	2403		2133	1326	1619	1517	1844
FBgn0001125	Glutamate oxaloacetate transaminase 2	1.575	975	1119	931	969	1019		1102	780	828	844	1007
FBgn0001128	Glycerol 3 phosphate dehydrogenase	2.503	1587	1880	1760	1809	1686		1811	1543	1302	2076	1582
FBgn0001133	grauzone	1.894	120	161	170	161	134		172	143	162	126	139
FBgn0001134	Glycine receptor	4.071	51	47	41	40	48		32	34	26	36	49
FBgn0001137	gurken	1.718	37	61	64	66	50		60	53	47	65	58
FBgn0001138	grain	4.09	213	261	254	218	249		265	230	264	254	251
FBgn0001139	groucho	3.975	694	788	690	685	628		707	629	731	654	669
FBgn0001142	Glutamine synthetase 1	2.396	1747	1985	1877	1584	1772		2018	1308	1769	1468	1837
FBgn0001145	Glutamine synthetase 2	1.99	7858	7250	6903	6946	8473		6840	5547	6464	6659	10092
FBgn0001147	gooseberry-neuro	2.237	25	25	25	11	33		10	17	23	19	27
FBgn0001148	gooseberry	1.649	1	1	6	0.999998	2		1	6	5	1	4
FBgn0001149	Glutathione S transferase D1	0.843	908	1012	1054	769	793		1450	927	1292	889	1398
FBgn0001150	giant	1.78	27	31	30	33	42		30	35	32	35	49
FBgn0001168	hairy	2.335	204	226	202	193	160		584	532	779	513	503
FBgn0001169	Hairless	6.004	313	438	346	327	303		399	337	395	387	353
FBgn0001170	Homeodomain protein 2.0	1.662	2	5	2	4	4		3	0.999998	2	1	4
FBgn0001174	CG7428 gene product from transcript CG7428-RA	0.616	1	1	4	5	1		5	2	1	2	1
FBgn0001179	haywire	2.604	150	159	164	158	139		167	112	147	119	127
FBgn0001180	hunchback	3.338	74	98	84	101	69		100	84	113	109	99
FBgn0001185	hermaphrodite	2.378	164	188	173	199	183		217	168	152	150	177
FBgn0001186	Hexokinase A	4.139	3370	3364	3400	2914	3181		2538	2190	2490	2467	2538
FBgn0001187	Hexokinase C	1.493	329	408	382	308	411		178	99	123	116	168
FBgn0001189	halfway	3.038	136	149	156	127	140		110	101	91	93	111
FBgn0001197	Histone H2A variant	1.169	177	293	244	267	221		283	178	237	196	187
FBgn0001202	hook	2.317	804	858	906	796	778		967	581	824	650	774
FBgn0001203	Hyperkinetic	8.45	2015	2011	1941	1646	2193		2055	1945	2163	2527	2681
FBgn0001204	huckebein	1.567	13	19	20	19	31		22	23	18	17	39
FBgn0001205	HMG Coenzyme A reductase	3.818	449	504	509	472	472		789	626	704	652	716
FBgn0001206	Hybrid male rescue	4.696	94	117	103	121	92		120	100	98	104	93
FBgn0001208	Henna	1.821	150	322	233	269	166		198	153	109	153	156
FBgn0001215	Heterogeneous nuclear ribonucleoprotein at 98DE	2.265	800	993	911	901	758		867	849	846	850	794
FBgn0001216	Heat shock protein cognate 1	2.611	100	183	148	159	62		210	206	101	213	92
FBgn0001217	Heat shock protein cognate 2	2.174	9	9	25	26	11		10	5	8	7	9
FBgn0001218	Heat shock protein cognate 3	3.185	3157	3288	3233	2919	3360		5573	4407	4293	5269	3931
FBgn0001219	Heat shock protein cognate 4	2.368	10511	11239	10710	10613	9988		12954	9458	12562	9737	10862
FBgn0001220	Heat shock protein cognate 5	2.922	2229	2299	2224	1879	2128		2076	1586	1952	1707	1896
FBgn0001222	Heat shock factor	2.897	602	731	662	638	602		777	494	647	550	585
FBgn0001223	Heat shock protein 22	1.9	73	219	96	144	80		623	603	226	323	245
FBgn0001224	Heat shock protein 23	0.884	174	195	186	179	234		434	462	286	304	519
FBgn0001225	Heat shock protein 26	1.01	54	159	113	129	46		117	115	124	64	90
FBgn0001226	Heat shock protein 27	1.632	24	45	48	58	23		40	34	48	29	33
FBgn0001227	Heat shock gene 67Ba	1.733	422	405	417	374	452		358	191	362	298	332
FBgn0001228	Heat shock gene 67Bb	1.9	73	219	96	144	80		623	603	226	323	245
FBgn0001229	Heat shock gene 67Bc	0.987	18	28	30	28	31		33	27	28	35	47
FBgn0001230	Heat shock protein 68	2.231	100	188	147	149	105		385	462	395	246	302
FBgn0001233	Heat shock protein 83	2.96	12401	12480	12714	9999	9866		12463	9072	12942	7385	8749
FBgn0001234	Heat shock RNA omega	21.216	3550	3564	3742	3605	3368		2928	4400	4551	5819	5469
FBgn0001235	homothorax	6.557	2432	2695	2574	2248	2515		2498	2378	2770	2847	2975
FBgn0001247	Insulin degrading metalloproteinase	3.439	971	1047	921	879	933		925	736	823	817	931
FBgn0001248	Isocitrate dehydrogenase	2.026	1767	2252	1942	1793	1771		1293	887	1010	952	1218
FBgn0001250	inflated	5.818	670	776	750	662	597		721	594	669	768	724
FBgn0001253	Ecdysone-inducible gene E1	6.099	273	229	211	233	305		183	167	185	171	247
FBgn0001254	Ecdysone-inducible gene E2	1.708	3	4	3	4	3		4	2	3	3	6
FBgn0001255	Ecdysone-inducible gene E3	1.094	42	61	49	27	35		40	43	53	59	61
FBgn0001256	Ecdysone-inducible gene L1	1.23	6	1	3	4	1		1	0.999998	5	1	7
FBgn0001257	Ecdysone-inducible gene L2	2.355	270	282	263	259	259		224	190	270	182	245
FBgn0001258	Ecdysone-inducible gene L3	1.778	60	77	37	55	100		285	147	246	175	269
FBgn0001259	inturned	3.062	7	9	6	7	3		10	7	5	5	9
FBgn0001263	inactivation no afterpotential D	2.331	9	8	11	15	13		11	9	11	5	10
FBgn0001269	invected	4.776	36	54	66	53	52		53	41	49	45	65
FBgn0001276	intersex	0.727	46	57	42	60	37		42	30	50	29	46
FBgn0001280	janus A	0.682	38	56	52	49	43		57	27	31	27	33
FBgn0001281	janus B	0.569	14	19	25	28	20		33	10	19	10	14
FBgn0001285	Jonah 44E	1.397	6	4	3	8	4		4	5	3	1	11
FBgn0001291	Jun-related antigen	1.565	301	327	290	305	281		793	516	787	501	581
FBgn0001296	karmoisin	2.321	249	242	205	221	233		472	340	527	362	384
FBgn0001297	kayak	4.574	1050	1162	1154	1057	964		2280	2038	2553	2130	2080
FBgn0001301	kelch	5.476	566	658	593	599	570		702	545	681	710	669
FBgn0001308	Kinesin heavy chain	3.718	1902	2034	1946	1737	1918		2445	1723	2285	1864	2090
FBgn0001311	krotzkopf verkehrt	5.524	16	10	7	22	28		12	12	5	19	33
FBgn0001316	klarsicht	8.706	1614	1849	1625	1866	1452		1821	1539	1731	1751	1722
FBgn0001319	knot	3.926	131	165	137	125	138		143	127	151	178	143
FBgn0001320	knirps	2.1	3	5	6	7	2		5	2	5	4	8
FBgn0001321	knickkopf	2.674	6	10	9	5	11		14	11	5	12	15
FBgn0001323	knirps-like	3.909	8	10	4	28	9		10	13	7	5	15
FBgn0001324	kohtalo	7.74	708	730	721	693	626		755	626	739	780	827
FBgn0001325	Kruppel	4.411	108	107	98	102	79		102	97	140	116	104
FBgn0001330	kurz	3.927	120	104	115	141	117		181	159	160	152	135
FBgn0001341	lethal (1) 1Bi	3.68	194	198	184	241	179		213	216	202	184	198
FBgn0001402	terribly reduced optic lobes	14.299	11852	10441	11201	9907	13440		9800	5981	8850	8325	12936
FBgn0001404	egghead	3.595	1081	1147	994	919	904		1127	925	1170	1106	1121
FBgn0001491	lethal (1) 10Bb	0.934	113	109	129	113	118		125	73	137	80	113
FBgn0001560	lethal (1) 19Ec	3.971	23	26	27	14	31		24	37	27	36	36
FBgn0001565	Helicase	2.116	558	624	627	631	623		636	411	492	522	576
FBgn0001612	lethal (1) discs degenerate 4	3.571	341	377	321	338	327		353	273	325	275	279
FBgn0001624	discs large 1	7.249	2597	2963	2852	2385	2630		2824	2263	2751	2692	2869
FBgn0001941	infertile crescent	1.784	321	406	334	290	338		744	495	724	498	604
FBgn0001942	Eukaryotic initiation factor 4a	2.021	5975	6788	6404	6413	6263		7231	4480	5720	5599	6046
FBgn0001961	Suppressor of profilin 2	1.732	441	447	414	409	460		607	582	620	599	607
FBgn0001965	Son of sevenless	5.635	896	939	842	835	776		959	785	876	837	903
FBgn0001967	nimrod C3	0.852	2	1	4	0.999998	2		3	0.999998	2	2	4
FBgn0001970	Polypeptide N-acetylgalactosaminyltransferase 35A	2.16	190	188	200	178	182		162	126	174	132	154
FBgn0001974	lethal (2) 35Bd	1.769	109	125	101	110	83		97	81	107	98	103
FBgn0001977	lethal (2) 35Bg	2.358	125	171	120	146	136		217	151	186	134	144
FBgn0001978	shuttle craft	4.145	450	513	477	485	421		826	659	767	748	685
FBgn0001981	escargot	2.273	6	10	7	5	7		8	6	5	2	9
FBgn0001983	worniu	2.222	2	1	3	7	3		2	2	1	2	7
FBgn0001986	lethal (2) 35Df	3.585	209	275	234	268	205		295	203	256	230	239
FBgn0001987	Gliotactin	4.468	135	154	167	138	130		176	138	162	126	138
FBgn0001989	lethal (2) 35Di	0.992	387	431	424	378	381		550	343	358	385	372
FBgn0001990	weckle	2.033	52	74	58	69	61		90	64	75	62	69
FBgn0001991	Ca[2+]-channel protein alpha[[1]] subunit D	9.425	2864	3239	2958	2685	2792		2862	2860	3116	3426	3400
FBgn0001992	CG4163 gene product from transcript CG4163-RA	2.787	14	27	23	27	21		21	24	24	29	31
FBgn0001994	cropped	4.402	1053	1213	1094	909	993		963	819	909	896	897
FBgn0001995	mitochondrial ribosomal protein L4	1.012	208	191	234	183	228		222	131	154	152	154
FBgn0002021	lethal (2) 37Bb	1.708	234	265	269	220	253		251	171	248	201	243
FBgn0002022	Catecholamines up	1.698	321	320	300	282	293		312	196	292	216	235
FBgn0002023	CG10699 gene product from transcript CG10699-RB	3.643	149	194	144	153	144		165	146	157	117	163
FBgn0002031	lethal (2) 37Cc	2.022	288	325	284	256	330		295	236	290	258	280
FBgn0002036	CG10561 gene product from transcript CG10561-RA	2.052	467	500	458	462	456		574	377	481	461	434
FBgn0002044	second mitotic wave missing	4.151	670	751	697	609	656		670	585	694	653	681
FBgn0002069	Aspartyl-tRNA synthetase	2.246	328	417	386	379	340		771	564	645	581	576
FBgn0002121	lethal (2) giant larvae	5.528	683	882	719	705	733		1044	802	1026	943	936
FBgn0002174	lethal (2) tumorous imaginal discs	1.959	352	336	319	308	325		356	282	324	286	277
FBgn0002183	CG1828 gene product from transcript CG1828-RB	3.69	393	446	405	390	336		434	337	389	332	373
FBgn0002283	lethal (3) 73Ah	1.404	117	133	126	115	123		142	115	139	111	125
FBgn0002284	Proteasome 26kD subunit	0.944	202	256	251	250	174		225	160	197	167	182
FBgn0002306	stranded at second	6.236	26	47	27	39	24		28	41	19	29	30
FBgn0002354	lethal (3) 87Df	0.551	92	106	93	94	91		100	60	96	58	85
FBgn0002413	discs overgrown	4.156	784	899	799	804	804		1011	825	964	943	897
FBgn0002431	hyperplastic discs	9.083	2722	2977	2706	2501	2512		2803	2275	2883	2731	2702
FBgn0002440	lethal (3) malignant blood neoplasm	2.321	8	7	11	10	14		8	13	7	8	12
FBgn0002441	lethal (3) malignant brain tumor	5.398	391	420	397	348	334		430	384	464	514	476
FBgn0002466	sticky	6.084	17	36	15	40	16		16	22	14	20	21
FBgn0002521	pleiohomeotic	2.381	828	1017	1024	898	920		1185	751	993	896	849
FBgn0002522	labial	2.775	5	4	4	7	13		3	5	4	3	10
FBgn0002524	CG4162 gene product from transcript CG4162-RA	2.991	705	805	780	737	828		926	581	814	701	749
FBgn0002525	Lamin	3.504	395	465	399	448	342		453	363	494	358	342
FBgn0002526	Laminin A	11.69	3259	3045	3019	3070	4098		2816	1856	2434	2356	3545
FBgn0002527	Laminin B1	6.235	859	834	896	743	1094		743	509	630	503	827
FBgn0002528	Laminin B2	5.857	671	532	603	575	922		605	427	511	634	962
FBgn0002531	Larval cuticle protein 1	1.065	9	9	8	6	3		6	4	8	7	12
FBgn0002533	Larval cuticle protein 2	0.927	5	3	1	3	1		5	8	3	4	3
FBgn0002534	Larval cuticle protein 3	0.73	1	4	2	6	2		6	4	1	4	4
FBgn0002535	Larval cuticle protein 4	0.792	1	1	3	0.999998	1		2	2	1	2	5
FBgn0002542	lodestar	3.543	136	163	126	163	109		104	97	130	110	136
FBgn0002543	leak	6.206	251	293	285	281	297		291	280	307	301	317
FBgn0002552	lines	3.654	171	175	167	170	141		152	173	188	188	154
FBgn0002561	lethal of scute	1.097	1	2	1	0.999998	1		2	2	1	1	1
FBgn0002562	Larval serum protein 1 alpha	2.625	136	37	6	3	312		401	97	3	343	1712
FBgn0002563	Larval serum protein 1 beta	2.749	223	92	70	36	570		421	128	11	423	1714
FBgn0002564	Larval serum protein 1 gamma	2.501	183	57	18	27	436		381	105	24	346	1280
FBgn0002565	Larval serum protein 2	2.477	404	834	917	326	728		637	257	98	571	2526
FBgn0002566	light	5.316	746	944	918	849	795		927	655	771	797	769
FBgn0002567	lightoid	2.771	104	133	113	145	90		225	144	229	141	177
FBgn0002569	Larval visceral protein D	2.036	8	45	14	21	7		7	8	6	6	13
FBgn0002570	Larval visceral protein H	1.826	96	1406	300	168	164		23	40	12	57	62
FBgn0002571	Larval visceral protein L	1.795	23	10	5	9	7		5	2	2	2	5
FBgn0002573	senseless	2.451	7	11	5	14	2		7	7	7	11	8
FBgn0002576	lozenge	3.468	11	10	14	19	13		41	16	29	54	26
FBgn0002577	miniature	3.405	5	3	11	15	8		2	2	3	3	6
FBgn0002578	E(spl) region transcript m1	1.705	2	17	2	2	1		2	0.999998	1	1	2
FBgn0002579	Ribosomal protein L36	0.592	2146	2702	2500	2442	1970		2744	1506	2013	1625	1862
FBgn0002590	Ribosomal protein S5a	1.38	1515	1890	1632	1802	1466		1859	1311	1477	1418	1411
FBgn0002592	E(spl) region transcript m2	0.957	2	4	3	2	2		2	0.999998	1	1	4
FBgn0002593	Ribosomal protein LP1	0.768	1536	2139	1820	2066	1501		2337	1409	1488	1444	1273
FBgn0002607	Ribosomal protein L19	1.361	2611	3296	2840	3118	2369		3306	2148	2452	2309	2212
FBgn0002609	E(spl) region transcript m3	1.305	16	17	17	16	19		30	26	49	25	35
FBgn0002622	Ribosomal protein S3	1.133	2664	3135	2941	3158	2560		3513	1885	2479	2256	2284
FBgn0002626	Ribosomal protein L32	0.747	1475	1800	1526	1739	1261		1945	1112	1339	1113	1168
FBgn0002629	E(spl) region transcript m4	0.759	1	1	1	0.999998	1		1	2	1	1	3
FBgn0002631	E(spl) region transcript m5	0.882	2	2	1	0.999998	4		2	0.999998	1	1	1
FBgn0002632	E(spl) region transcript m6	1.137	1	1	2	4	1		1	0.999998	1	1	2
FBgn0002633	E(spl) region transcript m7	0.982	1	1	4	3	4		1	0.999998	1	2	1
FBgn0002638	Bj1 protein	2.365	274	364	290	341	226		281	237	308	207	227
FBgn0002641	maroon-like	3.209	96	131	100	94	105		96	83	101	94	109
FBgn0002643	mastermind	7.884	1207	1286	1129	1079	1090		1228	1279	1337	1409	1378
FBgn0002645	Microtubule-associated protein 205	5.818	1552	1806	1581	1362	1559		2236	1802	2212	1948	2058
FBgn0002652	squash	1.372	32	46	23	42	28		26	37	27	14	24
FBgn0002673	twine	2.379	68	80	70	87	49		62	57	90	53	56
FBgn0002707	meiotic 9	3.606	131	147	119	115	123		125	103	152	117	128
FBgn0002709	meiotic 218	6.197	48	65	50	78	63		68	58	61	59	62
FBgn0002715	meiotic from via Salaria 332	1.594	78	91	82	83	77		108	72	100	79	115
FBgn0002716	meiotic W68	2.3	517	585	561	489	490		558	484	509	481	487
FBgn0002719	Malic enzyme	2.906	2272	3101	2836	2919	2288		3056	2044	2377	2259	2614
FBgn0002723	Methoprene-tolerant	5.088	334	329	290	301	303		373	312	343	377	343
FBgn0002732	E(spl) region transcript malpha	0.676	1	1	1	0.999998	4		1	0.999998	4	1	2
FBgn0002733	E(spl) region transcript mbeta	0.978	44	48	49	44	36		56	47	46	39	43
FBgn0002734	E(spl) region transcript mdelta	1.013	2	1	1	4	3		2	0.999998	1	1	6
FBgn0002735	E(spl) region transcript mgamma	0.911	3	4	4	2	1		1	0.999998	1	1	6
FBgn0002736	mago nashi	1.103	111	133	101	102	81		120	79	88	65	80
FBgn0002772	Myosin alkali light chain 1	1.414	284	427	358	421	370		690	772	203	1519	782
FBgn0002773	Myosin light chain 2	2.286	1974	2939	2260	2582	2934		3571	4243	950	9684	4937
FBgn0002774	maleless	4.062	809	897	854	780	811		872	739	888	851	928
FBgn0002775	male-specific lethal 3	1.97	108	155	144	130	136		162	107	132	113	124
FBgn0002778	minidiscs	2.491	792	780	855	726	779		336	236	409	221	313
FBgn0002780	modulo	2.287	635	785	762	829	716		1093	770	854	780	848
FBgn0002781	modifier of mdg4	2.282	1401	1750	1589	1504	1450		1709	1371	1735	1499	1558
FBgn0002783	moira	3.983	606	667	597	550	519		654	499	543	530	514
FBgn0002787	CG3416 gene product from transcript CG3416-RA	1.473	270	297	273	286	226		369	195	261	219	247
FBgn0002789	Muscle protein 20	0.879	40	88	85	58	41		76	68	21	101	54
FBgn0002791	morula	2.555	214	233	198	195	218		223	180	220	158	189
FBgn0002838	male sterile (3) K81	0.711	1	3	1	0.999998	1		1	0.999998	1	1	4
FBgn0002842	spermatocyte arrest	0.956	22	21	21	28	26		34	28	34	59	55
FBgn0002855	Accessory gland-specific peptide 26Aa	0.958	2	1	6	0.999998	1		1	3	1	1	5
FBgn0002856	Accessory gland-specific peptide 26Ab	0.504	1	1	5	2	2		1	0.999998	1	1	1
FBgn0002862	Male-specific RNA 87F	0.515	5	5	35	22	7		1	3	8	1	18
FBgn0002863	Accessory gland-specific peptide 95EF	0.243	112	136	151	123	110		132	124	145	106	129
FBgn0002865	Male-specific RNA 98Ca	1.319	2	9	30	21	9		1	3	2	1	10
FBgn0002868	Metallothionein A	0.7	934	1071	1093	889	1001		888	425	677	410	701
FBgn0002869	Metallothionein B	0.456	2	1	1	0.999998	5		1	2	3	2	2
FBgn0002872	mutator 2	4.117	93	114	99	145	85		106	86	99	95	84
FBgn0002873	mushroom body defect	8.643	22	107	61	204	16		14	16	38	7	26
FBgn0002878	mutagen-sensitive 101	4.868	137	179	192	191	111		179	141	150	138	148
FBgn0002887	mutagen-sensitive 201	3.95	233	283	257	284	274		294	263	280	226	247
FBgn0002891	mutagen-sensitive 205	6.75	440	468	381	388	396		438	380	380	361	417
FBgn0002899	mutagen-sensitive 301	3.364	62	82	72	83	69		86	69	92	89	98
FBgn0002901	mutagen-sensitive 304	2.816	63	71	56	51	53		52	47	50	34	42
FBgn0002905	mutagen-sensitive 308	6.42	135	171	137	142	115		170	140	142	144	143
FBgn0002906	mutagen-sensitive 309	4.806	110	131	109	162	94		135	110	133	128	127
FBgn0002909	mutagen-sensitive 312	4.022	180	208	186	194	158		208	187	181	200	165
FBgn0002914	Myb oncogene-like	2.903	537	616	600	533	541		688	409	550	488	521
FBgn0002917	narrow abdomen	7.875	3179	3277	3146	2602	2978		3137	2784	3322	3248	3359
FBgn0002921	Na pump alpha subunit	5.545	48946	46493	46080	40696	54068		41767	34419	41697	42571	54295
FBgn0002922	nautilus	1.532	3	3	1	2	4		1	3	1	1	5
FBgn0002924	non-claret disjunctional	2.72	96	108	90	96	83		118	102	89	93	96
FBgn0002926	nudel	8.23	9	48	25	90	25		16	26	13	17	38
FBgn0002930	necrotic	1.633	356	372	365	376	344		1018	730	623	736	736
FBgn0002931	CG11450 gene product from transcript CG11450-RB	2.225	88	112	120	91	109		114	122	127	122	148
FBgn0002932	neuralized	3.992	218	256	248	245	192		229	197	220	236	242
FBgn0002933	new glue 1	0.523	1	4	1	5	1		3	4	4	1	5
FBgn0002936	neither inactivation nor afterpotential A	0.871	4	4	8	4	5		8	7	9	5	6
FBgn0002937	neither inactivation nor afterpotential B	2.164	897	796	808	722	1033		639	414	553	467	847
FBgn0002938	neither inactivation nor afterpotential C	5.295	52	34	60	34	38		24	17	37	9	29
FBgn0002939	neither inactivation nor afterpotential D	1.727	28	22	16	35	36		8	10	3	6	16
FBgn0002940	neither inactivation nor afterpotential E	1.588	240	72	174	44	92		6	9	105	4	12
FBgn0002941	slouch	2.67	68	69	51	65	41		55	57	58	60	52
FBgn0002945	naked cuticle	5.051	277	298	222	267	220		186	213	223	236	211
FBgn0002948	no distributive disjunction	2.449	41	48	31	43	22		24	22	23	22	22
FBgn0002962	nanos	2.349	30	91	25	105	16		10	7	40	8	7
FBgn0002968	Neuroglian	7.386	2138	2130	2156	1861	2247		2361	1729	2401	2121	2520
FBgn0002973	CG3779 gene product from transcript CG3779-RB	4.395	990	1133	1169	1027	1052		1118	928	1257	1059	1132
FBgn0002985	odd skipped	2.347	4	5	6	9	8		8	8	7	4	13
FBgn0002989	okra	2.878	50	59	41	54	32		55	42	60	44	47
FBgn0003002	odd paired	2.939	49	51	36	48	51		40	41	50	53	47
FBgn0003008	orange	0.823	65	79	79	50	61		85	45	44	54	80
FBgn0003009	orientation disrupter	3.915	2	4	1	6	1		2	2	1	1	6
FBgn0003011	ora transientless	2.158	2	2	2	14	5		2	0.999998	2	2	7
FBgn0003013	CG7467 gene product from transcript CG7467-RC	10.714	3212	3460	3168	2903	2909		3115	3093	3287	3242	3435
FBgn0003015	oskar	2.869	42	339	33	654	15		7	5	66	2	3
FBgn0003016	outspread	6.846	1060	1101	989	959	951		803	704	877	908	951
FBgn0003022	Otefin	1.571	12	26	6	21	7		5	9	8	1	13
FBgn0003023	ovarian tumor	3.241	21	73	30	84	1		7	2	32	1	9
FBgn0003028	CG6824 gene product from transcript CG6824-RB	6.763	34	77	54	152	31		40	27	40	31	29
FBgn0003031	polyA-binding protein	3.87	9318	11306	10912	9838	10070		12379	8730	10882	10405	10562
FBgn0003034	Accessory gland peptide 70A	0.223	1	1	1	0.999998	2		1	3	1	1	1
FBgn0003041	pebble	5.047	292	389	320	309	275		598	379	479	454	535
FBgn0003042	Polycomb	2.462	389	479	428	390	387		489	306	498	334	398
FBgn0003044	Polycomblike	4.384	273	289	265	287	256		226	236	302	231	252
FBgn0003046	Pupal cuticle protein	0.718	6	12	6	10	6		4	14	4	10	9
FBgn0003048	pecanex	12.119	1708	1773	1635	1515	1598		1924	1649	1856	1946	1901
FBgn0003053	pebbled	7.441	49	75	44	77	73		36	36	25	36	40
FBgn0003057	CG10598 gene product from transcript CG10598-RA	1.711	1	1	1	3	1		1	0.999998	1	1	6
FBgn0003060	CG9757 gene product from transcript CG9757-RA	0.851	1	1	1	0.999998	1		1	0.999998	1	1	2
FBgn0003062	Fibrillarin	1.318	79	98	87	121	97		203	133	163	116	114
FBgn0003065	CG2150 gene product from transcript CG2150-RA	1.17	1	2	1	2	3		1	3	1	1	5
FBgn0003067	Phosphoenolpyruvate carboxykinase	2.486	1526	2617	1799	1995	1015		3289	2982	1579	2340	1813
FBgn0003068	period	4.527	439	412	448	368	392		1051	887	1167	864	865
FBgn0003071	Phosphofructokinase	3.508	2129	2229	2085	1982	2099		2144	1508	1838	2070	2098
FBgn0003074	Phosphoglucose isomerase	2.46	2200	2545	2147	2273	2069		2468	1810	1770	2180	2022
FBgn0003076	Phosphogluconate mutase	1.843	857	1065	835	950	708		586	474	452	621	527
FBgn0003079	pole hole	4.247	673	700	667	622	609		775	515	725	666	689
FBgn0003082	photorepair	1.915	391	456	447	365	379		433	313	390	326	363
FBgn0003086	Pre-intermoult gene 1	0.69	9	6	4	9	1		3	2	9	15	13
FBgn0003087	pimples	0.978	2	13	7	10	1		4	4	7	1	2
FBgn0003089	pipe	2.975	20	43	31	43	39		39	37	35	27	60
FBgn0003090	prickle	5.224	44	45	42	42	46		44	39	43	54	55
FBgn0003091	Protein C kinase 53E	4.711	878	1013	1044	828	853		891	718	940	837	926
FBgn0003093	Protein C kinase 98E	5.529	1839	1807	1745	1521	1668		1605	1333	1594	1595	1745
FBgn0003114	plutonium	0.616	2	2	3	4	1		1	0.999998	2	1	2
FBgn0003116	prune	1.638	181	207	195	210	172		213	144	198	174	150
FBgn0003117	pannier	3.84	24	27	11	30	20		32	21	16	23	23
FBgn0003118	pointed	4.074	204	217	214	222	194		179	160	175	194	205
FBgn0003124	CG12306 gene product from transcript CG12306-RA	2.98	25	46	31	85	16		12	5	22	6	13
FBgn0003129	Pox meso	2.566	3	6	9	6	2		5	0.999998	1	3	3
FBgn0003130	Pox neuro	2.458	1	2	1	4	4		2	2	1	1	2
FBgn0003132	Protein phosphatase 1 at 13C	1.892	17	15	25	25	14		13	22	16	25	28
FBgn0003134	Protein phosphatase 1alpha at 96A	3.21	858	1033	875	829	897		1257	841	1004	961	954
FBgn0003137	Papilin	9.544	2659	5000	2791	5005	2508		3622	2760	1970	2600	1779
FBgn0003138	Protein tyrosine phosphatase 61F	5.167	322	375	315	303	262		351	323	343	339	317
FBgn0003139	Protein phosphatase V	1.675	199	220	188	231	187		222	161	190	175	159
FBgn0003140	Protein phosphatase Y at 55A	1.175	1	2	7	6	6		3	3	1	2	3
FBgn0003141	purple	1.073	60	79	73	76	70		79	42	58	59	71
FBgn0003145	paired	2.459	4	2	3	8	2		7	2	1	2	2
FBgn0003149	Paramyosin	3.661	314	657	418	460	392		553	626	157	1231	507
FBgn0003159	proximal to raf	5.069	289	345	249	266	261		335	277	366	333	379
FBgn0003162	Punch	1.793	128	176	134	183	121		509	349	388	449	253
FBgn0003165	pumilio	10.223	3547	3634	3358	2991	3114		3329	3194	3969	3795	3916
FBgn0003169	punt	4.013	514	624	576	591	492		548	473	569	498	496
FBgn0003174	pawn	5.804	6	11	2	14	13		13	11	4	17	17
FBgn0003175	plexus	8.36	962	1111	1004	927	872		983	977	1008	1041	996
FBgn0003177	polychaetoid	8.533	2779	2791	2657	2364	2610		2230	2137	2102	2653	2680
FBgn0003178	Pyruvate kinase	2.109	7324	7745	7557	6987	7487		8410	5913	6700	7039	7522
FBgn0003187	quail	3.318	13	35	23	38	8		11	8	14	1	17
FBgn0003189	rudimentary	7.057	344	469	439	583	329		453	377	412	407	366
FBgn0003200	retina aberrant in pattern	2.61	736	812	695	699	675		730	664	796	686	766
FBgn0003204	raspberry	2.81	816	919	876	847	788		819	611	734	716	812
FBgn0003205	Ras oncogene at 85D	1.958	739	908	822	767	705		1054	611	910	646	737
FBgn0003206	Ras oncogene at 64B	1.62	203	212	206	193	195		258	167	202	192	204
FBgn0003209	CG12437 gene product from transcript CG12437-RB	4.275	539	607	571	503	481		764	655	710	751	657
FBgn0003210	ruby	4.813	1074	1211	1168	1137	1044		1404	978	1318	1234	1243
FBgn0003218	retinal degeneration B	7.435	1848	1979	1905	1702	1943		1633	1516	1823	1804	2080
FBgn0003227	recombination-defective	4.131	27	39	31	33	32		40	51	42	41	44
FBgn0003231	refractory to sigma P	2.395	1437	1515	1356	1336	1237		1483	948	1283	1091	1347
FBgn0003248	Rhodopsin 2	1.365	3	5	6	5	4		1	5	3	1	3
FBgn0003249	Rhodopsin 3	1.391	18	15	21	13	9		6	8	18	5	15
FBgn0003250	Rhodopsin 4	1.349	7	3	7	11	4		4	4	5	1	6
FBgn0003254	ribbon	4.244	5	12	3	8	4		6	7	8	1	10
FBgn0003255	rickets	5.386	234	258	216	228	246		225	254	229	260	247
FBgn0003257	rudimentary-like	2.039	89	132	105	136	119		211	161	181	139	162
FBgn0003261	CG10279 gene product from transcript CG10279-RE	4.362	2665	3188	2924	2789	2505		3054	2493	2897	2839	2823
FBgn0003267	rough	1.241	2	13	12	12	5		8	9	8	10	9
FBgn0003268	rough deal	6.479	176	184	179	182	149		175	167	202	157	143
FBgn0003270	absent MD neurons and olfactory sensilla	0.786	1	1	1	4	3		2	0.999998	3	1	6
FBgn0003274	Ribosomal protein LP2	0.604	2363	3260	2822	3249	2402		3328	2088	2253	2470	1927
FBgn0003275	RNA polymerase II 18kD subunit	0.541	53	69	48	57	55		70	28	50	51	52
FBgn0003276	RNA polymerase II 140kD subunit	4.06	593	761	660	708	619		725	497	663	542	531
FBgn0003277	RNA polymerase II 215kD subunit	6.736	1268	1434	1216	1259	1080		1451	1169	1457	1303	1222
FBgn0003278	RNA polymerase I 135kD subunit	3.564	91	172	128	194	132		207	152	174	148	167
FBgn0003279	Ribosomal protein L4	1.4	2356	2771	2272	2607	2055		2803	2199	2240	2368	2244
FBgn0003285	roughest	6.251	184	220	222	221	157		165	145	207	155	253
FBgn0003292	rotated abdomen	3.268	54	66	57	69	50		61	40	52	59	62
FBgn0003295	roughoid	1.798	74	66	77	60	63		85	49	58	51	59
FBgn0003300	runt	3.145	23	27	24	14	16		27	16	14	19	25
FBgn0003301	rutabaga	9.269	3146	3158	3012	2660	3023		2918	2724	3061	3117	3208
FBgn0003302	roughex	1.42	89	92	109	93	78		131	66	98	88	84
FBgn0003308	rosy	4.337	332	383	365	390	320		199	189	151	242	202
FBgn0003310	Star	5.206	1343	1427	1410	1194	1329		2590	2125	2951	2160	2511
FBgn0003312	shadow	1.773	3	10	9	14	9		12	6	9	7	8
FBgn0003313	spalt-adjacent	1.697	1	1	1	3	2		1	2	1	1	1
FBgn0003317	saxophone	2.716	402	438	425	405	399		457	330	417	412	412
FBgn0003319	Stubble	4.025	30	36	27	32	32		21	37	29	18	26
FBgn0003321	small bristles	3.28	587	728	665	657	560		608	569	674	674	649
FBgn0003326	scabrous	3.796	449	455	442	437	406		494	413	466	453	458
FBgn0003328	scab	4.643	521	619	530	466	589		1358	1031	1647	1040	1284
FBgn0003330	Sex combs extra	1.542	100	123	127	113	95		150	89	117	111	114
FBgn0003334	Sex comb on midleg	4.069	704	802	738	648	689		698	574	695	602	581
FBgn0003339	Sex combs reduced	4.14	18	19	45	17	17		14	16	13	15	21
FBgn0003345	scalloped	6.005	433	568	477	421	447		568	412	548	483	541
FBgn0003346	Ran GTPase activating protein	2.401	95	137	91	117	98		86	69	78	66	75
FBgn0003353	seizure	3.197	543	570	509	540	518		633	479	519	539	568
FBgn0003356	Jonah 99Cii	0.862	73	690	236	107	61		18	24	17	25	11
FBgn0003357	Jonah 99Ciii	1.24	62	670	207	112	45		22	33	14	34	6
FBgn0003358	Jonah 99Ci	0.907	16	181	75	38	33		6	13	7	13	9
FBgn0003360	stress-sensitive B	1.853	13229	15516	15157	14351	15041		18358	12733	12243	16424	15395
FBgn0003366	sevenless	8.171	2728	2616	2552	2196	2287		2607	2106	2599	2296	2516
FBgn0003371	shaggy	5.004	2229	2447	2279	2046	2267		2477	2219	2467	2589	2751
FBgn0003372	Salivary gland secretion 1	3.95	7	12	16	16	24		21	15	8	11	33
FBgn0003373	Salivary gland secretion 3	1.109	1	1	4	3	3		2	2	2	1	2
FBgn0003374	Salivary gland secretion 4	0.952	2	4	4	8	5		7	8	6	4	12
FBgn0003375	Salivary gland secretion 5	0.636	1	3	1	0.999998	1		1	0.999998	1	1	3
FBgn0003377	Salivary gland secretion 7	0.321	1	1	1	0.999998	1		1	0.999998	1	1	2
FBgn0003378	Salivary gland secretion 8	0.359	4	3	1	3	4		2	2	3	2	2
FBgn0003380	Shaker	12.181	1910	2248	2064	1917	2286		1907	2113	2278	2679	2803
FBgn0003382	shavenoid	6.113	1	10	8	12	5		15	8	4	2	11
FBgn0003383	Shaker cognate b	7.596	3158	3266	2829	2501	3138		2795	3197	3380	3737	3829
FBgn0003386	Shaker cognate w	4.557	938	981	918	876	857		937	910	990	1060	1045
FBgn0003388	shade	2.985	12	17	6	12	9		13	8	17	7	21
FBgn0003390	shifted	1.796	49	63	48	45	47		70	42	55	61	71
FBgn0003391	shotgun	6.4	291	355	319	363	284		301	224	275	217	265
FBgn0003392	shibere	4.768	7968	8668	8432	7005	9046		8272	6166	7981	7379	8672
FBgn0003396	schnurri	9.886	1052	1243	1021	994	931		1214	1146	1262	1341	1135
FBgn0003401	shutdown	1.694	6	7	10	10	6		2	2	4	2	5
FBgn0003410	seven in absentia	3.191	444	514	465	443	459		530	464	482	466	514
FBgn0003411	sisterless A	0.779	1	1	1	0.999998	1		1	0.999998	1	1	1
FBgn0003415	skuld	11.414	3067	3328	2939	2888	2673		3114	2895	3286	3428	3113
FBgn0003416	small wing	5.678	551	629	621	572	511		621	404	587	472	463
FBgn0003423	sluggish A	3.859	5572	6089	6020	5015	5723		5822	4139	5602	4661	5328
FBgn0003425	slit	9.484	2357	2516	2341	2207	2242		2310	2057	2470	2298	2456
FBgn0003429	slowpoke	8.854	3647	4129	3816	3422	3369		3477	3497	3904	4104	4124
FBgn0003430	sloppy paired 1	1.425	55	61	47	47	57		46	51	48	36	56
FBgn0003435	smooth	15.344	1852	2013	1874	1603	1782		1749	1668	1900	1855	2070
FBgn0003444	smoothened	4.008	288	324	303	299	276		369	296	323	300	277
FBgn0003447	singed	3.358	325	372	301	296	265		302	269	346	311	278
FBgn0003448	snail	1.668	1	2	1	5	4		2	4	1	3	7
FBgn0003449	sans fille	0.835	144	192	169	177	170		226	121	177	125	160
FBgn0003450	snake	1.434	1	1	3	6	3		2	3	1	1	4
FBgn0003459	stonewall	4.233	95	140	116	132	99		117	72	102	71	74
FBgn0003460	sine oculis	2.786	11	13	10	11	18		13	9	6	10	12
FBgn0003462	Superoxide dismutase	0.777	1266	1459	1357	1199	1231		1321	848	1089	799	1095
FBgn0003463	short gastrulation	5.816	478	555	572	446	416		1345	1112	1796	1158	1354
FBgn0003464	small optic lobes	5.592	1341	1437	1363	1202	1073		1492	1229	1429	1299	1318
FBgn0003475	spire	5.598	2510	2611	2667	2319	2502		2577	2274	2959	2613	2858
FBgn0003479	spindle A	1.342	84	86	84	88	57		87	64	71	59	58
FBgn0003480	spindle B	1.384	29	53	29	33	41		44	37	35	41	34
FBgn0003482	spindle D	1.026	1	2	2	2	1		1	0.999998	1	1	6
FBgn0003483	spindle E	4.678	21	29	19	57	6		10	14	20	3	17
FBgn0003486	spook	2.489	1	4	4	6	3		3	6	7	3	11
FBgn0003495	spatzle	2.128	113	135	157	141	127		585	419	563	409	545
FBgn0003499	stripe	6.377	1514	1069	1732	629	1341		844	734	1010	614	704
FBgn0003501	Src oncogene at 64B	4.786	320	422	352	369	306		365	270	339	328	327
FBgn0003502	Btk family kinase at 29A	4.992	337	456	394	432	339		363	334	358	372	384
FBgn0003507	serpent	4.459	94	173	107	205	130		197	155	92	233	152
FBgn0003510	Serendipity alpha	3.3	29	28	17	23	32		25	19	18	18	25
FBgn0003511	Serendipity beta	3.3	75	83	64	73	73		90	81	81	65	72
FBgn0003512	Serendipity delta	1.546	115	112	119	123	102		118	107	121	97	113
FBgn0003513	spineless	5.184	17	25	18	23	17		17	16	7	4	19
FBgn0003514	spaghetti squash	1.403	285	342	302	344	297		656	428	531	459	485
FBgn0003515	scarlet	2.146	11	16	14	17	11		12	17	11	15	21
FBgn0003517	stubarista	1.109	3478	4131	3536	4169	2884		4200	3092	3485	3112	2796
FBgn0003520	staufen	5.24	2429	2573	2365	2073	2202		2320	1970	2414	2314	2436
FBgn0003525	string	2.747	18	59	29	80	21		8	10	31	8	27
FBgn0003527	stand still	1.171	1	1	6	9	5		1	2	1	1	4
FBgn0003545	subito	2.46	3	4	8	14	7		2	0.999998	4	1	3
FBgn0003557	Suppressor of deltex	4.612	1643	1657	1731	1475	1642		2258	1591	2205	1886	1931
FBgn0003567	suppressor of Hairy wing	3.682	213	273	239	245	213		269	192	256	212	226
FBgn0003575	suppressor of sable	4.901	788	904	801	766	776		593	468	622	549	612
FBgn0003598	Suppressor of variegation 3-7	5.051	441	461	455	416	386		469	359	389	384	393
FBgn0003600	Suppressor of variegation 3-9	2.386	448	558	454	522	464		623	462	492	462	459
FBgn0003607	CG8409 gene product from transcript CG8409-RB	1.109	222	265	235	228	213		273	150	215	142	178
FBgn0003612	Suppressor of variegation 2-10	2.943	351	385	286	343	282		303	287	349	292	309
FBgn0003638	suppressor of white-apricot	4.836	774	879	780	868	667		732	987	981	1099	1022
FBgn0003651	seven up	3.859	310	345	286	322	245		361	338	322	406	341
FBgn0003654	short wing	3.07	498	538	521	483	514		556	465	533	508	554
FBgn0003655	swallow	2.022	17	51	22	99	7		4	3	13	3	4
FBgn0003656	swiss cheese	5.571	2614	2767	2603	2491	2318		2614	2253	2719	2731	2628
FBgn0003659	Sex lethal	5.964	4553	5316	4930	4312	4652		5149	4499	5635	5447	5663
FBgn0003660	Synaptobrevin	1.139	141	187	181	151	136		336	253	275	247	235
FBgn0003676	Tcp1-like	1.98	444	472	502	514	427		719	502	644	492	545
FBgn0003683	terminus	1.469	2	2	1	0.999998	1		3	3	1	4	2
FBgn0003687	TATA binding protein	1.387	69	74	75	71	60		69	64	75	53	59
FBgn0003701	three rows	4.578	33	46	36	60	28		27	28	32	16	33
FBgn0003710	temperature-induced paralytic E	3.938	1653	1694	1680	1291	1807		1548	1363	1528	1720	1806
FBgn0003714	technical knockout	1.596	122	136	141	135	145		178	121	158	90	129
FBgn0003715	Tyrosine kinase-related protein	4.712	207	223	171	172	153		207	211	278	224	217
FBgn0003716	thickveins	3.616	623	710	639	659	582		937	759	782	865	864
FBgn0003717	Toll	5.129	1466	1611	1468	1488	1390		2077	1539	1894	1724	1728
FBgn0003719	tolloid	3.359	46	34	56	49	48		50	31	64	47	91
FBgn0003720	tailless	1.965	2	3	1	2	2		5	0.999998	1	1	5
FBgn0003721	Tropomyosin 1	3.054	932	1181	1138	1023	1056		1145	1137	923	1689	1333
FBgn0003731	Epidermal growth factor receptor	6.124	337	509	389	403	309		571	404	481	435	416
FBgn0003732	Topoisomerase 2	5.242	851	956	846	916	766		913	708	968	719	715
FBgn0003733	Torso	3.131	11	15	15	41	1		9	4	3	2	17
FBgn0003741	transformer	0.862	48	44	48	41	48		60	37	59	36	54
FBgn0003742	transformer 2	1.568	95	108	96	96	101		113	70	97	100	86
FBgn0003744	tricornered	2.816	496	582	521	483	538		590	473	538	519	546
FBgn0003747	Trehalose-sensitivity	1.49	14	19	28	16	16		20	15	34	17	18
FBgn0003748	Trehalase	3.354	3469	3838	3004	2828	2554		2159	1613	2061	1670	1996
FBgn0003749	trachealess	4.588	193	235	192	184	156		192	162	178	193	171
FBgn0003751	trunk	0.882	9	16	11	19	7		7	25	13	16	16
FBgn0003861	transient receptor potential	4.149	58	16	66	26	37		11	11	34	6	17
FBgn0003862	trithorax	14.052	4278	4978	4574	4275	3939		4195	3749	4367	4174	4283
FBgn0003863	alphaTrypsin	0.86	166	1614	489	227	327		99	92	81	135	83
FBgn0003865	twisted gastrulation	0.887	1	1	1	0.999998	1		1	0.999998	2	1	3
FBgn0003866	teashirt	4.732	1022	1172	1053	960	1002		1037	923	1083	1061	1057
FBgn0003867	torso-like	2.059	50	106	83	92	58		101	81	73	107	70
FBgn0003870	tramtrack	4.564	211	282	227	361	210		212	183	200	223	211
FBgn0003882	tube	2.006	283	321	302	267	246		260	187	277	201	218
FBgn0003884	alpha-Tubulin at 84B	1.752	8154	8075	7992	6986	8412		8214	5894	7564	6903	8323
FBgn0003885	alpha-Tubulin at 84D	1.98	1499	1506	1499	1310	1485		1434	1057	1280	1139	1438
FBgn0003886	alpha-Tubulin at 85E	1.56	21	14	15	15	39		9	4	12	18	27
FBgn0003887	beta-Tubulin at 56D	1.701	5720	5822	5748	5137	6466		5817	3737	5041	4494	5651
FBgn0003888	beta-Tubulin at 60D	2.518	65	107	84	117	74		549	460	493	475	392
FBgn0003889	beta-Tubulin at 85D	1.841	45	38	94	62	40		34	34	36	27	54
FBgn0003890	beta-Tubulin at 97EF	1.701	160	212	213	192	219		221	142	149	154	190
FBgn0003891	tudor	8.83	5132	5697	5457	4849	4562		5007	3924	4903	4399	4250
FBgn0003892	patched	5.521	26	43	34	40	28		37	54	35	44	54
FBgn0003896	tailup	3.314	89	122	106	112	91		95	94	103	90	102
FBgn0003900	twist	2.368	1	2	2	0.999998	2		2	2	4	2	7
FBgn0003916	small nuclear RNA U1 at 21D	0.164	598	401	482	528	463		662	439	413	324	466
FBgn0003920	small nuclear RNA U2 at 14B	0.192	109	71	87	69	75		132	100	78	58	103
FBgn0003922	small nuclear RNA U2 at 38ABa	0.192	114	83	81	75	80		122	69	73	54	85
FBgn0003923	small nuclear RNA U2 at 38ABb	0.191	19	11	4	10	7		12	8	6	5	13
FBgn0003926	small nuclear RNA U3 at 22A	0.211	1	1	1	0.999998	1		1	0.999998	1	1	1
FBgn0003930	small nuclear RNA U4 at 39B	0.143	181	90	103	101	93		205	98	99	77	129
FBgn0003931	small nuclear RNA U4 at 38AB	0.142	13	11	7	12	7		12	9	7	8	7
FBgn0003933	small nuclear RNA U5 at 14B	0.11	2	7	2	3	6		11	13	5	3	10
FBgn0003934	small nuclear RNA U5 at 23DE	0.131	14	8	15	9	8		36	25	11	7	15
FBgn0003935	small nuclear RNA U5 at 34AB	0.127	1	5	2	0.999998	2		5	5	3	1	7
FBgn0003936	small nuclear RNA U5 at 35EF	0.126	1	1	2	0.999998	1		1	0.999998	1	1	1
FBgn0003938	small nuclear RNA U5 at 63A	0.123	45	54	32	39	30		55	29	36	20	37
FBgn0003941	Ribosomal protein L40	0.659	2133	2457	2305	2359	1932		2669	1578	2045	1678	2002
FBgn0003942	Ribosomal protein S27A	0.592	2656	3481	3276	3402	2929		3854	2130	2677	2522	2336
FBgn0003943	Ubiquitin-63E	2.759	9717	9497	10173	8488	9677		11272	8282	9777	9982	10599
FBgn0003944	Ultrabithorax	4.282	477	544	515	536	540		597	442	608	515	606
FBgn0003950	uncoordinated	4.775	8	12	19	23	14		14	21	20	16	15
FBgn0003961	Urate oxidase	1.262	2	4	4	5	4		5	5	6	2	10
FBgn0003963	u-shaped	6.084	96	121	90	105	94		176	166	169	176	177
FBgn0003964	ultraspiracle	3.038	490	547	480	514	445		568	450	629	532	509
FBgn0003965	vermilion	1.305	54	91	54	83	65		63	85	40	60	39
FBgn0003969	vacuolar peduncle	4.34	711	839	704	745	703		936	781	954	797	884
FBgn0003970	vasa	2.285	14	34	18	60	8		1	4	11	1	4
FBgn0003975	vestigial	3.463	98	131	110	111	125		140	108	150	149	143
FBgn0003977	virilizer	5.867	418	436	390	401	368		450	365	445	418	411
FBgn0003978	valois	1.31	45	59	48	60	42		63	49	48	37	41
FBgn0003979	Vitelline membrane 26Aa	0.745	2	27	1	19	3		1	2	18	1	3
FBgn0003980	Vitelline membrane 26Ab	0.636	2	5	1	0.999998	1		1	2	2	1	1
FBgn0003983	Vitelline membrane 34Ca	0.491	1	2	1	5	1		1	2	1	1	2
FBgn0003984	vein	5.102	189	199	154	157	172		185	160	156	169	202
FBgn0003986	ventral nervous system defective	3.412	51	57	43	48	39		44	46	56	60	65
FBgn0003996	white	2.352	3	2	4	2	1		4	0.999998	2	1	4
FBgn0003997	Wrinkled	4.018	61	98	72	88	70		55	53	45	60	64
FBgn0004002	wing blister	11.333	146	198	147	173	157		144	163	134	228	162
FBgn0004003	windbeutel	1.319	1	4	2	0.999998	1		1	0.999998	2	1	3
FBgn0004009	wingless	2.919	2	12	6	13	3		5	6	3	1	15
FBgn0004028	wings up A	1.347	180	299	223	241	208		401	444	101	829	374
FBgn0004034	yellow	2.038	2	1	1	6	5		4	0.999998	1	1	3
FBgn0004045	Yolk protein 1	1.611	7480	15820	11323	15334	5331		6593	7079	6882	5541	2042
FBgn0004047	Yolk protein 3	1.868	6395	14673	10781	14120	4565		4006	4332	4047	2207	1338
FBgn0004049	yurt	4.464	248	305	279	254	225		318	272	275	275	264
FBgn0004050	zeste	2.599	216	212	227	201	170		237	179	214	201	187
FBgn0004052	CG17962 gene product from transcript CG17962-RA	0.453	41	73	55	41	50		43	35	42	31	40
FBgn0004053	zerknullt	1.267	4	9	7	10	2		4	2	3	1	7
FBgn0004054	zerknullt-related	0.94	1	1	1	0.999998	1		2	3	1	1	2
FBgn0004055	unzipped	4.114	3008	2946	3125	2461	2942		3053	1572	2609	2037	2564
FBgn0004057	Zwischenferment	2.092	62	99	39	87	44		55	34	33	41	43
FBgn0004066	Proteasome 28kD subunit 1	1.176	186	237	172	197	204		206	115	173	154	178
FBgn0004087	Dihydrofolate reductase	0.662	24	30	37	35	28		22	23	30	15	23
FBgn0004101	blistered	3.792	72	89	73	74	68		81	87	79	89	96
FBgn0004102	ocelliless	4.967	57	61	75	65	80		84	62	71	66	80
FBgn0004103	Protein phosphatase 1 at 87B	2.203	948	1038	880	903	804		1001	754	850	783	860
FBgn0004106	CG5363 gene product from transcript CG5363-RA	1.082	8	7	7	18	5		3	4	8	2	5
FBgn0004107	CG10498 gene product from transcript CG10498-RB	2.224	21	24	29	22	24		35	27	35	21	22
FBgn0004108	Neurotactin	4.158	916	1064	993	880	839		1470	1067	1408	1129	1168
FBgn0004110	tinman	1.664	1	3	1	5	1		1	0.999998	1	2	4
FBgn0004117	Tropomyosin 2	1.98	262	454	358	408	320		483	635	151	1352	497
FBgn0004118	nicotinic Acetylcholine Receptor beta 96A	4.018	799	974	895	792	890		880	679	833	829	814
FBgn0004132	CG30498 gene product from transcript CG30498-RA	0.704	117	158	133	121	127		147	100	124	105	126
FBgn0004133	blown fuse	2.632	198	220	182	168	196		198	166	180	187	239
FBgn0004143	CG14426 gene product from transcript CG14426-RB	0.846	10	12	7	13	10		6	11	10	14	15
FBgn0004145	Vacuolar H[+] ATPase 16kD subunit	2.981	5868	5903	5743	5239	6463		6157	4791	6081	5842	6577
FBgn0004167	karst	13.783	1212	1806	1242	1426	1232		876	680	752	788	873
FBgn0004168	Serotonin receptor 1A	5.019	604	745	655	559	639		654	590	694	678	739
FBgn0004169	upheld	1.696	321	530	452	425	331		574	633	163	1407	620
FBgn0004170	scute	1.438	1	1	3	2	2		1	5	1	2	3
FBgn0004171	Male-specific RNA 98Cb	1.066	1	4	12	7	4		3	0.999998	2	2	2
FBgn0004172	Male-specific RNA 84Da	0.358	1	2	19	8	4		1	0.999998	1	1	2
FBgn0004173	Male-specific RNA 84Db	0.415	4	3	24	7	7		2	0.999998	2	1	5
FBgn0004174	Male-specific RNA 84Dc	0.363	1	3	26	21	2		1	0.999998	2	1	4
FBgn0004175	Male-specific RNA 84Dd	0.415	1	1	7	6	1		1	0.999998	1	1	1
FBgn0004177	microtubule star	3.102	1263	1527	1403	1349	1312		1600	1093	1366	1124	1342
FBgn0004179	Cysteine string protein	2.895	2014	2218	2072	1796	2306		2046	1552	2029	1844	2278
FBgn0004181	Protein ejaculatory bulb	1.529	1	4	3	6	1		1	3	1	4	1
FBgn0004183	small nuclear RNA U1 at 82Eb	0.164	22	15	15	30	26		23	24	14	16	15
FBgn0004185	small nuclear RNA U1 at 95Ca	0.164	549	420	441	501	472		640	394	397	317	513
FBgn0004186	small nuclear RNA U1 at 95Cb	0.164	554	377	439	532	477		667	457	454	296	502
FBgn0004187	small nuclear RNA U1 at 95Cc	0.164	300	213	209	258	212		333	227	220	165	262
FBgn0004188	small nuclear RNA U6 at 96Aa	0.107	28	38	24	39	25		44	17	22	20	27
FBgn0004189	small nuclear RNA U6 at 96Ab	0.107	21	33	24	23	19		29	17	29	19	16
FBgn0004190	small nuclear RNA U6 at 96Ac	0.107	24	29	28	24	17		27	13	18	17	16
FBgn0004191	small nuclear RNA U2 at 34ABa	0.192	200	112	112	121	126		216	142	126	105	143
FBgn0004192	small nuclear RNA U2 at 34ABb	0.192	289	194	139	189	169		323	201	147	130	214
FBgn0004197	Serrate	5.831	20	27	22	42	21		24	15	4	16	28
FBgn0004198	cut	11.062	2723	2727	2569	2227	2630		2622	2394	2916	2768	3060
FBgn0004227	no on or off transient A	6.746	894	1086	896	827	874		900	896	1043	1079	1015
FBgn0004228	midgut expression 1	1.034	5	5	2	3	15		4	0.999998	1	1	4
FBgn0004237	Heterogeneous nuclear ribonucleoprotein at 87F	2.759	313	397	338	348	331		377	352	419	391	367
FBgn0004240	Diptericin	0.496	10	8	6	17	20		1288	1136	1011	1705	1301
FBgn0004242	synaptotagmin	6.857	16160	17760	17225	14284	18126		16302	13931	17329	17593	19209
FBgn0004244	Resistant to dieldrin	8.589	1424	1463	1391	1290	1454		1285	1410	1501	1834	1911
FBgn0004359	Transcript 48	2.449	198	247	238	234	178		213	161	171	167	198
FBgn0004360	Wnt oncogene analog 2	2.24	3	4	2	11	3		5	4	2	7	9
FBgn0004362	High mobility group protein D	1.495	148	223	180	225	135		235	146	197	132	126
FBgn0004363	CG6647 gene product from transcript CG6647-RA	2.625	4817	5638	5393	4892	5234		5596	3835	4447	4424	4686
FBgn0004364	18 wheeler	5.422	623	790	652	735	598		727	654	726	783	805
FBgn0004366	retinal degeneration C	4.551	477	519	604	473	540		519	435	571	601	636
FBgn0004367	meiotic 41	7.899	153	211	145	175	156		180	147	161	151	168
FBgn0004368	Protein tyrosine phosphatase 4E	6.672	710	784	684	607	691		1318	1243	1522	1539	1413
FBgn0004369	Protein tyrosine phosphatase 99A	7.109	1811	1962	1649	1599	1728		2010	2029	2252	2285	2330
FBgn0004370	Protein tyrosine phosphatase 10D	8.642	1658	1700	1695	1499	1572		1672	1403	1698	1707	1797
FBgn0004372	always early	2.267	1	3	2	6	2		2	5	5	3	3
FBgn0004373	four wheel drive	7.175	1793	1856	1808	1560	1705		1866	1552	1852	1792	1874
FBgn0004374	nebbish	3.592	38	37	19	38	32		55	45	43	38	52
FBgn0004377	Kinesin-like protein at 54D	2.421	150	173	159	123	134		150	103	157	96	130
FBgn0004378	Kinesin-like protein at 61F	3.871	9	16	7	34	5		8	4	10	2	8
FBgn0004379	Kinesin-like protein at 67A	2.994	10	31	10	35	10		13	8	20	6	12
FBgn0004380	Kinesin-like protein at 64D	2.529	800	837	810	690	728		814	527	710	566	659
FBgn0004381	Kinesin-like protein at 68D	2.998	1172	1307	1220	1079	1086		1251	876	1133	919	941
FBgn0004387	Kinesin-like protein at 98A	5.53	714	903	775	732	694		1413	1189	1581	1409	1377
FBgn0004389	bottleneck	1.028	8	5	1	5	6		2	2	1	1	3
FBgn0004390	GTPase-activating protein 1	5.434	1076	1174	1215	1149	1005		1438	1160	1458	1203	1157
FBgn0004391	shattered	6.481	313	288	265	277	245		287	246	277	258	275
FBgn0004394	POU domain protein 2	4.286	118	145	129	116	111		137	127	153	157	173
FBgn0004395	unkempt	6.109	744	856	861	647	779		778	613	677	802	840
FBgn0004396	Cyclic-AMP response element binding protein A	4.498	149	231	175	207	152		669	486	614	653	519
FBgn0004397	Vinculin	3.838	365	380	326	319	400		811	720	876	817	938
FBgn0004399	pipsqueak	6.336	2007	2231	2006	1815	1793		1832	1546	1795	1780	1796
FBgn0004400	rhino	1.57	6	8	3	31	7		7	4	9	7	9
FBgn0004401	Protein on ecdysone puffs	2.792	1659	1926	1913	1819	1643		1973	1717	2120	1862	1920
FBgn0004403	Ribosomal protein S14a	0.877	2162	2644	2551	2598	2108		2942	1655	2139	2000	1855
FBgn0004404	Ribosomal protein S14b	0.594	678	884	736	723	621		780	434	550	477	512
FBgn0004406	tamas	3.679	59	81	70	97	54		98	66	98	68	87
FBgn0004407	DNA polymerase gamma 35kD	1.57	230	246	229	210	229		243	150	219	167	192
FBgn0004413	Ribosomal protein S26	1.812	1932	2256	2076	2139	1736		2778	1492	1773	1667	1589
FBgn0004414	male-specific opa containing gene	0.648	1	2	9	0.999998	1		1	3	1	1	3
FBgn0004419	maternal expression at 31B	1.699	506	716	609	728	534		611	394	525	391	420
FBgn0004425	Lysozyme B	0.611	1	2	1	5	1		1	0.999998	2	1	4
FBgn0004426	Lysozyme C	0.242	1	3	2	4	1		1	6	3	3	2
FBgn0004427	Lysozyme D	0.48	1	1	1	2	1		1	0.999998	1	1	1
FBgn0004428	Lysozyme E	0.58	1	4	6	2	1		1	0.999998	1	1	2
FBgn0004429	Lysozyme P	0.615	76	161	46	261	2		65	153	123	140	71
FBgn0004430	Lysozyme S	0.492	1	1	1	0.999998	1		1	0.999998	1	1	1
FBgn0004431	Lysozyme X	0.564	6	5	2	6	4		1	0.999998	1	2	2
FBgn0004432	Cyclophilin 1	1.227	2575	2945	2774	2555	2752		2636	1699	2418	1784	2334
FBgn0004435	G protein alpha49B	5.648	1235	1636	1450	1320	1291		1628	1129	1483	1370	1366
FBgn0004436	Ubiquitin conjugating enzyme	2.166	299	324	331	301	324		373	319	369	373	422
FBgn0004449	Tenascin major	12.169	10056	10813	9914	9147	9720		10113	8739	10450	10314	10662
FBgn0004456	multiple edematous wings	5.001	458	568	488	505	449		460	402	446	497	428
FBgn0004462	Protein kinase-like 17E	2.129	281	287	310	289	283		354	236	323	282	325
FBgn0004463	RNA polymerase III 128kD subunit	3.532	182	217	197	208	161		240	178	227	180	209
FBgn0004465	Suppressor of ref(2)P sterility	1.412	214	241	229	192	246		260	168	193	196	228
FBgn0004507	Glycogen phosphorylase	3.144	2826	3087	2655	2799	2953		3156	2656	2311	3632	3044
FBgn0004509	Furin 1	6.225	921	1060	1003	873	907		1112	930	1069	1116	1101
FBgn0004510	Ets at 97D	1.858	60	61	49	64	54		65	63	62	57	75
FBgn0004511	dusky	4.075	5	3	3	12	4		11	3	11	6	17
FBgn0004512	Multi drug resistance 49	4.24	907	903	1035	944	821		1408	849	841	1162	894
FBgn0004513	Multiple drug resistance 65	4.135	1764	1799	1580	1339	2144		558	280	365	444	713
FBgn0004514	Tyramine receptor	3.682	355	410	405	324	408		445	345	403	361	378
FBgn0004516	Glutamic acid decarboxylase 1	3.362	18395	18623	19063	15839	21952		19288	13346	17540	15954	20763
FBgn0004551	Calcium ATPase at 60A	6.306	2664	4607	3622	3687	2176		3766	3778	2290	5886	2915
FBgn0004552	Adipokinetic hormone-like	0.536	2	2	3	0.999998	2		4	13	15	2	25
FBgn0004554	Ecdysone-dependent gene 91	0.593	1	2	1	0.999998	3		2	2	1	1	3
FBgn0004556	Dead box protein 73D	2.209	37	51	49	65	32		94	60	77	59	59
FBgn0004567	sloppy paired 2	2.346	40	42	58	62	52		137	99	109	103	97
FBgn0004569	CG4531 gene product from transcript CG4531-RA	2.822	84	84	107	80	72		168	125	154	139	164
FBgn0004572	Serotonin receptor 1B	4.026	251	247	236	203	236		241	201	283	260	272
FBgn0004573	Serotonin receptor 7	4.486	1399	1380	1354	1207	1099		1153	1139	1167	1193	1261
FBgn0004574	Ras opposite	2.638	3976	4086	4081	3544	4447		4482	3216	4136	3613	4508
FBgn0004575	Synapsin	5.803	9737	10475	9459	7799	10622		9313	8275	10036	9040	9944
FBgn0004577	Peroxidase	2.558	2	4	3	5	9		2	4	1	5	4
FBgn0004579	spalt major	6.118	169	206	148	161	166		192	198	207	223	201
FBgn0004580	Calbindin 53E	2.705	3348	3764	3570	3244	4339		3904	2466	3592	3607	4223
FBgn0004581	benign gonial cell neoplasm	4.159	3	6	8	17	5		10	9	7	3	9
FBgn0004583	expanded	6.672	165	231	201	221	186		239	187	197	190	198
FBgn0004584	Recombination repair protein 1	2.551	119	138	125	139	122		177	111	169	104	124
FBgn0004587	CG10851 gene product from transcript CG10851-RB	3.966	956	1109	1006	1054	958		1124	1073	1203	1179	1211
FBgn0004588	Ecdysone-induced gene 71Ea	0.412	1	1	1	3	1		1	0.999998	1	1	1
FBgn0004589	Ecdysone-induced gene 71Eb	0.472	1	1	1	0.999998	1		1	0.999998	1	1	1
FBgn0004590	Ecdysone-induced gene 71Ec	0.639	1	1	1	0.999998	1		1	2	1	1	1
FBgn0004591	Ecdysone-induced gene 71Ed	0.415	1	1	1	0.999998	1		1	0.999998	1	1	5
FBgn0004592	Ecdysone-induced gene 71Ee	1.486	1	4	1	4	2		4	0.999998	1	1	6
FBgn0004593	Ecdysone-induced gene 71Ef	0.42	1	1	2	2	1		1	0.999998	1	1	1
FBgn0004594	Ecdysone-induced gene 71Eg	0.413	1	1	1	2	1		1	2	1	1	1
FBgn0004595	prospero	23.486	8000	7995	7487	6514	7390		8008	9080	9729	9886	9892
FBgn0004597	Cyclin C	1.142	78	110	89	104	74		114	71	87	67	88
FBgn0004598	Furin 2	5.774	1421	1597	1434	1444	1309		1529	1278	1448	1397	1444
FBgn0004603	Src oncogene at 42A	6.398	941	1016	1017	895	971		1077	793	990	893	993
FBgn0004606	Zn finger homeodomain 1	6.522	611	602	543	534	540		924	1103	1137	1161	1089
FBgn0004607	Zn finger homeodomain 2	11.695	5685	6255	5690	5180	5515		4538	4032	4609	4639	4617
FBgn0004611	Phospholipase C at 21C	7.347	2594	2808	2475	2330	2662		2348	2289	2674	2800	2821
FBgn0004618	glass	3.399	3	3	1	9	10		7	8	5	5	14
FBgn0004619	Glutamate receptor I	3.81	754	908	772	774	821		863	762	881	885	829
FBgn0004620	Glutamate receptor IIA	3.253	129	128	134	117	113		115	72	101	76	93
FBgn0004622	Tachykinin-like receptor at 99D	2.88	112	142	133	124	132		100	99	90	106	98
FBgn0004623	G protein beta-subunit 76C	1.466	7	7	10	3	5		1	4	4	1	7
FBgn0004624	Calcium/calmodulin-dependent protein kinase II	3.879	5385	6498	6218	4802	6054		5853	4152	5558	5091	5448
FBgn0004625	no receptor potential A	7.91	1912	2225	2022	1647	1879		2000	1589	1929	1937	1905
FBgn0004629	Cystatin-like	0.484	602	776	815	753	710		670	371	449	462	704
FBgn0004635	rhomboid	3	1382	1416	1584	1357	1368		4589	3072	4267	2757	3097
FBgn0004636	Roughened	2.872	404	543	480	438	464		540	520	601	550	626
FBgn0004638	downstream of receptor kinase	2.795	605	707	626	563	671		799	594	759	657	650
FBgn0004643	mitotic 15	2.567	266	280	267	235	229		277	236	254	231	215
FBgn0004644	hedgehog	2.37	51	63	54	79	56		59	40	50	42	40
FBgn0004646	optic ganglion reduced	3.068	1026	962	908	827	1078		617	420	604	604	794
FBgn0004647	Notch	10.15	2062	2214	2312	2097	1946		1255	866	1120	997	1180
FBgn0004648	silver	5.904	4275	4629	4453	3751	4368		4086	2868	4045	3408	3659
FBgn0004649	yolkless	6.351	206	424	246	1415	23		11	7	263	5	7
FBgn0004650	female sterile (1) Nasrat	6.581	37	71	46	224	15		8	9	36	7	16
FBgn0004652	fruitless	8.399	1376	1447	1442	1286	1368		1465	1403	1652	1630	1778
FBgn0004654	Phosphogluconate dehydrogenase	1.895	313	429	249	313	235		288	191	289	161	274
FBgn0004655	wings apart-like	6.939	857	1034	857	803	763		969	889	939	936	928
FBgn0004656	female sterile (1) homeotic	9.949	2399	2607	2220	2168	2149		2368	2540	2737	2635	2577
FBgn0004657	myospheroid	4.397	733	817	752	687	763		1420	1231	1496	1367	1426
FBgn0004666	single-minded	3.186	14	10	12	12	6		10	9	7	10	20
FBgn0004687	Myosin light chain cytoplasmic	1.302	226	330	245	274	233		594	390	495	417	482
FBgn0004698	mutagen-sensitive 210	4.683	1055	1208	1120	1118	1088		1218	849	1043	956	1010
FBgn0004777	CG2342 gene product from transcript CG2342-RA	1.097	1	1	2	0.999998	1		1	2	1	1	1
FBgn0004778	CG1331 gene product from transcript CG1331-RA	0.58	1	1	1	0.999998	1		1	0.999998	1	1	2
FBgn0004779	CG1330 gene product from transcript CG1330-RA	0.754	1	1	1	0.999998	1		1	2	1	1	1
FBgn0004780	CG2341 gene product from transcript CG2341-RA	0.735	1	1	2	2	1		1	0.999998	1	1	2
FBgn0004781	CG1327 gene product from transcript CG1327-RA	1.06	1	1	2	0.999998	3		2	4	1	1	1
FBgn0004782	CG1252 gene product from transcript CG1252-RA	0.834	1	1	1	0.999998	1		2	3	1	1	3
FBgn0004783	CG2360 gene product from transcript CG2360-RA	0.765	1	1	1	0.999998	2		1	0.999998	1	1	5
FBgn0004784	inactivation no afterpotential C	2.351	7	5	12	9	7		6	4	9	1	6
FBgn0004795	retained	4.306	56	125	68	124	60		55	36	72	51	59
FBgn0004797	midway	2.337	53	89	68	75	82		65	55	45	62	55
FBgn0004811	female sterile (2) ltoPP43	1.87	244	268	255	217	200		239	166	246	162	191
FBgn0004828	Histone H3.3B	2.114	2203	2362	2155	2103	2226		2353	1610	2079	1812	2116
FBgn0004832	Xeroderma pigmentosum group A-like	1.178	41	57	57	36	36		71	49	65	61	41
FBgn0004834	G protein-coupled receptor kinase 2	4.69	776	897	759	750	770		857	737	914	898	884
FBgn0004837	Suppressor of Hairless	2.95	113	117	118	114	104		123	102	114	121	125
FBgn0004838	Heterogeneous nuclear ribonucleoprotein at 27C	8.24	2538	2612	2407	2356	2226		2557	2165	2689	2192	2419
FBgn0004839	off-track	4.769	179	198	185	193	153		179	149	167	162	173
FBgn0004841	Tachykinin-like receptor at 86C	3.223	115	122	114	106	133		128	101	125	107	139
FBgn0004842	Neuropeptide Y receptor-like	2.175	23	19	26	23	21		39	19	28	33	34
FBgn0004852	Adenylyl cyclase 76E	5.32	1021	1085	1080	969	961		1082	828	992	1036	1196
FBgn0004854	BarH2	3.142	19	20	21	13	14		13	22	13	15	25
FBgn0004855	RNA polymerase II 15kD subunit	1.035	40	48	51	56	46		50	35	38	51	44
FBgn0004856	CG8264 gene product from transcript CG8264-RA	2.403	322	375	366	362	324		424	313	324	303	307
FBgn0004858	elbow B	3.326	274	293	254	246	254		279	252	261	299	307
FBgn0004859	cubitus interruptus	5.191	218	286	237	247	243		200	136	150	168	175
FBgn0004860	polyhomeotic distal	6.02	363	395	348	363	330		423	375	400	418	405
FBgn0004861	polyhomeotic proximal	6.048	466	524	537	469	464		482	431	507	472	537
FBgn0004862	bagpipe	1.449	2	1	2	0.999998	1		1	0.999998	1	1	3
FBgn0004863	CG7937 gene product from transcript CG7937-RA	1.856	32	33	34	32	29		42	39	36	37	35
FBgn0004864	hopscotch	5.055	321	412	314	372	339		359	331	359	346	374
FBgn0004865	Ecdysone-induced protein 78C	5.223	575	548	566	461	505		634	535	670	660	688
FBgn0004867	string of pearls	1.177	3642	4334	3675	3969	2888		4342	2985	3593	3090	2824
FBgn0004868	GDP dissociation inhibitor	2.501	1470	1522	1477	1382	1459		1435	1043	1369	1075	1405
FBgn0004870	bric a brac 1	5.34	259	310	244	221	204		269	318	298	249	274
FBgn0004872	CG6122 gene product from transcript CG6122-RA	3.073	27	45	19	76	12		12	14	26	9	16
FBgn0004873	hu li tai shao	6.053	2065	2299	2098	1886	2141		2074	1792	2152	2120	2334
FBgn0004875	encore	8.375	2745	2897	2646	2431	2742		2942	2642	3126	3172	3544
FBgn0004876	center divider	6.523	1001	1162	1099	975	1021		1305	1115	1395	1177	1244
FBgn0004878	castor	3.151	6	8	6	3	9		11	7	10	6	15
FBgn0004880	scratch	9.075	1922	2036	1827	1615	1759		1718	2040	2165	2113	2316
FBgn0004882	oo18 RNA-binding protein	8.899	864	897	754	895	709		851	664	996	705	859
FBgn0004885	tolkin	5.368	1329	1420	1471	1304	1310		1486	1159	1436	1241	1410
FBgn0004888	Succinyl coenzyme A synthetase alpha subunit	1.479	1229	1306	1291	1192	1290		1398	969	1056	1210	1201
FBgn0004889	twins	3.856	795	928	798	691	728		868	733	873	795	815
FBgn0004892	sister of odd and bowl	2.611	3	7	2	7	3		4	5	5	1	2
FBgn0004893	brother of odd with entrails limited	3.63	41	83	51	62	41		57	44	44	47	46
FBgn0004895	forkhead domain 64A	1.414	1	1	1	3	2		1	0.999998	1	2	3
FBgn0004896	forkhead domain 59A	2.228	14	21	20	27	18		33	14	18	17	15
FBgn0004897	forkhead domain 96Ca	2.195	2	2	1	3	3		1	0.999998	2	3	4
FBgn0004898	forkhead domain 96Cb	1.088	2	5	2	3	2		1	2	2	2	1
FBgn0004901	Phosphoribosylamidotransferase	2.105	28	55	41	66	46		54	40	44	38	54
FBgn0004903	Ribonuclear protein at 97D	3.101	465	504	497	436	438		466	402	478	432	394
FBgn0004907	CG17870 gene product from transcript CG17870-RB	3.078	9407	11224	11194	9515	11466		12288	7460	11093	9166	10515
FBgn0004908	ADP ribosylation factor 84F	0.656	60	69	69	75	81		99	66	68	53	68
FBgn0004910	Ecdysone-induced protein 63F 1	2.777	945	1199	1209	966	1109		1248	683	1160	923	994
FBgn0004911	Ecdysone-induced protein 63F 2	1.275	1	1	1	0.999998	2		2	0.999998	1	1	1
FBgn0004913	Germ line transcription factor 1	3.274	213	270	235	269	195		297	171	239	191	205
FBgn0004914	Hepatocyte nuclear factor 4	3.876	222	296	242	273	228		363	244	319	264	303
FBgn0004915	Transcription factor IIB	1.604	330	392	339	287	330		304	227	298	200	267
FBgn0004919	goliath	3.725	584	679	689	598	573		588	515	617	624	652
FBgn0004921	G protein gamma 1	2.554	11410	12965	12141	10463	12822		12422	9349	12625	11113	12915
FBgn0004922	Ribosomal protein S6	1.195	4039	4738	4334	4396	3630		4990	3499	4047	3819	3647
FBgn0004924	Topoisomerase 1	5.325	1080	1176	1070	1038	1044		1121	927	1220	1048	1135
FBgn0004925	CG9946 gene product from transcript CG9946-RA	1.519	262	327	327	385	268		396	244	315	243	271
FBgn0004926	Eukaryotic initiation factor 2beta	1.128	224	288	258	297	245		366	258	295	283	248
FBgn0004956	outstretched	2.642	1	1	1	5	1		1	0.999998	1	1	5
FBgn0004957	porcupine	2.331	180	195	159	215	174		217	140	185	135	163
FBgn0004959	phantom	2.203	3	2	2	4	2		4	5	2	3	8
FBgn0005198	gigas	5.795	633	646	589	548	616		650	558	681	605	609
FBgn0005278	Minute (2) 21AB	2.429	2154	2341	2355	2231	2157		2354	1588	2128	1893	2062
FBgn0005322	no mitochondrial derivative	1.719	274	351	286	267	294		319	206	268	249	242
FBgn0005355	Suppressor of fused	1.596	161	170	151	156	152		216	159	204	176	166
FBgn0005386	absent, small, or homeotic discs 1	7.615	1091	1272	1015	1078	939		1061	999	1147	1016	989
FBgn0005390	female sterile (1) M3	5.69	35	93	52	202	26		23	14	48	17	22
FBgn0005391	Yolk protein 2	1.616	5281	11824	8474	11733	3378		3407	4577	4305	2479	1078
FBgn0005410	strawberry notch	6.315	1936	2207	1987	1756	1836		2114	1660	2016	2103	2028
FBgn0005411	U2 small nuclear riboprotein auxiliary factor 50	1.527	376	431	411	433	355		480	312	385	312	343
FBgn0005427	erect wing	4.807	757	957	756	848	705		827	739	740	744	705
FBgn0005511	midline	2.92	62	87	69	67	78		67	88	66	83	111
FBgn0005533	Ribosomal protein S17	0.535	1310	1688	1504	1620	1274		1836	1080	1309	1222	1146
FBgn0005536	Myosin binding subunit	5.686	1308	1477	1444	1163	1268		1315	1193	1405	1398	1398
FBgn0005558	eyeless	3.462	118	132	125	118	127		163	138	149	135	155
FBgn0005561	shaven	4.693	232	284	278	241	240		280	229	268	260	240
FBgn0005563	cacophony	10.902	4710	5216	4899	4223	4856		4747	4680	5432	5837	6034
FBgn0005564	Shaker cognate l	4.097	944	918	935	787	939		935	758	901	900	992
FBgn0005585	Calreticulin	1.677	1270	1459	1187	1240	1195		1573	1103	1312	1197	1159
FBgn0005586	Rab-protein 3	3.757	3059	3440	3389	2785	3507		3418	2714	3482	3106	3593
FBgn0005590	screw	1.59	50	48	52	28	46		39	59	53	63	57
FBgn0005592	breathless	3.905	80	101	101	89	74		76	69	57	82	77
FBgn0005593	Ribosomal protein L7	1.167	3114	3772	3173	3642	2855		3959	2371	3030	2779	2547
FBgn0005596	yemanuclein alpha	4.239	151	200	170	191	133		191	115	183	156	172
FBgn0005612	Sox box protein 14	3.579	97	129	120	114	124		247	227	282	252	262
FBgn0005613	Sox box protein 15	3.651	19	21	21	17	5		11	14	11	9	23
FBgn0005614	trp-like	3.893	36	23	29	24	24		14	11	21	4	23
FBgn0005616	male-specific lethal 2	3.843	439	511	446	409	392		485	416	458	464	453
FBgn0005617	male-specific lethal 1	5.021	423	523	425	479	378		476	425	470	381	425
FBgn0005619	Histidine decarboxylase	3.733	109	88	99	109	87		97	74	114	82	110
FBgn0005624	Posterior sex combs	6.332	111	143	101	119	123		86	69	91	91	101
FBgn0005626	pale	3.806	190	194	195	204	253		235	194	200	200	259
FBgn0005629	neuromusculin	8.333	812	983	896	836	761		865	889	939	958	988
FBgn0005630	longitudinals lacking	4.623	5228	5907	5356	5061	5014		5220	4884	5095	5314	5369
FBgn0005631	roundabout	6.698	794	841	757	736	789		770	705	763	851	874
FBgn0005632	fat facets	9.837	5082	5366	5033	4480	4747		4908	3993	4929	4926	5063
FBgn0005633	flightin	1.228	172	179	164	166	255		243	252	68	668	525
FBgn0005634	zipper	6.796	2029	2263	2022	1940	1917		2102	2058	2235	2250	2353
FBgn0005636	nervy	3.426	486	464	484	408	479		499	379	463	426	461
FBgn0005638	slow border cells	2.786	5	9	8	11	4		8	17	8	17	17
FBgn0005640	Ecdysone-induced protein 63E	4.914	1155	1191	1145	998	1112		1206	947	1121	1116	1134
FBgn0005642	wings down	3.184	213	246	204	250	167		254	231	201	181	186
FBgn0005648	CG2163 gene product from transcript CG2163-RA	1.869	130	164	127	123	117		234	184	168	196	185
FBgn0005649	CG5422 gene product from transcript CG5422-RD	3.37	720	775	732	734	649		688	661	759	719	727
FBgn0005654	latheo	3.315	25	46	32	32	24		41	18	29	25	26
FBgn0005655	mutagen-sensitive 209	1.07	24	16	11	29	18		13	13	11	11	24
FBgn0005658	Ets at 65A	4.19	346	344	345	334	411		402	355	397	409	439
FBgn0005659	Ets at 98B	3.402	19	42	30	57	33		58	54	43	45	44
FBgn0005660	Ets at 21C	4.461	20	22	28	19	37		480	447	659	406	403
FBgn0005664	Crystallin	2.261	4	3	1	4	3		1	3	3	2	2
FBgn0005666	bent	27.666	2664	6079	4990	4069	1794		3901	3889	1402	5726	3121
FBgn0005670	Cytochrome P450-4d1	1.685	8	9	2	12	18		9	10	5	8	44
FBgn0005671	Vacuolar H[+]-ATPase 55kD B subunit	2.722	4856	4805	4499	4178	4776		4067	3771	4240	4074	5151
FBgn0005672	spitz	1.653	886	989	1022	899	819		1127	773	936	858	924
FBgn0005674	Glutamyl-prolyl-tRNA synthetase	5.405	748	828	741	768	778		824	719	855	803	811
FBgn0005677	dachshund	4.982	215	266	216	194	196		240	230	289	250	263
FBgn0005683	pineapple eye	2.089	26	24	12	19	16		24	9	22	13	18
FBgn0005694	Adult enhancer factor 1	3.826	275	325	311	292	288		305	344	343	336	372
FBgn0005695	germ cell-less	2.506	258	276	249	251	219		242	182	217	192	251
FBgn0005696	DNA polymerase alpha 73kD	2.066	20	41	18	30	23		23	21	17	21	30
FBgn0005771	no ocelli	2.859	948	1013	944	859	859		811	645	768	704	791
FBgn0005775	Connectin	5.588	995	1146	991	879	958		989	772	945	885	874
FBgn0005777	Protein phosphatase D3	2.509	217	278	264	251	270		295	226	263	256	251
FBgn0005778	Protein phosphatase D5	1.279	1	3	4	9	4		1	3	1	1	5
FBgn0005779	Protein phosphatase D6	1.327	41	27	17	34	26		37	22	29	41	36
FBgn0008635	beta-coatomer protein	3.203	799	787	716	719	742		1034	753	815	875	920
FBgn0008636	homeobrain	1.798	1	3	1	3	2		2	0.999998	1	1	4
FBgn0008646	CG9930 gene product from transcript CG9930-RA	2.122	29	29	33	10	21		24	18	38	28	24
FBgn0008649	delilah	2.411	10	18	14	8	9		16	11	13	11	11
FBgn0008651	ladybird late	1.855	25	38	32	30	40		31	26	21	20	34
FBgn0008654	Suppressor of zeste 2	6.631	632	702	661	510	631		602	497	534	528	582
FBgn0010014	Calcineurin B	1.214	785	910	892	755	863		957	580	837	600	766
FBgn0010015	Calcineurin A1	3.064	6	13	14	8	8		16	9	7	13	7
FBgn0010019	Cytochrome P450-4g1	2.279	5267	4743	2575	4884	939		2304	1647	697	439	4261
FBgn0010038	Glutathione S transferase D2	0.734	7	7	15	5	6		32	28	54	42	48
FBgn0010039	Glutathione S transferase D3	0.746	98	152	154	121	138		137	68	114	68	113
FBgn0010040	Glutathione S transferase D4	0.725	2	1	2	8	4		4	3	1	2	3
FBgn0010041	Glutathione S transferase D5	0.84	6	10	3	3	5		8	3	4	4	10
FBgn0010042	Glutathione S transferase D6	0.78	1	1	2	0.999998	4		1	2	1	1	2
FBgn0010043	Glutathione S transferase D7	0.756	3	8	1	0.999998	8		2	3	1	1	1
FBgn0010044	Glutathione S transferase D8	0.808	2	7	6	2	5		2	2	4	2	1
FBgn0010051	Inositol 1,4,5,-tris-phosphate receptor	10.304	2344	2609	2415	2224	2197		2628	2163	2517	2530	2446
FBgn0010052	Juvenile hormone esterase	2.026	6	8	9	12	7		9	8	5	7	23
FBgn0010053	Juvenile hormone epoxide hydrolase 1	1.486	148	223	200	164	131		93	47	79	56	57
FBgn0010078	Ribosomal protein L23	0.542	1742	2140	1988	2102	1519		2537	1262	1692	1227	1422
FBgn0010083	Small ribonucleoprotein particle protein B	0.776	84	104	80	99	78		104	82	84	61	72
FBgn0010097	gamma-Tubulin at 37C	1.628	6	10	5	8	2		4	4	3	3	6
FBgn0010100	Aconitase	3.102	6222	7010	6195	5995	5761		6791	5915	5496	7478	6053
FBgn0010105	commissureless	2.495	168	170	167	176	205		250	215	276	216	270
FBgn0010109	deadpan	2.036	7	10	16	8	12		8	4	5	6	10
FBgn0010110	enhanced adult sensory threshold	9.407	4083	4247	3750	3423	3669		3871	3314	3818	3610	3661
FBgn0010113	headcase	14.807	1310	1410	1303	1256	1192		1626	1767	1841	1897	1812
FBgn0010114	hikaru genki	4.332	9076	9153	9274	8204	8690		10047	7919	10030	8588	9122
FBgn0010173	Replication Protein A 70	2.135	371	416	374	368	344		388	263	338	324	280
FBgn0010194	Wnt oncogene analog 5	4.005	310	396	334	352	376		352	296	352	360	379
FBgn0010197	Guanyl cyclase at 32E	3.844	38	48	44	28	42		34	34	33	41	37
FBgn0010198	Ribosomal protein S15Aa	0.877	2986	3900	3525	3582	2986		4072	2309	2997	2584	2536
FBgn0010213	Superoxide dismutase 2 (Mn)	1.015	608	633	668	618	639		727	574	565	606	568
FBgn0010215	alpha Catenin	3.487	1403	1737	1658	1463	1457		1624	1249	1520	1323	1417
FBgn0010217	ATP synthase-beta	2.048	10836	12842	13075	11774	11600		15386	10372	10026	13547	10827
FBgn0010218	Calphotin	2.853	2	1	7	5	5		1	2	5	1	14
FBgn0010220	DEAD box protein 45A	1.67	82	96	76	82	79		94	70	94	65	94
FBgn0010222	NAD-dependent methylenetetrahydrofolate dehydrogenase	1.257	88	91	87	110	116		577	451	323	582	421
FBgn0010223	G protein alpha 73B	1.825	16	13	15	9	16		38	43	42	49	64
FBgn0010225	Gelsolin	3.03	1347	1632	1494	1466	1312		1436	998	1176	1051	1179
FBgn0010226	Glutathione S transferase S1	1.764	282	289	247	257	339		333	328	176	832	726
FBgn0010228	HMG protein Z	1.188	389	458	418	361	412		523	338	377	354	373
FBgn0010235	Kinesin light chain	1.876	983	1119	1041	966	934		1324	875	1208	968	1084
FBgn0010238	Lachesin	2.156	134	160	127	122	135		290	228	308	250	274
FBgn0010240	Ligand-gated chloride channel homolog 3	1.903	400	404	454	403	401		468	362	425	446	414
FBgn0010241	Multi drug resistance 50	4.256	16	26	17	20	27		11	9	18	4	17
FBgn0010246	Myosin 61F	3.592	52	134	55	78	80		190	130	114	122	79
FBgn0010256	RNA-binding protein 2	3.898	379	514	452	399	393		436	362	450	390	455
FBgn0010258	RNA-binding protein 4	1.515	11	21	12	16	9		24	7	27	21	21
FBgn0010263	RNA-binding protein 9	6.976	4751	5707	5258	4301	4565		5336	3846	5108	4508	4717
FBgn0010265	Ribosomal protein S13	0.899	1271	1451	1210	1426	1114		1532	1003	1249	1108	1089
FBgn0010269	Downstream of raf1	1.799	176	198	176	175	151		160	131	189	144	165
FBgn0010278	Structure specific recognition protein	2.507	172	206	149	208	182		216	169	159	155	131
FBgn0010280	TBP-associated factor 4	5.134	952	1013	944	892	885		953	960	1068	1022	1012
FBgn0010282	Transcription factor IIFalpha	1.938	139	161	131	136	112		141	122	101	112	115
FBgn0010287	TBP-related factor	0.983	36	39	45	58	35		57	34	40	31	29
FBgn0010288	Ubiquitin carboxy-terminal hydrolase	1.196	185	207	213	197	199		222	119	175	155	172
FBgn0010292	by S6	1.518	122	144	127	142	112		177	104	152	135	140
FBgn0010294	new glue 2	0.546	7	1	5	6	5		3	2	2	4	7
FBgn0010295	new glue 3	0.594	5	9	5	3	6		7	9	5	6	5
FBgn0010296	new glue 4	0.267	4	6	3	6	1		2	3	3	3	2
FBgn0010300	brain tumor	12.088	1021	1237	1063	1064	896		1176	985	1298	1051	1101
FBgn0010303	hemipterous	5.689	853	933	831	782	760		1000	877	972	983	1020
FBgn0010309	CG10739 gene product from transcript CG10739-RA	3.334	400	478	473	389	460		449	298	411	355	421
FBgn0010313	CG2530 gene product from transcript CG2530-RA	9.294	682	684	641	547	643		606	618	629	699	668
FBgn0010314	Cyclin-dependent kinase subunit 30A	1.147	7	8	5	15	5		9	11	8	6	5
FBgn0010315	Cyclin D	2.453	63	93	58	92	37		71	49	64	62	52
FBgn0010316	dacapo	2.53	72	104	64	107	48		74	53	50	62	56
FBgn0010317	Cyclin J	1.478	26	38	34	47	30		33	32	31	28	28
FBgn0010323	Goosecoid	2.362	2	7	2	4	2		1	0.999998	1	1	7
FBgn0010328	without children	6.161	1070	1229	1041	1003	909		1141	887	1052	910	947
FBgn0010329	Tyramine beta hydroxylase	3.772	822	852	743	735	756		785	606	866	672	686
FBgn0010333	CG2248 gene product from transcript CG2248-RA	1.805	269	318	299	270	261		251	250	286	239	290
FBgn0010339	upstream of RpIII128	1.304	105	153	136	124	107		177	109	141	97	121
FBgn0010340	upstream of RpII140	1.2	75	87	70	72	76		85	63	70	75	59
FBgn0010341	CG12530 gene product from transcript CG12530-RA	2.078	248	287	264	241	239		433	274	365	271	330
FBgn0010342	Microtubule-associated protein 60	1.814	141	151	149	158	137		171	127	164	113	119
FBgn0010348	ADP ribosylation factor 79F	1.549	1353	1566	1500	1316	1404		2022	1281	1619	1312	1411
FBgn0010349	Dynein heavy chain 64C	14.401	18934	20020	18984	16972	17631		19141	14460	18891	16544	17442
FBgn0010350	CDP diglyceride synthetase	2.609	2005	2136	2040	1749	2042		2076	1133	1854	1458	1642
FBgn0010352	Neural conserved at 73EF	4.384	4618	5180	4475	4480	3895		5590	4777	4715	5169	4758
FBgn0010355	TBP-associated factor 1	6.873	1055	1128	1093	1075	940		1052	979	1120	1088	1113
FBgn0010356	TBP-associated factor 5	2.362	166	202	176	180	143		219	159	195	165	178
FBgn0010357	betaTrypsin	1.071	78	1416	506	236	140		56	90	50	90	35
FBgn0010358	deltaTrypsin	0.81	6	52	11	8	4		6	4	2	3	2
FBgn0010359	gammaTrypsin	0.81	6	42	10	8	9		1	5	1	7	1
FBgn0010379	CG4006 gene product from transcript CG4006-RA	4.869	573	642	583	477	491		815	598	678	713	738
FBgn0010380	Beta Adaptin	3.228	1620	1542	1497	1416	1630		1653	1300	1481	1370	1603
FBgn0010381	Drosomycin	0.387	59	81	134	112	86		1927	1385	1101	1669	1264
FBgn0010382	Cyclin E	3.946	64	78	49	79	45		41	33	62	42	67
FBgn0010383	Cytochrome P450-18a1	3.049	38	65	45	68	48		40	28	27	39	38
FBgn0010385	Defensin	0.399	12	10	14	3	12		49	42	48	52	30
FBgn0010387	Diazepam-binding inhibitor	0.42	109	185	122	197	86		69	59	62	37	92
FBgn0010388	Drosocin	0.754	4	1	2	2	6		263	178	129	175	118
FBgn0010389	heartless	3.838	1000	1087	1136	910	977		941	596	820	674	910
FBgn0010391	GTP-binding protein	2.056	334	353	318	334	323		478	365	410	384	319
FBgn0010395	beta[nu] integrin	3.34	60	116	86	93	95		93	81	93	96	108
FBgn0010397	Lamin C	2.45	342	388	366	377	340		347	302	348	355	376
FBgn0010398	Leucine-rich repeat 47	1.874	60	78	63	63	57		59	36	76	56	73
FBgn0010399	NMDA receptor 1	4.17	1325	1316	1220	1109	1253		1229	1119	1284	1271	1389
FBgn0010401	CG3250 gene product from transcript CG3250-RA	0.604	2	2	1	0.999998	2		1	0.999998	1	1	4
FBgn0010403	Olfactory-specific E	0.528	1	1	3	0.999998	1		2	3	1	1	2
FBgn0010406	Ribonuclease X25	1.663	401	517	473	452	410		532	326	458	370	390
FBgn0010407	CG4926 gene product from transcript CG4926-RA	2.271	176	206	150	190	155		207	157	187	162	186
FBgn0010408	Ribosomal protein S9	0.917	2230	2855	2526	2650	1995		3130	1882	2189	2001	1858
FBgn0010409	Ribosomal protein L18A	0.635	1951	2508	2214	2372	1749		2545	1516	1884	1750	1710
FBgn0010410	Ribosomal protein L27A	0.633	1900	2340	1907	2164	1669		2417	1438	1641	1637	1501
FBgn0010411	Ribosomal protein S18	0.606	2777	3416	3170	3280	2584		3618	2177	2687	2131	2386
FBgn0010412	Ribosomal protein S19a	0.949	882	1185	997	1218	871		1227	839	911	846	831
FBgn0010414	Serotonin transporter	3.725	415	372	348	313	449		436	339	372	385	384
FBgn0010415	Syndecan	3.982	1091	1231	1088	960	1068		1299	952	1193	1075	1196
FBgn0010416	CG9984 gene product from transcript CG9984-RA	2.297	110	151	125	123	134		157	122	123	103	128
FBgn0010417	TBP-associated factor 6	2.056	162	178	165	138	150		192	130	172	155	172
FBgn0010421	Transcription factor TFIIFbeta	1.118	49	93	76	86	59		75	45	61	57	62
FBgn0010422	RNA polymerase II elongation factor	1.773	141	150	153	147	135		173	115	150	105	136
FBgn0010423	Troponin C at 47D	0.791	1	7	1	0.999998	1		1	0.999998	1	1	1
FBgn0010424	Troponin C at 73F	1.059	6	15	7	15	9		20	11	19	20	23
FBgn0010425	epsilonTrypsin	0.83	3	60	57	31	17		1	7	3	4	1
FBgn0010426	Vacuolar H[+] ATPase 14kD subunit	0.659	571	644	638	597	659		627	404	538	432	554
FBgn0010431	matrimony	1.092	22	33	19	68	10		7	5	23	12	10
FBgn0010433	atonal	1.223	1	1	3	2	4		3	6	1	1	5
FBgn0010434	coracle	5.899	2713	2891	2614	2407	2493		3138	2609	3390	2811	3427
FBgn0010435	epithelial membrane protein	2.694	72	123	101	128	49		125	95	73	110	98
FBgn0010438	mitochondrial single stranded DNA-binding protein	0.575	35	52	43	39	31		43	33	34	20	26
FBgn0010441	pelle	1.931	60	69	39	57	38		141	138	139	113	110
FBgn0010452	tartan	3.365	215	243	186	198	225		203	200	201	218	211
FBgn0010453	Wnt oncogene analog 4	3.367	113	168	134	139	122		136	118	147	112	111
FBgn0010470	CG9847 gene product from transcript CG9847-RA	1.35	120	179	133	152	154		208	158	137	178	145
FBgn0010473	turtle	7.798	6347	6202	5891	5070	6441		5914	6056	6396	7444	7876
FBgn0010482	lethal (2) 01289	6.271	253	496	361	413	197		343	330	138	401	327
FBgn0010488	CG3845 gene product from transcript CG3845-RA	5.618	5530	5785	5784	5156	5400		7152	5603	7139	5766	5945
FBgn0010497	lethal (2) 01810	2.426	29	37	24	65	16		37	36	41	23	38
FBgn0010501	Death caspase-1	1.749	74	101	76	95	72		86	91	79	78	77
FBgn0010504	CG11546 gene product from transcript CG11546-RA	2.078	393	448	416	364	421		447	288	378	310	365
FBgn0010516	walrus	1.579	408	543	446	417	367		469	291	340	306	324
FBgn0010520	Bekka	0.758	37	50	33	46	43		69	36	51	41	53
FBgn0010531	CG17753 gene product from transcript CG17753-RA	0.959	45	58	45	47	54		56	34	39	33	40
FBgn0010548	Aldehyde dehydrogenase type III	2.923	418	513	438	430	413		431	312	430	388	355
FBgn0010549	lethal (2) 03659	4.499	4	16	14	16	5		11	6	14	3	12
FBgn0010551	lethal (2) 03709	1.614	417	506	414	410	444		414	355	395	364	373
FBgn0010575	scribbler	10.397	2485	2861	2363	2363	1937		2066	2300	2577	2291	2377
FBgn0010583	dreadlocks	3.735	878	1014	951	829	819		1057	768	1023	825	937
FBgn0010590	lethal (2) 05070	0.852	144	187	156	177	114		161	118	126	97	129
FBgn0010591	Sphingosine-1-phosphate lyase	2.077	266	263	231	225	203		228	164	189	195	203
FBgn0010602	lesswright	1.363	226	266	242	254	237		268	173	220	207	239
FBgn0010607	lethal (2) 05714	1.089	47	83	74	69	53		83	52	93	52	67
FBgn0010609	lethal (2) 44DEa	3.887	4154	4952	4888	4479	4930		4471	3098	4203	3891	4050
FBgn0010611	HMG Coenzyme A synthase	2.57	536	535	596	525	562		895	607	909	685	813
FBgn0010612	lethal (2) 06225	0.733	898	1130	1063	976	961		1200	945	909	1061	1021
FBgn0010620	SRY interacting protein 1	1.717	27	31	33	29	29		58	37	45	42	39
FBgn0010621	T-complex Chaperonin 5	1.948	355	365	337	386	335		572	424	570	396	466
FBgn0010622	lethal (2) 06496	1.174	127	156	128	136	119		155	89	122	92	117
FBgn0010638	CG10130 gene product from transcript CG10130-RA	0.792	139	172	145	125	158		245	169	183	170	156
FBgn0010651	lethal (2) 08717	2.999	97	153	113	207	94		644	341	676	219	281
FBgn0010660	CG3820 gene product from transcript CG3820-RA	5.334	417	522	411	447	397		490	406	461	425	374
FBgn0010704	lethal (2) s5379	2.585	639	743	699	681	721		838	515	721	603	681
FBgn0010709	Autophagy-specific gene 6	1.493	191	228	205	233	192		261	140	195	174	190
FBgn0010741	lethal (3) 01239	0.993	170	204	183	184	184		266	188	208	174	222
FBgn0010747	Signal recognition particle protein 54k	2.015	445	558	513	494	469		601	417	502	391	462
FBgn0010750	antimeros	2.04	227	267	229	228	232		240	188	219	195	205
FBgn0010762	simjang	5.11	1012	1127	1100	928	989		1085	945	1171	1071	1051
FBgn0010768	squeeze	3.258	146	126	108	99	131		120	112	103	119	114
FBgn0010770	peter pan	1.477	61	83	64	68	71		121	63	85	51	57
FBgn0010772	CG2179 gene product from transcript CG2179-RA	3.307	746	972	816	747	698		767	824	833	957	888
FBgn0010774	CG1101 gene product from transcript CG1101-RA	1.328	264	266	273	270	250		317	253	307	244	327
FBgn0010786	lethal (3) 02640	2.556	1136	1308	1168	1034	893		1214	832	1124	836	896
FBgn0010803	Tryptophanyl-tRNA synthetase	1.683	177	219	204	200	199		263	190	221	225	171
FBgn0010808	lethal (3) 03670	0.94	461	499	434	434	449		546	371	427	507	460
FBgn0010812	Translocase of outer membrane 34	3.987	343	370	351	312	287		480	412	410	359	364
FBgn0010825	Grunge	8.713	1682	1930	1668	1420	1560		1675	1538	1738	1728	1730
FBgn0010830	lethal (3) 04053	2.469	261	323	256	249	226		264	212	252	193	221
FBgn0010851	sugarless	2.275	545	576	567	519	491		592	452	528	462	470
FBgn0010877	lethal (3) 05822	3.277	796	811	771	778	654		1008	920	1079	970	1068
FBgn0010894	sinuous	2.065	173	227	177	173	180		241	192	209	233	208
FBgn0010905	Spinophilin	10.136	3596	3706	3488	3035	3171		3523	2726	3652	3287	3341
FBgn0010909	misshapen	6.418	1362	1419	1400	1364	1337		1611	1412	1723	1701	1617
FBgn0010926	lethal (3) 07882	4.315	116	164	158	158	119		216	179	207	168	184
FBgn0011013	lethal (3) s1921	1.114	76	75	69	83	55		92	56	82	59	82
FBgn0011016	Signal sequence receptor beta	0.95	199	300	231	257	215		332	209	262	254	190
FBgn0011020	CG10061 gene product from transcript CG10061-RA	2.802	56	69	72	75	64		71	58	59	50	60
FBgn0011202	diaphanous	5.26	749	805	757	644	625		788	608	762	651	668
FBgn0011204	cueball	2.801	625	646	611	639	605		585	506	680	600	634
FBgn0011205	fumble	2.386	537	671	626	574	501		621	425	540	461	522
FBgn0011206	boule	6.538	1228	1317	1264	1122	1338		1267	1215	1373	1355	1486
FBgn0011207	pelota	2.045	191	261	261	216	210		262	189	246	198	180
FBgn0011211	bellwether	2.252	7475	7623	7338	7268	7777		7649	7063	6388	10121	8780
FBgn0011217	effete	2.084	1272	1548	1361	1296	1445		1576	1010	1247	1178	1295
FBgn0011219	Basigin	10.17	1332	1658	1510	1291	1535		1551	1311	1625	1759	1812
FBgn0011224	hephaestus	7.77	1187	1361	1252	1121	1262		1384	1388	1635	1699	1785
FBgn0011225	jaguar	5.025	2144	2279	2136	1919	2049		2522	2153	2565	2567	2856
FBgn0011227	oxen	0.331	173	224	250	231	198		313	149	167	172	171
FBgn0011230	purity of essence	16.216	8369	9151	8394	7881	8008		8383	6775	7941	8350	8397
FBgn0011232	scattered	3.558	383	432	377	363	393		480	390	428	474	436
FBgn0011236	ken and barbie	3.07	110	140	130	146	125		151	122	135	111	130
FBgn0011239	CG31733 gene product from transcript CG31733-RB	1.489	2	1	1	0.999998	5		1	0.999998	1	1	6
FBgn0011241	crossbronx	1.036	60	93	88	58	66		99	60	71	57	62
FBgn0011244	Heat shock protein 60 related	2.203	6	11	51	29	12		7	7	6	4	14
FBgn0011259	CG18405 gene product from transcript CG18405-RA	9.751	1631	1820	1542	1484	1593		1641	1568	1682	1892	2015
FBgn0011260	CG4700 gene product from transcript CG4700-RC	3.58	553	611	572	562	563		601	426	521	564	593
FBgn0011270	CG17645 gene product from transcript CG17645-RA	1.085	5	9	19	15	3		1	4	3	1	6
FBgn0011272	Ribosomal protein L13	1.186	1942	2108	1950	2153	1645		2317	1534	1838	1636	1628
FBgn0011273	Androcam	1.224	1	3	14	3	1		4	2	1	1	2
FBgn0011274	Dorsal-related immunity factor	4.306	239	275	254	191	220		541	408	559	428	427
FBgn0011276	Helix loop helix protein 3B	1.428	16	31	29	15	18		33	26	26	16	28
FBgn0011277	Helix loop helix protein 4C	1.424	41	51	51	46	38		51	40	42	31	50
FBgn0011278	ladybird early	2.277	16	21	14	9	16		12	18	16	21	10
FBgn0011279	Pheromone-binding protein-related protein 1	0.546	3	4	2	3	8		4	0.999998	4	6	5
FBgn0011280	Pheromone-binding protein-related protein 2	1.101	39	24	45	41	27		14	2	1	3	5
FBgn0011281	Pheromone-binding protein-related protein 3	0.885	2	2	2	4	3		2	0.999998	2	1	6
FBgn0011282	Pheromone-binding protein-related protein 4	0.782	1	6	1	0.999998	2		1	2	1	1	1
FBgn0011283	Pheromone-binding protein-related protein 5	0.575	1	2	1	2	1		2	0.999998	1	4	3
FBgn0011284	Ribosomal protein S4	1.305	2287	2818	2638	2910	2329		2964	1916	2273	2171	2185
FBgn0011285	RPS6-protein kinase-II	6.055	785	860	807	755	689		938	690	854	754	828
FBgn0011286	Ryanodine receptor 44F	16.056	3822	4368	4241	3630	3445		3780	4003	4133	4764	4462
FBgn0011288	Synapse protein 25	2.233	5002	5955	5721	4123	5848		5801	3639	5620	4697	5208
FBgn0011289	Transcription factor IIA L	1.595	285	324	316	268	258		273	192	300	212	239
FBgn0011290	TBP-associated factor 12	1.234	93	112	109	102	107		106	116	116	99	112
FBgn0011291	TBP-associated factor 11	0.777	30	41	28	35	22		33	34	39	23	30
FBgn0011293	antennal protein 10	0.567	1	2	1	0.999998	1		1	2	2	1	1
FBgn0011294	antennal protein 5	0.776	1	1	1	2	1		1	0.999998	1	1	1
FBgn0011296	lethal (2) essential for life	0.741	31	58	46	49	26		77	108	25	139	58
FBgn0011297	lethal (2) neighbor of tid	1.704	80	77	55	70	61		58	57	58	48	72
FBgn0011300	baboon	4.839	647	744	638	595	568		562	639	663	687	666
FBgn0011305	Repressor splicing factor 1	1.76	403	436	457	416	404		537	307	405	347	401
FBgn0011327	Ubiquitin C-terminal hydrolase	1.394	94	100	96	102	103		112	67	92	92	82
FBgn0011335	lethal (3) j2D3	1.513	66	67	71	85	56		74	60	59	64	80
FBgn0011336	Oligosaccharyl transferase 3	2.703	582	602	528	546	533		575	379	486	427	414
FBgn0011361	mitochondrial acyl carrier protein 1	0.74	445	572	509	531	527		691	454	428	502	524
FBgn0011455	lethal (3) neo18	0.888	426	515	440	472	413		563	343	393	390	389
FBgn0011474	CG3307 gene product from transcript CG3307-RC	4.183	228	334	274	285	261		287	252	304	287	305
FBgn0011476	lethal (3) neo43	0.627	54	88	67	66	84		116	56	74	60	66
FBgn0011481	Sequence-specific single-stranded DNA-binding protein	5.521	672	731	681	607	647		638	532	686	606	624
FBgn0011509	Signal recognition particle receptor beta	1.135	127	118	124	136	110		171	129	135	122	132
FBgn0011554	etaTrypsin	0.911	2	4	1	3	3		1	0.999998	5	1	3
FBgn0011555	thetaTrypsin	1.047	104	28	2	3	249		5	4	3	1	6
FBgn0011556	zetaTrypsin	0.947	1	5	1	4	4		2	0.999998	4	1	3
FBgn0011559	Accessory gland peptide 36DE	2.921	55	60	122	64	27		80	83	87	113	83
FBgn0011566	Buzidau	1.762	99	105	99	95	76		95	67	86	85	103
FBgn0011569	cannonball	2.953	15	14	18	15	7		10	7	7	10	19
FBgn0011570	capping protein beta	1.713	148	192	167	152	178		249	204	255	185	196
FBgn0011571	cabeza	1.666	98	146	107	133	129		151	118	134	133	135
FBgn0011573	CG12019 gene product from transcript CG12019-RA	1.611	173	182	218	164	154		178	136	153	99	136
FBgn0011576	Cytochrome P450-4d2	2.467	111	159	108	99	111		133	115	104	112	103
FBgn0011577	division abnormally delayed	4.483	4578	4643	4546	3849	4621		4613	3119	4579	3641	4487
FBgn0011581	Dromyosuppressin	1.065	83	116	105	81	83		91	84	109	57	80
FBgn0011582	Dopamine receptor	14.565	335	333	329	265	320		311	274	331	355	325
FBgn0011584	Translocation protein 1	2.093	1030	1146	1175	1036	1147		1655	1147	1253	1423	1295
FBgn0011586	enhancer of rudimentary	1.381	251	286	288	304	289		319	188	311	213	239
FBgn0011589	eag-like K[+] channel	5.336	320	367	349	316	357		372	308	420	358	405
FBgn0011591	fringe	1.959	655	636	695	585	615		482	325	391	353	425
FBgn0011592	frazzled	6.32	616	675	656	612	624		682	538	704	643	691
FBgn0011596	fuzzy onions	2.391	44	56	57	61	52		48	69	53	79	66
FBgn0011603	inebriated	3.664	1857	1655	1762	1602	1956		1871	1210	1534	1617	1948
FBgn0011604	Imitation SWI	3.647	554	587	605	547	466		565	439	550	417	492
FBgn0011606	Kinesin-like protein at 3A	4.527	35	55	50	59	21		26	22	27	27	28
FBgn0011638	La autoantigen-like	1.549	414	519	468	437	471		596	400	515	417	478
FBgn0011640	CG8597 gene product from transcript CG8597-RD	2.087	311	355	312	285	280		320	258	330	245	267
FBgn0011642	CG32018 gene product from transcript CG32018-RA	2.18	978	1239	1119	989	1044		1155	897	1044	1057	924
FBgn0011648	Mothers against dpp	3.262	469	528	521	442	451		560	433	503	489	413
FBgn0011653	masquerade	3.657	1	2	8	17	2		2	6	3	1	9
FBgn0011655	Medea	3.425	393	410	391	359	387		392	307	372	382	370
FBgn0011656	Myocyte enhancing factor 2	6.04	839	1002	943	871	873		1079	942	1099	1090	1130
FBgn0011659	CG11482 gene product from transcript CG11482-RA	2.071	76	128	107	123	100		114	61	102	88	85
FBgn0011660	CG8169 gene product from transcript CG8169-RA	3.04	107	134	92	131	93		134	112	104	87	80
FBgn0011661	Moesin	3.064	980	1229	1088	1016	932		1648	1210	1535	1240	1403
FBgn0011666	musashi	10.175	797	795	783	683	707		708	732	896	779	940
FBgn0011668	Male-specific RNA 57Da	0.325	3	3	19	9	2		1	12	1	1	2
FBgn0011669	Male-specific RNA 57Db	0.195	10	5	36	12	3		1	27	1	1	3
FBgn0011670	Male-specific RNA 57Dc	0.378	4	6	14	3	1		1	9	1	1	4
FBgn0011672	Malvolio	4.782	451	463	440	450	418		749	557	613	718	595
FBgn0011674	inscuteable	3.887	25	24	28	70	39		216	211	258	203	216
FBgn0011676	Nitric oxide synthase	4.805	1007	1205	1174	1006	1062		1086	963	1205	1121	1088
FBgn0011692	pavarotti	3.207	5	24	5	25	13		4	8	16	6	15
FBgn0011693	Photoreceptor dehydrogenase	0.945	30	19	46	13	11		11	8	12	11	16
FBgn0011694	Protein ejaculatory bulb II	0.608	1	1	4	2	1		1	0.999998	1	1	1
FBgn0011695	Ejaculatory bulb protein III	0.836	451	703	478	749	232		212	113	131	155	166
FBgn0011701	reversed polarity	2.996	2118	2024	1991	1737	1768		1526	1212	1352	1329	1391
FBgn0011703	Ribonucleoside diphosphate reductase large subunit	2.577	30	54	59	73	32		54	33	51	54	61
FBgn0011704	Ribonucleoside diphosphate reductase small subunit	1.593	27	51	25	88	8		9	14	24	4	17
FBgn0011705	rolling stone	1.613	57	91	63	95	47		93	74	66	111	92
FBgn0011706	reaper	0.901	9	8	14	8	9		19	9	19	7	22
FBgn0011708	Syntaxin 5	1.861	308	367	338	335	339		514	343	416	349	391
FBgn0011710	Septin-1	2.026	270	300	256	296	279		309	201	284	231	227
FBgn0011715	Snf5-related 1	1.335	107	119	117	119	106		156	97	146	98	117
FBgn0011722	Tiggrin	7.018	588	771	709	592	671		4469	3500	5440	3354	4204
FBgn0011723	brachyenteron	2.65	100	120	104	114	112		96	153	141	153	163
FBgn0011725	CG31137 gene product from transcript CG31137-RB	3.548	401	425	368	410	388		406	353	406	412	418
FBgn0011726	twinstar	0.735	271	367	342	311	312		493	265	416	270	372
FBgn0011737	CG4488 gene product from transcript CG4488-RA	2.652	1201	1258	1225	1078	946		1244	925	1248	887	923
FBgn0011739	warts	5.803	631	698	697	630	603		578	540	555	663	635
FBgn0011740	alpha Mannosidase II	4.002	598	656	603	589	580		636	449	536	484	463
FBgn0011741	Actin-related protein 13E	1.347	128	147	137	128	97		138	96	116	112	113
FBgn0011742	Actin-related protein 14D	2.475	717	869	842	712	748		999	687	945	710	906
FBgn0011743	Actin-related protein 53D	1.378	1	3	6	11	3		2	0.999998	1	1	2
FBgn0011744	Actin-related protein 66B	1.983	331	389	343	328	375		578	369	452	383	397
FBgn0011745	Actin-related protein 87C	1.469	537	612	616	553	636		652	475	614	501	576
FBgn0011746	anachronism	2.426	378	397	351	358	354		165	109	130	111	164
FBgn0011747	Ankyrin	5.777	4752	5403	5209	4601	4793		4942	3786	4642	4755	4567
FBgn0011754	Phosphorylase kinase gamma	3.111	646	844	652	677	612		647	485	588	582	593
FBgn0011758	BarH1	2.724	15	16	19	16	12		11	18	21	11	17
FBgn0011760	cut up	4.416	2250	2663	2744	2255	2654		2714	1856	2715	2118	2435
FBgn0011761	deadhead	0.952	103	390	200	775	19		12	3	183	1	2
FBgn0011762	DNA polymerase alpha 50kD	1.569	22	52	29	36	36		59	40	32	40	50
FBgn0011763	DP transcription factor	2.526	539	620	613	559	479		662	439	576	442	507
FBgn0011764	Dorsal switch protein 1	4.511	1116	1313	1181	1085	1115		1253	959	1126	1013	1072
FBgn0011766	E2F transcription factor	4.778	1081	1149	1052	864	966		853	789	856	880	842
FBgn0011768	Formaldehyde dehydrogenase	1.337	176	236	181	203	149		129	98	118	114	132
FBgn0011769	Ferredoxin	0.723	25	31	30	37	25		35	22	28	20	19
FBgn0011770	GIP-like	0.996	136	238	162	161	133		97	54	76	82	99
FBgn0011771	HEM-protein	3.777	562	647	622	559	539		640	461	607	539	519
FBgn0011774	Inverted repeat-binding protein	2.149	91	108	97	91	88		96	91	97	79	72
FBgn0011785	CG31132 gene product from transcript CG31132-RA	7.244	888	875	792	774	761		772	673	792	746	729
FBgn0011787	mitochondrial ribosomal protein L12	0.738	97	123	103	116	125		111	84	93	82	115
FBgn0011802	DEAD/DEAH RNA helicase 1	3.963	130	149	121	151	112		144	121	162	108	104
FBgn0011817	nemo	6.235	659	662	596	531	683		569	570	691	689	716
FBgn0011818	out at first	3.223	760	966	755	777	734		833	633	868	741	760
FBgn0011822	pepsinogen-like	1.31	20	10	1	0.999998	47		3	2	1	1	6
FBgn0011823	Pendulin	2.577	30	71	123	182	28		13	9	43	10	19
FBgn0011824	CG4038 gene product from transcript CG4038-RA	0.957	11	28	15	31	20		17	17	27	23	21
FBgn0011826	Protein phosphatase 2B at 14D	5.39	1298	1364	1202	1148	1231		1345	1143	1369	1353	1358
FBgn0011828	Peroxidasin	5.196	1964	2101	1853	1891	1844		1867	1472	1798	1599	1703
FBgn0011829	Ret oncogene	4.912	314	356	358	284	333		338	219	275	309	313
FBgn0011832	Serine protease 12	0.845	1	2	1	0.999998	1		1	0.999998	1	1	4
FBgn0011834	Serine protease 6	0.901	2	2	6	4	3		1	0.999998	1	1	1
FBgn0011836	TBP-associated factor 2	3.972	131	175	139	167	150		167	114	139	124	124
FBgn0011837	Tis11 homolog	5.009	176	249	185	237	148		259	221	232	260	234
FBgn0011840	transfer RNA:ala:90C	0.073	1	1	1	0.999998	1		1	0.999998	1	1	1
FBgn0011844	transfer RNA:asp2:69F	0.072	1	1	1	0.999998	1		1	0.999998	1	1	1
FBgn0011845	transfer RNA:asp:96A	0.072	1	1	1	0.999998	1		1	0.999998	1	1	1
FBgn0011848	transfer RNA:glu4:56Fa	0.072	1	1	1	0.999998	1		1	0.999998	1	1	1
FBgn0011849	transfer RNA:glu4:56Fb	0.072	1	1	1	0.999998	1		1	0.999998	1	1	1
FBgn0011850	transfer RNA:glu4:56Fc	0.072	1	1	1	0.999998	1		1	0.999998	1	1	1
FBgn0011851	transfer RNA:glu4:62Aa	0.072	1	1	1	0.999998	1		1	0.999998	1	1	1
FBgn0011852	transfer RNA:glu4:62Ab	0.072	1	1	1	0.999998	1		1	0.999998	1	1	1
FBgn0011853	transfer RNA:glu4:62Ac	0.072	1	1	1	0.999998	1		1	0.999998	1	1	1
FBgn0011854	transfer RNA:glu4:62Ad	0.072	1	1	1	0.999998	1		1	0.999998	1	1	1
FBgn0011855	transfer RNA:glu4:62Ae	0.072	1	1	1	0.999998	1		1	0.999998	1	1	1
FBgn0011858	transfer RNA:phe2:89BC	0.073	2	1	1	0.999998	1		1	0.999998	2	1	1
FBgn0011859	transfer RNA:gly3:22BCa	0.071	3	4	4	3	3		1	0.999998	5	3	2
FBgn0011860	transfer RNA:gly3:22BCb	0.071	1	1	1	0.999998	1		1	0.999998	1	1	1
FBgn0011861	transfer RNA:gly3:28D	0.071	1	1	1	0.999998	1		1	0.999998	1	1	2
FBgn0011862	transfer RNA:gly3:35Ba	0.071	1	1	1	0.999998	1		1	0.999998	1	1	1
FBgn0011863	transfer RNA:gly3:35Bb	0.071	1	1	1	0.999998	1		1	0.999998	1	1	1
FBgn0011864	transfer RNA:gly3:35Bc	0.071	1	1	1	0.999998	1		1	0.999998	1	1	1
FBgn0011865	transfer RNA:gly3:35Bd	0.071	1	1	1	0.999998	1		1	0.999998	1	1	1
FBgn0011866	transfer RNA:gly3:35Be	0.071	1	1	1	0.999998	1		1	0.999998	1	1	1
FBgn0011867	transfer RNA:gly3:53E	0.071	1	1	1	0.999998	1		1	0.999998	1	1	1
FBgn0011868	transfer RNA:gly3:55E	0.071	1	1	1	0.999998	1		1	0.999998	1	1	1
FBgn0011869	transfer RNA:gly3:56EFa	0.071	1	1	1	0.999998	1		1	0.999998	1	1	1
FBgn0011870	transfer RNA:gly3:56EFb	0.071	1	1	1	0.999998	1		1	0.999998	1	1	1
FBgn0011871	transfer RNA:gly3:57BCa	0.071	1	1	1	0.999998	1		1	0.999998	1	2	1
FBgn0011872	transfer RNA:gly3:57BCb	0.071	1	1	1	0.999998	1		1	0.999998	1	1	1
FBgn0011878	transfer RNA:his:48F	0.072	3	5	1	0.999998	1		8	6	3	1	1
FBgn0011879	transfer RNA:his:56E	0.072	1	1	1	0.999998	1		1	0.999998	1	1	1
FBgn0011880	transfer RNA:ile:42A	0.074	5	8	4	2	3		4	4	2	5	2
FBgn0011881	transfer RNA:ile:49Fa	0.074	1	1	1	0.999998	2		1	0.999998	1	1	1
FBgn0011882	transfer RNA:ile:49Fb	0.074	1	2	2	2	1		1	0.999998	1	2	2
FBgn0011883	transfer RNA:ile:49Fc	0.074	1	2	6	4	1		4	2	1	1	1
FBgn0011884	transfer RNA:ile:49Fd	0.074	2	3	1	0.999998	5		3	0.999998	3	2	4
FBgn0011885	transfer RNA:ile:49Fe	0.074	2	4	3	0.999998	2		1	2	3	1	3
FBgn0011887	transfer RNA:lys2:42Aa	0.073	1	1	2	0.999998	1		3	0.999998	1	1	1
FBgn0011888	transfer RNA:lys2:42Ab	0.073	1	1	1	0.999998	1		1	2	5	3	1
FBgn0011889	transfer RNA:lys2:42Ac	0.073	8	4	6	4	4		3	0.999998	4	1	1
FBgn0011890	transfer RNA:lys2:42Ad	0.073	1	1	1	0.999998	1		4	0.999998	1	1	1
FBgn0011891	transfer RNA:lys2:42Ae	0.073	10	14	18	8	8		16	17	10	15	16
FBgn0011892	transfer RNA:lys2:42Ea	0.073	2	4	1	3	4		1	3	5	5	4
FBgn0011893	transfer RNA:lys2:42Eb	0.073	1	4	2	0.999998	1		2	4	1	3	2
FBgn0011894	transfer RNA:lys2:42Ec	0.073	1	2	3	0.999998	1		2	4	1	4	4
FBgn0011895	transfer RNA:lys2:42Ed	0.073	2	1	3	6	5		3	4	2	7	3
FBgn0011896	transfer RNA:lys2:50C	0.073	1	1	1	0.999998	1		1	0.999998	1	1	1
FBgn0011897	transfer RNA:lys2:56EF	0.073	1	1	1	0.999998	1		1	0.999998	1	1	1
FBgn0011902	transfer RNA:lys5:29A	0.073	1	1	1	0.999998	3		1	0.999998	1	1	3
FBgn0011904	transfer RNA:lys5:84AB	0.073	2	1	1	0.999998	1		1	0.999998	1	1	1
FBgn0011905	transfer RNA:lys5:87BC	0.072	1	1	1	0.999998	1		1	0.999998	1	1	2
FBgn0011906	transfer RNA:leu2:44EF	0.083	1	1	1	0.999998	1		1	0.999998	1	1	1
FBgn0011909	transfer RNA:leu:49Fa	0.083	4	1	2	0.999998	3		3	5	6	4	6
FBgn0011910	transfer RNA:leu:49Fb	0.083	1	1	4	2	2		4	2	2	4	4
FBgn0011915	transfer RNA:met2:48Ba	0.073	1	1	1	0.999998	1		2	0.999998	1	1	1
FBgn0011916	transfer RNA:met2:48Bb	0.073	1	1	1	0.999998	2		2	0.999998	1	1	1
FBgn0011919	transfer RNA:met2:83F	0.073	1	1	1	0.999998	1		1	0.999998	1	1	1
FBgn0011921	transfer RNA:met3:46A	0.072	1	1	1	0.999998	1		1	0.999998	1	1	3
FBgn0011927	transfer RNA:met3:70Fa	0.072	1	1	1	0.999998	1		1	0.999998	1	1	1
FBgn0011928	transfer RNA:met3:70Fb	0.072	1	1	1	0.999998	1		2	0.999998	1	1	1
FBgn0011931	transfer RNA:asn5:42Aa	0.074	5	3	2	3	2		4	2	1	1	5
FBgn0011932	transfer RNA:asn5:42Ab	0.074	1	1	1	0.999998	1		1	0.999998	1	2	2
FBgn0011933	transfer RNA:asn5:42Ac	0.074	1	1	1	0.999998	1		1	0.999998	1	1	1
FBgn0011934	transfer RNA:asn5:42Ad	0.074	1	1	1	0.999998	1		1	0.999998	1	2	1
FBgn0011935	transfer RNA:asn5:42Ae	0.074	1	1	1	0.999998	1		1	0.999998	1	1	1
FBgn0011936	transfer RNA:asn5:42Af	0.074	1	1	2	0.999998	1		1	0.999998	1	1	2
FBgn0011937	transfer RNA:asn5:42Ag	0.074	1	1	1	0.999998	1		1	0.999998	1	1	1
FBgn0011938	transfer RNA:asn5:42Ah	0.074	1	1	1	0.999998	1		1	0.999998	1	2	1
FBgn0011944	transfer RNA:pro:90Ca	0.072	1	1	1	0.999998	1		1	0.999998	1	1	1
FBgn0011945	transfer RNA:pro:90Cb	0.072	1	1	1	0.999998	1		1	0.999998	1	1	1
FBgn0011948	transfer RNA:arg:12Ea	0.073	1	1	1	0.999998	1		1	0.999998	1	1	1
FBgn0011949	transfer RNA:arg:12Eb	0.073	1	1	1	0.999998	1		1	0.999998	1	1	1
FBgn0011950	transfer RNA:arg:12Ec	0.073	1	1	1	0.999998	1		1	0.999998	1	1	1
FBgn0011951	transfer RNA:arg:12Ed	0.073	1	1	1	0.999998	1		1	0.999998	1	1	1
FBgn0011952	transfer RNA:arg:12Ee	0.073	1	1	1	0.999998	1		1	0.999998	1	1	1
FBgn0011953	transfer RNA:arg:12Ef	0.073	1	1	1	0.999998	1		1	0.999998	1	1	1
FBgn0011954	transfer RNA:arg:19F	0.073	2	1	1	2	3		1	0.999998	1	4	6
FBgn0011955	transfer RNA:arg2:42Aa	0.073	1	1	1	2	1		1	0.999998	1	1	1
FBgn0011956	transfer RNA:arg2:42Ab	0.073	1	1	1	0.999998	1		1	0.999998	1	1	1
FBgn0011957	transfer RNA:arg2:42Ac	0.073	5	4	5	5	14		5	5	5	3	6
FBgn0011958	transfer RNA:arg2:42Ad	0.073	11	4	9	7	5		6	5	8	7	8
FBgn0011959	transfer RNA:arg2:84Fa	0.073	1	1	1	0.999998	1		1	0.999998	1	1	1
FBgn0011960	transfer RNA:arg2:84Fb	0.073	1	1	1	0.999998	1		1	0.999998	1	1	1
FBgn0011961	transfer RNA:arg2:84Fc	0.073	1	1	1	0.999998	1		1	0.999998	1	1	1
FBgn0011962	transfer RNA:arg2:84Fd	0.073	1	1	1	0.999998	1		1	0.999998	1	1	1
FBgn0011963	transfer RNA:arg2:84Fe	0.073	1	1	1	0.999998	1		1	0.999998	1	1	1
FBgn0011965	transfer RNA:arg:83AB	0.073	1	1	1	0.999998	2		1	0.999998	2	1	1
FBgn0011966	transfer RNA:arg:85Ca	0.073	1	1	1	0.999998	2		2	0.999998	2	1	1
FBgn0011970	transfer RNA:ser2b:86A	0.082	4	3	12	6	5		8	8	3	8	4
FBgn0011971	transfer RNA:ser2b:88A	0.082	1	1	1	0.999998	1		1	0.999998	1	1	1
FBgn0011974	transfer RNA:ser474:12Eh	0.082	1	1	1	0.999998	1		1	0.999998	1	1	1
FBgn0011975	transfer RNA:ser4:12Ea	0.082	1	1	1	0.999998	1		1	0.999998	1	1	1
FBgn0011976	transfer RNA:ser4:12Eb	0.082	1	1	1	0.999998	1		1	0.999998	2	1	1
FBgn0011977	transfer RNA:ser4:12Ee	0.082	1	1	1	0.999998	1		1	0.999998	1	1	1
FBgn0011980	transfer RNA:ser774:12Ec	0.082	1	1	1	0.999998	1		1	0.999998	2	1	1
FBgn0011981	transfer RNA:ser774:12Ef	0.082	1	1	1	0.999998	1		1	0.999998	1	1	1
FBgn0011982	transfer RNA:ser7:12Ed	0.082	1	1	1	0.999998	1		1	0.999998	1	1	2
FBgn0011983	transfer RNA:ser7:12Eg	0.082	1	1	1	0.999998	1		1	0.999998	1	1	1
FBgn0011984	transfer RNA:ser7:23Ea	0.082	1	1	1	0.999998	1		1	0.999998	1	1	1
FBgn0011985	transfer RNA:ser7:23Eb	0.082	1	1	1	0.999998	1		1	2	1	1	4
FBgn0011986	transfer RNA:ser7:64D	0.082	1	1	1	0.999998	1		1	0.999998	1	1	1
FBgn0011987	transfer RNA:SeCys	0.087	1	6	4	4	5		4	5	1	1	1
FBgn0011993	transfer RNA:thr:90Ca	0.074	1	1	1	0.999998	1		1	0.999998	1	1	2
FBgn0011994	transfer RNA:thr:90Cb	0.074	1	1	1	0.999998	1		1	0.999998	1	1	1
FBgn0011998	transfer RNA:val3b:84Da	0.073	1	1	1	0.999998	1		1	0.999998	1	1	1
FBgn0011999	transfer RNA:val3b:84Db	0.073	1	1	1	0.999998	1		1	0.999998	1	1	1
FBgn0012000	transfer RNA:val3b:84Dc	0.073	1	1	1	0.999998	1		1	0.999998	1	1	1
FBgn0012001	transfer RNA:val3b:84Dd	0.073	1	1	1	0.999998	1		1	0.999998	1	1	1
FBgn0012002	transfer RNA:val3b:90BC	0.073	1	1	1	0.999998	1		1	0.999998	1	1	1
FBgn0012003	transfer RNA:val3b:92Ba	0.073	1	1	1	2	1		1	0.999998	1	1	1
FBgn0012004	transfer RNA:val3b:92Bb	0.073	1	1	1	0.999998	1		1	0.999998	1	1	2
FBgn0012009	transfer RNA:val4:70BCa	0.073	1	1	1	0.999998	2		2	0.999998	2	2	3
FBgn0012010	transfer RNA:val4:70BCb	0.073	1	1	1	0.999998	1		1	0.999998	1	1	1
FBgn0012011	transfer RNA:val4:89BC	0.073	1	1	1	0.999998	1		1	0.999998	1	2	1
FBgn0012016	transfer RNA:tyr1:22Fa	0.073	1	1	1	0.999998	1		1	0.999998	1	1	1
FBgn0012017	transfer RNA:tyr1:22Fb	0.073	1	1	1	0.999998	1		3	0.999998	1	1	1
FBgn0012018	transfer RNA:tyr1:28C	0.073	1329	2105	1166	1262	1177		2439	1074	1122	461	1105
FBgn0012024	transfer RNA:tyr1:85Aa	0.073	1	1	1	0.999998	1		1	0.999998	1	1	1
FBgn0012025	transfer RNA:tyr1:85Ab	0.073	1	1	1	0.999998	1		1	0.999998	1	1	1
FBgn0012026	transfer RNA:tyr1:85Ac	0.073	1	1	1	0.999998	2		1	0.999998	1	1	1
FBgn0012027	transfer RNA:tyr1:85Ad	0.073	1	1	1	0.999998	1		1	0.999998	1	1	1
FBgn0012028	transfer RNA:tyr1:85Ae	0.073	1	1	1	0.999998	1		1	0.999998	1	1	1
FBgn0012034	Acetyl Coenzyme A synthase	3.454	4487	5320	4765	4207	4552		4063	2947	3771	3390	3949
FBgn0012036	Aldehyde dehydrogenase	2.07	2186	2875	2575	2572	1988		1383	1003	702	1101	1155
FBgn0012037	Angiotensin converting enzyme	2.062	397	441	453	399	360		325	183	261	185	265
FBgn0012042	Attacin-A	0.79	7	2	4	4	6		759	530	452	725	492
FBgn0012049	BTB-protein-VII	4.752	823	877	731	746	667		762	690	805	800	831
FBgn0012051	Calpain-A	2.934	945	1179	1126	943	1027		1158	747	991	934	953
FBgn0012058	CG8610 gene product from transcript CG8610-RA	3.713	402	431	407	416	394		414	369	437	381	476
FBgn0012066	DNA-polymerase-delta	3.44	131	134	140	167	100		181	114	130	123	139
FBgn0012344	Diuretic hormone	2.372	204	249	274	215	214		291	196	296	217	247
FBgn0013263	Trithorax-like	4.441	955	1183	971	1009	884		1176	936	977	940	853
FBgn0013269	FK506-binding protein 1	1.299	132	182	140	217	121		220	122	164	118	141
FBgn0013272	CG5820 gene product from transcript CG5820-RA	4.422	796	1316	969	1173	866		1016	646	680	747	802
FBgn0013275	Heat-shock-protein-70Aa	2.382	206	425	300	366	195		568	725	763	408	438
FBgn0013276	Heat-shock-protein-70Ab	2.375	214	393	312	397	174		612	682	811	407	433
FBgn0013277	Heat-shock-protein-70Ba	2.324	112	166	143	180	82		266	250	283	137	208
FBgn0013278	Heat-shock-protein-70Bb	2.347	149	282	222	225	128		389	361	383	202	247
FBgn0013279	Heat-shock-protein-70Bc	2.386	109	179	158	140	76		271	302	309	179	203
FBgn0013300	Male-specific-transcript-35Ba	0.683	1	4	8	8	5		2	0.999998	1	1	6
FBgn0013301	Male-specific-transcript-35Bb	0.679	1	2	8	3	3		1	2	1	1	2
FBgn0013303	Neurocalcin	0.899	933	1135	1172	993	1057		1295	655	1003	774	948
FBgn0013305	N-methyl-D-aspartate receptor-associated protein	2.118	960	1217	1149	972	1175		1723	1121	1611	1415	1404
FBgn0013307	Ornithine decarboxylase 1	1.253	23	37	33	59	19		43	23	12	23	36
FBgn0013308	Ornithine decarboxylase 2	1.268	5	17	14	22	13		20	18	16	31	13
FBgn0013323	Prothoracicotropic hormone	1.019	1	8	10	10	5		6	5	4	4	9
FBgn0013325	Ribosomal protein L11	1.017	1650	2090	1662	1904	1587		2142	1434	1542	1530	1497
FBgn0013334	Synapse-associated protein 47kD	5.972	6593	6860	7039	5505	7490		6882	5297	6819	6647	8022
FBgn0013342	n-synaptobrevin	3.57	4034	4074	4093	3206	4589		4034	3083	4131	3881	4469
FBgn0013343	Syntaxin 1A	4.164	2521	2705	2467	2173	2759		2437	2483	2711	2877	3489
FBgn0013347	Transcription-factor-IIA-S	0.617	91	136	115	105	109		128	73	90	85	89
FBgn0013348	Troponin C at 41C	1.88	60	155	142	104	81		159	154	42	341	129
FBgn0013432	CG3717 gene product from transcript CG3717-RA	0.748	48	43	45	44	49		42	31	48	34	39
FBgn0013433	beaten path Ia	2.87	609	707	729	590	650		661	480	660	577	593
FBgn0013435	cdc2-related-kinase	1.251	41	57	49	50	49		55	49	44	57	46
FBgn0013442	fos-related gene at 28F	10.506	82	84	61	84	76		87	94	87	123	120
FBgn0013467	igloo	2.713	2063	2316	2345	1912	2693		2428	1537	2094	1829	2270
FBgn0013469	klumpfuss	4.792	114	151	114	130	95		114	103	86	101	111
FBgn0013531	Mediator complex subunit 20	1.037	36	43	28	35	32		39	19	27	31	36
FBgn0013548	lethal-(2)-denticleless	2.653	50	54	50	55	45		61	47	46	38	42
FBgn0013563	lethal (3) 70Da	3.275	149	169	162	174	173		130	120	162	134	169
FBgn0013576	CG32464 gene product from transcript CG32464-RR	8.072	3905	4455	3773	3661	3796		3572	3734	3985	4203	4481
FBgn0013591	CG8103 gene product from transcript CG8103-RB	6.486	2325	2526	2262	2140	2107		2468	1958	2334	2271	2130
FBgn0013717	non-stop	2.989	237	290	242	227	228		237	206	234	223	227
FBgn0013718	nuclear fallout	3.533	1403	1748	1648	1398	1432		2373	1746	2137	1980	2264
FBgn0013720	pickel	1.399	58	71	55	66	67		89	67	58	67	59
FBgn0013725	phyllopod	1.839	216	186	181	152	201		189	184	258	196	214
FBgn0013726	peanut	3.027	986	1050	1066	976	1027		1381	974	1246	1001	1104
FBgn0013732	scrambled	3.299	198	266	240	238	196		225	154	244	201	224
FBgn0013733	short stop	27.842	26296	28555	27151	23692	23980		22673	21559	24437	25636	25105
FBgn0013745	Accessory gland-specific peptide 98AB	0.175	2	4	4	3	1		1	9	1	1	1
FBgn0013746	CG9556 gene product from transcript CG9556-RB	3.172	228	269	230	232	213		287	152	216	190	195
FBgn0013749	ADP ribosylation factor 102F	0.93	239	290	240	235	246		370	212	284	213	267
FBgn0013750	ADP ribosylation factor 51F	1.939	597	704	622	546	680		633	398	512	447	494
FBgn0013751	Arrowhead	2.104	2	5	7	14	1		11	10	10	1	8
FBgn0013753	Big brother	1.242	287	334	357	330	320		358	219	334	246	318
FBgn0013755	Brother	0.744	1	1	1	0.999998	1		1	3	1	1	1
FBgn0013756	Megator	7.78	1077	1246	1080	1120	1036		1064	909	1049	871	904
FBgn0013759	Calcium/calmodulin-dependent protein kinase	6.544	3608	3765	3547	3078	3550		3556	3218	4180	3801	4324
FBgn0013762	Cyclin-dependent kinase 5	1.604	141	165	158	129	120		200	129	217	175	191
FBgn0013763	Chitinase-like	1.811	1103	1296	1392	1234	1004		1098	625	894	592	756
FBgn0013764	Chip	2.156	307	279	296	271	273		373	224	305	275	268
FBgn0013765	centrosomin	5.012	1966	2164	2086	1823	1759		2219	1656	2148	1873	1799
FBgn0013767	Corazonin	0.654	3	4	4	6	11		6	5	2	3	10
FBgn0013770	Cysteine proteinase-1	1.662	1398	1808	1529	1640	1495		1418	833	911	1030	1236
FBgn0013771	Cytochrome P450-6a9	1.964	219	275	243	213	217		201	124	120	153	176
FBgn0013772	Cytochrome P450-6a8	1.781	20	38	20	30	16		25	27	10	11	10
FBgn0013773	CG10240 gene product from transcript CG10240-RA	1.951	14	43	26	38	8		31	28	17	15	14
FBgn0013799	Deformed epidermal autoregulatory factor-1	3.588	433	455	361	409	399		420	434	445	426	486
FBgn0013809	Dynein heavy chain at 16F	12.442	28	44	53	60	42		39	21	24	31	47
FBgn0013810	Dynein heavy chain at 36C	12.202	71	74	105	93	100		79	70	87	61	100
FBgn0013811	Dynein heavy chain at 62B	12.09	27	52	43	62	47		31	31	31	27	40
FBgn0013812	Dynein heavy chain at 93AB	14.01	460	465	645	455	381		403	273	364	327	368
FBgn0013813	Dynein heavy chain at 89D	15.85	28	55	44	62	55		54	48	39	23	92
FBgn0013948	CG18389 gene product from transcript CG18389-RB	12.02	1602	1964	1728	1609	1602		1989	1658	1893	2096	1914
FBgn0013949	Elastin-like	2.135	72	89	50	70	58		254	227	177	251	259
FBgn0013953	Epidermal stripes and patches	2.732	8	12	12	19	19		21	11	10	12	24
FBgn0013954	FK506-binding protein 2	0.633	236	246	263	261	265		265	156	235	189	229
FBgn0013955	Fak-like tyrosine kinase	5.956	430	456	437	427	358		700	545	674	679	582
FBgn0013972	Guanylyl cyclase alpha-subunit at 99B	2.354	1542	1588	1495	1367	1654		1670	1314	1566	1505	1765
FBgn0013973	Guanylyl cyclase beta-subunit at 100B	4.066	939	1006	1032	903	900		1071	829	1097	1006	995
FBgn0013981	Histone H4 replacement	0.753	1138	1481	1541	1187	1259		1680	825	1315	842	1066
FBgn0013983	immune deficiency	1.518	77	103	97	93	56		122	77	109	94	94
FBgn0013984	Insulin-like receptor	10.706	1118	1338	1279	1222	1024		2000	1698	1871	2130	2014
FBgn0013987	MAP kinase activated protein-kinase-2	2.06	599	695	711	679	643		1041	647	886	764	895
FBgn0013988	Stretchin-Mlck	25.666	1307	2071	1775	2056	1092		2378	2587	1006	4135	2006
FBgn0013995	Na/Ca-exchange protein	7.361	1530	1633	1676	1441	1593		1534	1283	1727	1666	1819
FBgn0013997	Neurexin IV	4.94	1911	2077	1999	1836	2023		2134	1622	1961	1914	1867
FBgn0013998	NEM-sensitive fusion protein 2	3.521	510	546	532	471	510		691	572	587	644	617
FBgn0014000	Helical Factor	0.896	38	96	64	81	39		43	32	26	35	30
FBgn0014001	PAK-kinase	5.196	916	1015	1023	927	907		1128	962	1235	937	1081
FBgn0014002	Protein disulfide isomerase	2.328	2416	2839	2442	2599	2471		3278	2407	2719	2825	2622
FBgn0014006	Protein kinase at 92B	5.168	614	737	615	577	595		774	541	649	628	590
FBgn0014007	Protein tyrosine phosphatase 69D	5.168	561	611	537	574	504		608	441	599	503	530
FBgn0014009	Rab-protein 2	1.712	1160	1282	1338	1179	1281		1538	1004	1407	1184	1321
FBgn0014010	Rab-protein 5	2.491	771	917	811	759	854		975	790	914	783	936
FBgn0014011	CG8556 gene product from transcript CG8556-RA	2.429	158	184	185	158	159		463	312	408	298	352
FBgn0014018	Relish	3.499	416	575	491	601	432		4700	3475	4719	4410	3786
FBgn0014019	Rhodopsin 5	1.572	8	6	4	14	4		2	2	9	1	6
FBgn0014020	CG8416 gene product from transcript CG8416-RB	2.028	912	1229	1118	979	1017		1412	864	1185	1059	1046
FBgn0014022	CG8161 gene product from transcript CG8161-RA	1.444	44	50	67	76	65		78	47	52	41	59
FBgn0014023	CG9378 gene product from transcript CG9378-RB	0.905	129	156	152	151	141		155	71	151	86	114
FBgn0014024	RNA-binding protein 4F	3.323	330	352	291	265	255		334	248	334	266	279
FBgn0014026	Ribosomal protein L7A	1.13	2920	3334	3097	3162	2688		3636	2319	2865	2666	2616
FBgn0014028	Succinate dehydrogenase B	1.219	987	1104	1041	1128	931		1589	1076	995	1177	928
FBgn0014029	Septin-2	1.688	470	483	498	454	520		690	428	538	498	545
FBgn0014031	Serine pyruvate aminotransferase	1.41	103	183	121	169	118		45	34	19	25	43
FBgn0014032	Sepiapterin reductase	1.143	100	111	120	94	85		105	61	90	58	84
FBgn0014033	Scavenger receptor class C, type I	2.202	106	245	165	241	124		73	50	19	51	33
FBgn0014037	CG32217 gene product from transcript CG32217-RA	6.621	1152	1174	1085	1062	1058		1638	1464	1611	1785	1556
FBgn0014073	Tie-like receptor tyrosine kinase	5.236	26	42	44	46	33		48	46	38	58	43
FBgn0014075	UDP-glucose-glycoprotein glucosyltransferase	5.316	1206	1356	1139	1211	1153		1367	948	1200	1043	1050
FBgn0014076	Vitelline membrane 32E	0.499	17	30	28	32	13		26	22	28	28	40
FBgn0014092	CG4278 gene product from transcript CG4278-RA	1.063	76	89	90	85	77		101	52	82	62	74
FBgn0014127	barren	2.908	81	115	97	108	86		114	85	103	91	87
FBgn0014133	bifocal	8.842	904	1025	843	946	792		992	894	1013	947	976
FBgn0014135	branchless	4.295	77	63	83	71	71		69	65	80	63	66
FBgn0014141	cheerio	8.392	1241	1257	1418	1176	1292		4428	3208	4876	3517	4638
FBgn0014143	crocodile	2.347	1	1	2	6	7		3	2	1	1	4
FBgn0014163	failed axon connections	3.988	1209	1426	1308	1188	1249		1410	1076	1357	1286	1340
FBgn0014179	glial cells missing	2.173	1	4	4	5	2		2	4	3	1	2
FBgn0014184	Ornithine decarboxylase antizyme	1.909	7788	8947	9171	7961	8391		8707	5282	6578	6211	6992
FBgn0014189	Helicase at 25E	2.27	231	345	269	302	257		289	194	256	198	199
FBgn0014269	proliferation disrupter	1.597	139	161	146	141	125		151	108	141	105	120
FBgn0014340	males absent on the first	3.014	131	144	110	110	84		138	95	133	88	97
FBgn0014342	meiosis I arrest	2.348	7	15	11	10	8		12	7	10	13	19
FBgn0014343	mirror	3.892	86	92	79	125	87		94	151	126	150	142
FBgn0014362	mushroom-body expressed	11.975	1474	1736	1580	1419	1452		1756	1372	1619	1594	1625
FBgn0014366	noisette	1.859	140	162	136	170	135		179	112	165	126	123
FBgn0014368	no optic lobe	0.568	9	11	11	4	10		15	9	10	11	14
FBgn0014380	rho-like	1.205	69	83	94	77	101		428	267	389	231	361
FBgn0014388	sprouty	4.28	1540	1758	1784	1526	1493		2081	1711	1916	1813	1829
FBgn0014391	stunted	0.45	239	323	267	278	276		335	207	216	209	255
FBgn0014395	touch insensitive larva B	1.358	12	14	22	12	13		15	12	21	17	6
FBgn0014396	timeless	5.641	1527	1729	1378	1448	1376		974	829	880	864	951
FBgn0014411	CG14804 gene product from transcript CG14804-RA	2.543	397	474	406	373	387		450	373	447	392	387
FBgn0014417	CG13397 gene product from transcript CG13397-RA	2.741	116	140	142	149	162		73	63	72	65	67
FBgn0014427	CG11899 gene product from transcript CG11899-RA	1.176	121	149	117	145	113		122	92	58	99	106
FBgn0014454	Adult cuticle protein 1	0.858	46	10	5	2	88		14	25	1	61	51
FBgn0014455	Adenosylhomocysteinase at 13	2.119	261	314	266	348	245		339	296	288	261	230
FBgn0014462	Cyclic-nucleotide-gated ion channel protein	3.994	61	100	93	100	84		110	87	80	90	121
FBgn0014464	Chorion protein a at 7F	1.033	7	24	10	23	7		10	10	11	12	11
FBgn0014465	Chorion protein b at 7F	2.093	14	64	18	127	7		11	10	8	5	13
FBgn0014466	Chorion protein c at 7F	1.132	3	31	8	89	8		9	5	5	2	7
FBgn0014467	Cyclic-AMP response element binding protein B at 17A	3.518	260	269	254	235	261		311	277	314	274	261
FBgn0014469	Cytochrome P450-4e2	1.88	63	118	70	99	51		34	29	23	14	26
FBgn0014848	CG7594 gene product from transcript CG7594-RA	0.443	1	1	1	0.999998	1		1	0.999998	1	1	2
FBgn0014849	CG7327 gene product from transcript CG7327-RA	0.53	1	1	1	0.999998	1		1	0.999998	1	1	1
FBgn0014850	CG7588 gene product from transcript CG7588-RA	0.403	1	1	1	0.999998	1		1	0.999998	1	1	1
FBgn0014851	CG7325 gene product from transcript CG7325-RA	0.445	1	1	1	0.999998	1		1	0.999998	1	1	4
FBgn0014857	Histone H3.3A	0.926	316	386	322	349	323		401	254	328	288	311
FBgn0014859	Hormone receptor-like in 38	7.704	5652	3862	5676	1225	4188		953	839	1207	726	839
FBgn0014861	Minichromosome maintenance 2	2.898	17	35	18	44	10		14	14	16	11	19
FBgn0014863	Muscle LIM protein at 84B	3.071	490	911	845	713	287		561	545	264	753	437
FBgn0014865	Metchnikowin	0.268	7	9	16	15	21		883	598	476	435	379
FBgn0014868	Oligosaccharyltransferase 48kD subunit	1.513	306	351	313	334	285		347	268	311	288	273
FBgn0014869	Phosphoglyceromutase	1.136	1088	1108	1149	1080	1095		1272	862	902	1025	1115
FBgn0014870	P-element somatic inhibitor	5.687	808	912	825	726	755		822	763	991	827	796
FBgn0014877	CG6155 gene product from transcript CG6155-RA	1.065	147	153	126	145	139		133	113	139	86	115
FBgn0014879	CG4299 gene product from transcript CG4299-RA	1.169	131	151	119	115	133		117	79	118	88	120
FBgn0014903	CG14630 gene product from transcript CG14630-RA	1.358	47	66	56	54	43		61	44	43	56	64
FBgn0014906	CG3488 gene product from transcript CG3488-RA	2.733	1171	1237	1216	1055	1057		1355	893	1139	1016	1023
FBgn0014930	CG2846 gene product from transcript CG2846-RA	1.21	107	126	120	132	121		102	84	97	91	86
FBgn0014931	CG2678 gene product from transcript CG2678-RA	2.003	9	18	15	47	12		13	13	16	19	14
FBgn0014949	buttonless	0.477	253	273	272	238	245		329	312	349	364	283
FBgn0014963	grappa	10.196	1272	1381	1202	1210	1192		1121	1193	1337	1329	1249
FBgn0015000	beta subunit of type I geranylgeranyl transferase	1.784	155	154	139	138	166		239	169	183	174	182
FBgn0015001	iotaTrypsin	0.818	8	10	5	8	3		4	5	3	3	5
FBgn0015008	alpha actinin 3	1.856	2	3	3	4	8		2	3	3	1	8
FBgn0015010	Antigen 5-related	1.76	317	1783	1043	2019	60		1660	1608	1396	1558	1177
FBgn0015011	Adenosylhomocysteinase 89E	1.969	35	33	48	37	39		34	24	22	22	31
FBgn0015014	tango	3.108	326	342	283	305	299		299	283	299	320	337
FBgn0015019	CG8977 gene product from transcript CG8977-RA	2.165	287	337	326	325	271		529	355	506	325	416
FBgn0015024	Casein kinase Ialpha	2.791	1788	1945	1901	1638	1850		1783	1325	1728	1712	1874
FBgn0015025	CKII-alpha subunit interactor-1	1.585	41	45	54	49	30		85	49	63	45	60
FBgn0015031	cyclope	0.46	506	609	541	568	558		649	399	492	458	490
FBgn0015032	Cytochrome P450-4c3	1.906	10	9	4	11	8		7	9	8	6	9
FBgn0015033	Cytochrome P450-4d8	1.573	27	39	37	39	17		9	8	2	5	9
FBgn0015034	Cytochrome P450-4e1	1.772	11	51	24	13	9		8	9	3	7	5
FBgn0015035	Cytochrome P450-4e3	1.805	26	25	43	36	26		16	14	1	30	49
FBgn0015036	Cytochrome P450-4ae1	1.822	121	117	117	130	118		139	110	122	124	120
FBgn0015037	Cytochrome P450-4p1	1.68	97	123	119	120	98		139	130	116	122	142
FBgn0015038	Cytochrome P450-9b1	1.752	12	25	18	12	14		12	13	15	12	17
FBgn0015039	Cytochrome P450-9b2	1.667	128	208	164	182	99		67	46	30	42	38
FBgn0015040	Cytochrome P450-9c1	1.743	78	131	89	64	91		71	87	78	84	101
FBgn0015075	Dead-box-1	2.47	168	195	167	178	121		181	146	152	120	145
FBgn0015129	Dopamine receptor 2	5.164	648	683	716	621	595		756	685	924	787	851
FBgn0015218	Eukaryotic initiation factor 4E	1.793	792	895	836	839	823		882	606	851	718	820
FBgn0015221	Ferritin 2 light chain homologue	1.443	1577	1716	1706	1759	1688		2130	1573	1855	1641	2116
FBgn0015222	Ferritin 1 heavy chain homologue	1.677	2761	2879	2819	2685	2854		3650	2208	2739	2641	2970
FBgn0015229	gliolectin	2.05	227	281	259	249	205		285	255	332	269	284
FBgn0015230	Glucose transporter type 3	1.711	3	6	7	5	6		4	2	2	1	4
FBgn0015239	Hormone-receptor-like in 78	2.345	352	436	422	366	367		362	319	349	357	362
FBgn0015240	Hormone receptor-like in 96	2.834	204	227	203	209	212		260	199	217	232	241
FBgn0015245	Heat shock protein 60	2.357	4757	4747	4578	4101	4294		4804	3409	4359	3527	3995
FBgn0015247	Inhibitor of apoptosis 2	2.106	968	1067	1092	997	866		1225	928	1105	1014	995
FBgn0015268	Nucleosome assembly protein 1	1.393	822	1005	1085	1125	820		1153	660	905	732	838
FBgn0015269	Neurofibromin 1	9.737	2364	2612	2327	2179	2222		2236	1841	2256	2257	2447
FBgn0015270	Origin recognition complex subunit 2	1.995	18	24	26	20	19		16	18	30	27	32
FBgn0015271	Origin recognition complex subunit 5	1.687	48	54	59	63	64		77	33	39	44	42
FBgn0015277	Phosphotidylinositol 3 kinase 59F	3.164	284	316	290	283	249		315	227	269	275	286
FBgn0015278	Phosphotidylinositol 3 kinase 68D	7.211	1278	1373	1277	1211	1261		1257	1050	1243	1188	1181
FBgn0015279	CG4141 gene product from transcript CG4141-RA	4.839	670	713	625	605	680		939	792	947	991	996
FBgn0015282	Proteasome 26S subunit subunit 4 ATPase	1.625	405	480	456	434	419		494	325	431	350	429
FBgn0015283	Proteasome 54kD subunit	1.422	368	429	417	395	388		405	278	350	282	327
FBgn0015286	Ras-related protein	2.555	314	414	408	338	313		523	353	511	386	404
FBgn0015288	Ribosomal protein L22	1.1	2238	2295	2488	2531	1988		2578	1662	2235	2055	1986
FBgn0015295	Src homology 2, ankyrin repeat, tyrosine kinase	3.176	91	120	116	110	88		99	78	92	94	84
FBgn0015296	SHC-adaptor protein	1.6	134	139	140	113	114		196	145	181	164	181
FBgn0015298	Signal recognition particle protein 19	0.653	62	78	80	62	57		80	69	81	54	74
FBgn0015299	Single stranded-binding protein c31A	0.536	82	88	105	90	106		118	65	93	54	70
FBgn0015300	Suppressor of Stellate-like	0.908	2	3	6	2	3		1	0.999998	1	1	3
FBgn0015316	Trypsin 29F	1.28	32	39	40	39	36		50	26	42	31	43
FBgn0015320	Ubiquitin conjugating enzyme 2	2.111	165	202	172	188	184		224	163	197	177	205
FBgn0015321	Ubiquitin conjugating enzyme 4	1.709	196	258	228	251	212		266	181	244	202	186
FBgn0015323	CG32848 gene product from transcript CG32848-RA	7.098	9258	9423	8975	7348	10148		8591	7677	9650	8908	9971
FBgn0015324	Vacuolar H[+]-ATPase 26kD E subunit	2.926	6111	6847	6681	5877	7207		6838	4586	6010	5938	6493
FBgn0015331	abstrakt	1.995	104	141	130	130	125		113	98	131	118	131
FBgn0015336	CG15865 gene product from transcript CG15865-RA	3.429	14	41	20	19	27		20	16	9	13	11
FBgn0015338	CG5861 gene product from transcript CG5861-RA	1.126	151	166	173	140	123		167	94	127	129	130
FBgn0015351	CG14906 gene product from transcript CG14906-RB	1.177	71	118	94	99	85		154	95	148	132	109
FBgn0015359	CG2034 gene product from transcript CG2034-RA	1.284	45	46	48	52	42		65	44	42	47	48
FBgn0015360	peptide O-xylosyltransferase	3.38	441	476	416	360	433		428	313	369	328	378
FBgn0015371	charlatan	5.666	2866	2887	2816	2400	2581		3006	2792	3222	3016	3270
FBgn0015372	chrowded	1.648	103	104	116	102	97		191	148	189	184	136
FBgn0015374	courtless	1.886	261	315	308	288	284		331	207	266	219	248
FBgn0015376	CG33122 gene product from transcript CG33122-RA	3.236	13	27	17	23	14		42	28	48	29	34
FBgn0015379	dodo	1.021	118	158	146	168	140		172	116	132	138	143
FBgn0015380	derailed	3.104	542	530	494	445	462		503	439	535	491	457
FBgn0015381	dissatisfaction	3.537	2	8	2	9	6		8	5	2	1	9
FBgn0015391	gluon	4.521	112	139	114	132	91		132	98	115	128	112
FBgn0015393	hoi-polloi	0.607	34	61	46	74	43		76	61	56	57	40
FBgn0015396	jumeau	3.86	132	199	140	194	80		146	117	154	95	117
FBgn0015399	kekkon-1	5.788	783	805	788	693	704		809	697	775	804	824
FBgn0015400	kekkon-2	6.939	1134	1136	1161	1031	1071		1175	1034	1205	1182	1133
FBgn0015402	kinase suppressor of ras	5.517	711	723	686	600	575		734	564	698	629	663
FBgn0015477	Receptor mediated endocytosis 8	7.771	959	1139	1049	984	928		1085	869	975	961	994
FBgn0015509	lin-19-like	3.886	1967	2097	2052	1872	1853		2079	1419	1838	1710	1896
FBgn0015513	myoblast city	7.465	1961	2193	1982	1964	2059		2144	1889	2469	2113	2413
FBgn0015519	nicotinic Acetylcholine Receptor alpha 7E	10.506	407	403	398	381	393		410	385	428	450	491
FBgn0015520	nonA-like	2.908	365	414	376	349	304		380	277	364	293	312
FBgn0015521	overgrown hematopoietic organs at 23B	0.715	546	758	634	676	569		791	556	556	532	481
FBgn0015522	CG14489 gene product from transcript CG14489-RA	1.746	82	120	79	97	75		108	56	77	88	74
FBgn0015524	orthopedia	2.982	194	214	207	198	204		222	183	217	218	219
FBgn0015527	penguin	2.367	145	157	149	182	138		235	164	193	155	193
FBgn0015541	slamdance	5.182	1932	2180	2006	1790	2075		1897	1471	1916	1852	2012
FBgn0015542	similar	6.178	1826	1965	1712	1670	1725		1951	1708	2095	2031	2183
FBgn0015543	snoRNA:Z1	0.073	4	5	3	5	1		5	6	5	8	4
FBgn0015544	spaghetti	1.825	80	91	76	71	72		82	70	82	72	72
FBgn0015546	spellchecker1	4.433	226	281	265	209	219		289	201	237	236	194
FBgn0015550	target of Poxn	2.13	6	2	10	10	3		5	9	5	1	5
FBgn0015553	tosca	2.39	128	127	125	152	121		67	63	90	77	84
FBgn0015558	tweety	7.199	1209	1151	1120	932	1080		1098	1088	1306	1260	1256
FBgn0015561	unplugged	1.69	21	21	12	21	6		21	17	12	13	12
FBgn0015565	CG2913 gene product from transcript CG2913-RA	2.752	308	377	322	445	257		531	321	368	518	436
FBgn0015567	CG4260 gene product from transcript CG4260-RA	4.711	3321	3489	3511	3029	3667		3280	2306	3192	2781	3275
FBgn0015568	alpha-Esterase-1	2.123	26	40	35	54	16		10	5	3	8	12
FBgn0015569	alpha-Esterase-10	2.161	9	35	26	34	14		16	17	21	16	17
FBgn0015570	alpha-Esterase-2	2.141	19	56	22	44	25		9	4	5	7	6
FBgn0015571	alpha-Esterase-3	1.878	68	106	85	86	78		107	81	90	80	89
FBgn0015572	alpha-Esterase-4	1.749	8	7	10	11	11		8	9	15	7	11
FBgn0015574	alpha-Esterase-6	1.836	1	6	5	3	3		1	2	3	1	6
FBgn0015575	alpha-Esterase-7	2.017	149	310	171	226	142		123	90	55	77	81
FBgn0015576	alpha-Esterase-8	2.646	348	399	385	342	264		198	140	170	185	188
FBgn0015577	alpha-Esterase-9	3.455	759	883	836	815	680		1040	780	886	795	844
FBgn0015582	defective in the avoidance of repellents	1.681	99	110	95	126	107		122	74	101	97	75
FBgn0015583	Accessory gland-specific peptide 29AB	0.767	1	1	1	0.999998	1		1	3	1	1	1
FBgn0015584	Accessory gland-specific peptide 53Ea	0.468	7	12	25	18	7		10	15	20	8	8
FBgn0015585	Accessory gland peptide 63F	0.401	6	15	10	10	10		6	16	11	2	13
FBgn0015586	Accessory gland-specific peptide 76A	1.201	2	5	14	8	1		1	2	1	1	3
FBgn0015589	APC-like	8.441	3654	3962	3695	3319	3398		4645	4037	4765	4285	4418
FBgn0015591	Allatostatin	1.459	643	840	695	666	717		885	610	795	758	697
FBgn0015600	toucan	8.297	3177	3437	3288	3054	3132		3549	2964	3649	3664	3714
FBgn0015602	Boundary element-associated factor of 32kD	1.558	150	195	173	165	180		244	143	156	130	126
FBgn0015609	Cadherin-N	13.384	6417	6802	6743	6076	6476		6431	5731	6920	6621	7167
FBgn0015610	Chromatin assembly factor 1 subunit	1.828	185	209	189	215	151		222	148	196	150	170
FBgn0015614	Calcineurin B2	2.061	381	409	395	339	364		442	292	380	342	348
FBgn0015615	Chromosome-associated protein	4.02	452	488	458	367	387		448	327	389	343	338
FBgn0015617	Cyclin-dependent kinase 7	1.448	113	103	98	82	90		98	58	70	63	94
FBgn0015618	Cyclin-dependent kinase 8	1.529	48	65	51	88	59		58	47	71	47	68
FBgn0015621	Clipper	1.246	40	44	33	35	23		62	27	40	29	30
FBgn0015622	Calnexin 99A	2.623	1165	1157	1162	1058	1154		1183	829	1140	979	1061
FBgn0015623	Cytochrome P450 reductase	2.739	844	1033	774	904	663		627	441	469	429	596
FBgn0015624	nejire	15.729	2726	3062	2628	2443	2519		2727	2870	3037	2996	2863
FBgn0015625	Cyclin B3	2.883	22	51	28	60	17		19	17	22	17	25
FBgn0015657	DnaJ-like-1	2.161	1297	1342	1394	1066	1188		1039	707	1124	739	939
FBgn0015663	Dorothy	2.303	21	31	25	35	21		23	23	19	29	30
FBgn0015664	DNA replication-related element factor	2.872	483	536	531	455	480		531	352	530	362	372
FBgn0015714	CG10241 gene product from transcript CG10241-RA	1.727	4	10	5	6	4		9	9	2	5	2
FBgn0015721	king tubby	2.523	115	122	110	91	104		114	110	101	106	136
FBgn0015737	Hemomucin	2.36	627	734	551	568	568		639	510	729	507	540
FBgn0015754	Lissencephaly-1	3.292	2758	3184	3094	2577	3058		3392	2191	2972	2546	2972
FBgn0015756	Ribosomal protein L9	0.807	2161	2831	2407	2683	2034		2784	1817	2189	1786	1865
FBgn0015763	licorne	1.951	156	207	185	186	176		175	143	154	135	144
FBgn0015765	CG5475 gene product from transcript CG5475-RB	1.634	31	42	35	43	28		61	56	51	67	49
FBgn0015766	CG10596 gene product from transcript CG10596-RB	2.722	5826	5476	5443	5061	5355		5758	4065	5202	4783	5651
FBgn0015770	CG1149 gene product from transcript CG1149-RA	3.262	2	3	2	3	1		3	2	1	1	3
FBgn0015772	Numb-associated kinase	5.364	1975	2123	2039	1867	2024		2099	1753	2168	2300	2367
FBgn0015773	Netrin-A	3.339	13	18	20	20	22		29	15	11	13	35
FBgn0015774	Netrin-B	7.926	2148	2369	2243	1832	2249		2167	1609	2321	1938	2172
FBgn0015776	nervana 1	2.195	247	531	406	413	214		505	333	279	380	285
FBgn0015777	nervana 2	2.668	12920	12085	13340	10516	15850		13101	6524	9898	7838	13158
FBgn0015778	rasputin	5.382	1326	1437	1274	1264	1143		1176	1152	1358	1275	1242
FBgn0015781	Pyrroline 5-carboyxlate reductase	1.168	220	236	216	212	218		221	151	192	168	217
FBgn0015789	Rab-protein 10	2.336	443	580	499	496	474		709	482	588	542	554
FBgn0015790	Rab-protein 11	1.815	966	1088	1081	955	1034		1356	837	1061	901	1108
FBgn0015791	Rab-protein 14	1.468	261	303	275	266	308		281	237	263	284	346
FBgn0015793	Rab-related protein 3	1.062	50	60	40	60	50		81	49	80	61	92
FBgn0015794	Rab-related protein 4	0.833	176	209	169	226	168		234	129	171	126	145
FBgn0015795	Rab-protein 7	1.515	588	696	660	506	597		899	625	840	674	861
FBgn0015796	Rab-protein 8	2.263	339	422	380	366	322		465	340	405	444	432
FBgn0015797	Rab-protein 6	1.896	303	356	309	291	320		535	369	441	408	401
FBgn0015799	Retinoblastoma-family protein	3.619	280	309	271	280	194		305	259	292	278	293
FBgn0015801	Rhythmically expressed gene 5	1.781	59	52	53	56	52		109	78	120	68	103
FBgn0015803	rho-type guanine exchange factor	5.284	415	514	469	416	388		702	597	712	723	703
FBgn0015805	CG7471 gene product from transcript CG7471-RA	2.124	194	242	163	203	162		221	182	198	175	134
FBgn0015806	RPS6-p70-protein kinase	4.885	326	421	356	342	320		481	374	448	467	467
FBgn0015808	Sterol carrier protein X-related thiolase	1.883	358	429	352	367	301		343	233	248	219	265
FBgn0015816	SLY-1 homologous	4.22	257	263	268	267	252		354	281	280	306	297
FBgn0015818	Spliceosomal protein on the X	1.643	33	32	34	37	25		32	29	42	25	29
FBgn0015828	Transcription factor IIEalpha	1.622	178	148	182	187	123		177	145	162	142	133
FBgn0015829	Transcription factor IIEbeta	1.121	55	64	59	51	55		51	36	50	50	64
FBgn0015831	CG1279 gene product from transcript CG1279-RA	0.969	1	1	7	0.999998	3		2	0.999998	1	1	1
FBgn0015834	CG8882 gene product from transcript CG8882-RA	1.177	898	1056	1075	1006	858		1140	696	908	764	834
FBgn0015838	Van Gogh	3.492	183	221	180	204	138		214	171	191	180	175
FBgn0015844	Xeroderma pigmentosum D	2.797	145	160	139	179	125		149	115	147	120	107
FBgn0015872	CG9023 gene product from transcript CG9023-RA	1.745	52	135	99	149	56		108	74	65	88	64
FBgn0015903	apontic	2.827	126	158	129	148	117		121	91	121	96	121
FBgn0015904	araucan	2.942	125	147	147	106	95		141	135	134	126	130
FBgn0015905	asteroid	2.745	64	93	90	107	66		115	105	102	81	108
FBgn0015907	bancal	2.127	583	708	642	552	541		693	500	607	513	582
FBgn0015919	caupolican	4.317	157	163	154	142	136		156	172	170	184	167
FBgn0015924	croquemort	2.775	794	943	862	827	841		1051	680	946	785	913
FBgn0015925	capsuleen	2.013	60	80	66	72	65		73	48	60	57	65
FBgn0015926	discontinuous actin hexagon	2.353	7	25	14	17	11		8	5	10	2	4
FBgn0015929	disc proliferation abnormal	3.071	66	84	53	82	67		68	58	59	60	63
FBgn0015946	CG4345 gene product from transcript CG4345-RA	1.699	36	27	32	25	37		38	24	33	26	35
FBgn0015949	hiiragi	4.043	960	1035	914	828	931		1046	789	1047	885	996
FBgn0016013	Fumarylacetoacetase	1.421	25	37	27	27	20		23	21	13	40	31
FBgn0016031	lamina ancestor	3.655	328	515	358	380	329		505	429	376	566	491
FBgn0016032	late bloomer	1.029	50	92	68	46	67		86	58	76	72	60
FBgn0016034	maelstrom	2.143	23	42	30	40	22		32	25	31	32	28
FBgn0016036	meiotic P22	0.996	5	8	10	9	8		6	8	4	10	10
FBgn0016038	modifier of rudimentary	1.343	171	195	182	173	183		206	119	175	126	196
FBgn0016041	Translocase of outer membrane 40	2.395	432	485	410	394	430		400	332	434	335	409
FBgn0016047	no mechanoreceptor potential A	5.235	11	12	9	16	9		10	5	8	6	14
FBgn0016053	polar granule component	1.211	17	37	26	54	17		13	18	21	7	6
FBgn0016054	(6-4)-photolyase	2.161	5	7	7	14	5		11	5	4	3	8
FBgn0016059	CG6446 gene product from transcript CG6446-RA	4.269	838	1022	912	851	766		1023	871	1028	862	836
FBgn0016061	sidestep	11.301	538	564	536	514	544		572	582	621	657	720
FBgn0016070	smaug	4.927	875	998	835	977	754		789	651	851	749	767
FBgn0016075	viking	6.43	6305	5244	5399	5025	7183		4621	3100	3659	3911	6131
FBgn0016076	vrille	4.068	452	569	510	531	382		847	676	663	665	591
FBgn0016078	wunen	2.026	512	527	498	466	487		564	447	469	527	542
FBgn0016080	CG32561 gene product from transcript CG32561-RA	2.852	34	26	25	30	13		15	25	31	10	28
FBgn0016081	furry	11.408	3045	3090	3047	2665	2878		3581	3266	3723	3886	4010
FBgn0016119	ATPase coupling factor 6	0.616	439	539	567	545	541		658	525	439	552	480
FBgn0016120	ATP synthase, subunit d	0.95	929	939	983	980	1015		1201	852	780	1085	903
FBgn0016122	Angiotensin-converting enzyme-related	3.198	214	328	210	257	204		205	127	184	107	131
FBgn0016123	Alkaline phosphatase 4	2.153	1086	976	1284	864	1194		1093	506	821	687	909
FBgn0016126	Calcium/calmodulin-dependent protein kinase I	3.382	2409	3075	2661	2587	2580		2910	2205	2635	2635	2457
FBgn0016131	Cyclin-dependent kinase 4	2.026	43	42	52	51	37		64	45	50	45	59
FBgn0016641	Protein tyrosine phosphatase-ERK/Enhancer of Ras1	5.069	838	910	772	736	742		800	720	812	738	748
FBgn0016650	Fsh-Tsh-like receptor	3.222	27	35	26	43	19		36	30	38	22	31
FBgn0016660	CG6604 gene product from transcript CG6604-RA	2.926	50	62	53	33	64		69	46	63	62	57
FBgn0016672	Inositol polyphosphate 1-phosphatase	1.402	767	885	892	747	852		923	596	819	637	814
FBgn0016675	Galactose-specific C-type lectin	0.759	22	43	28	24	22		41	41	46	35	41
FBgn0016684	Na[+]-dependent inorganic phosphate cotransporter	2.66	10	29	17	14	22		48	33	54	34	53
FBgn0016685	Nucleoplasmin	1.08	142	242	204	255	151		206	161	203	137	143
FBgn0016687	Nucleosome remodeling factor - 38kD	1.281	338	435	365	396	338		413	270	328	273	310
FBgn0016691	Oligomycin sensitivity-conferring protein	0.802	1319	1501	1365	1389	1428		1720	1291	1095	1441	1345
FBgn0016693	Putative Achaete Scute Target 1	2.679	857	854	755	706	897		827	604	813	679	861
FBgn0016694	PAR-domain protein 1	6.855	2342	2871	2677	2271	2550		2316	2246	2580	2644	2670
FBgn0016696	CG4268 gene product from transcript CG4268-RA	4.391	1753	2024	2039	1911	1863		2221	2013	2348	2382	2273
FBgn0016697	Proteasome alpha subunit	0.884	218	223	205	239	178		231	137	184	139	167
FBgn0016698	Phosphotyrosyl phosphatase activator	1.393	134	195	162	144	135		181	102	160	123	144
FBgn0016700	Rab-protein 1	1.804	1312	1521	1575	1376	1552		1859	1148	1549	1344	1576
FBgn0016701	Rab-protein 4	1.316	359	465	419	430	390		514	342	410	362	345
FBgn0016715	Rhythmically expressed gene 2	0.883	21	44	21	29	16		18	13	9	6	23
FBgn0016726	Ribosomal protein L29	0.389	957	1263	1232	1183	962		1555	692	948	689	749
FBgn0016754	six-banded	6.427	1041	1061	987	927	936		1039	882	1135	1008	1105
FBgn0016756	Ubiquitin-specific protease 64E	5.493	1697	1958	1811	1589	1554		2077	1786	2089	1952	1864
FBgn0016762	CG12273 gene product from transcript CG12273-RA	1.23	67	92	74	84	84		103	61	90	68	86
FBgn0016792	dalmatian	3.19	75	123	86	109	74		84	48	74	61	84
FBgn0016794	daughter of sevenless	4.666	404	428	420	395	345		705	515	640	580	625
FBgn0016797	frizzled 2	5.696	846	862	881	684	795		869	742	774	857	875
FBgn0016917	Signal-transducer and activator of transcription protein at 92E	4.2	1209	1598	1366	1364	1226		1904	1413	1770	1485	1720
FBgn0016919	no mechanoreceptor potential B	2.758	4	9	5	15	5		4	6	2	6	13
FBgn0016920	no mechanoreceptor potential C	6.665	37	43	51	45	40		21	19	22	18	49
FBgn0016926	Pinocchio	2.13	1133	1309	1249	1135	993		1540	991	1288	1283	1250
FBgn0016930	smell impaired 35A	4.681	2023	2128	2253	1717	2141		2018	1618	2049	1914	2065
FBgn0016940	small nuclear ribonucleoprotein at 69D	0.729	19	31	25	24	29		20	25	31	17	25
FBgn0016970	lethal (2) k10201	0.82	23	42	30	48	32		40	36	49	30	29
FBgn0016975	stoned B	8.332	15865	16606	15687	13110	16367		14672	12903	16229	15321	17999
FBgn0016976	stoned A	8.332	15865	16606	15687	13110	16367		14672	12903	16229	15321	17999
FBgn0016977	split ends	20.622	11499	13099	11733	10963	11254		11367	11086	12859	12648	12782
FBgn0016978	small nuclear ribonucleoprotein 70K	2.948	268	314	319	263	237		326	269	310	298	279
FBgn0016983	smallminded	3.313	338	428	371	413	314		365	251	338	296	319
FBgn0016984	skittles	3.747	276	318	278	285	280		608	484	688	544	587
FBgn0017397	held out wings	4.003	297	395	348	342	309		337	304	266	394	323
FBgn0017414	CG12346 gene product from transcript CG12346-RA	1.324	59	53	57	61	52		72	44	50	34	49
FBgn0017418	ariadne	4.416	580	665	607	515	591		733	568	635	681	652
FBgn0017429	CG5989 gene product from transcript CG5989-RA	1.567	159	196	153	182	181		178	113	160	147	182
FBgn0017430	Negative elongation factor E	1.227	88	107	93	97	90		120	69	97	61	85
FBgn0017448	CG2187 gene product from transcript CG2187-RA	2.58	4	9	6	18	5		3	3	6	1	6
FBgn0017453	CG5215 gene product from transcript CG5215-RB	5.042	895	911	840	790	805		922	853	910	950	895
FBgn0017456	Ubiquitin conjugating enzyme 84D	0.637	1	3	7	8	3		4	0.999998	1	1	3
FBgn0017457	U2 small nuclear riboprotein auxiliary factor 38	1.655	117	127	133	118	110		142	74	109	90	99
FBgn0017482	Type III alcohol dehydrogenase	1.959	6	21	12	14	14		9	10	7	9	18
FBgn0017539	Succinyl coenzyme A synthetase flavoprotein subunit	2.75	3561	4185	3966	3721	3220		4695	3420	3422	3635	3217
FBgn0017545	Ribosomal protein S3A	1.349	3938	5359	4828	4890	3883		5244	2832	3692	3408	3538
FBgn0017549	Ras which interacts with Calmodulin	2.283	1649	1857	1864	1644	1797		1959	1240	1861	1634	1855
FBgn0017550	Regena	2.902	315	379	343	349	342		350	290	337	340	381
FBgn0017551	Regulator of cyclin A1	1.552	78	92	79	86	72		93	57	84	74	75
FBgn0017556	CG4569 gene product from transcript CG4569-RA	1.254	1	4	5	9	1		1	3	4	1	8
FBgn0017557	CG17268 gene product from transcript CG17268-RA	0.891	50	49	35	39	38		28	57	39	53	52
FBgn0017558	Pyruvate dehydrogenase kinase	2.732	782	849	759	772	704		634	482	516	542	697
FBgn0017561	Open rectifier K[+] channel 1	4.409	309	326	289	354	242		153	117	114	106	121
FBgn0017566	NADH:ubiquinone reductase 75kD subunit precursor	2.571	3207	3191	3209	3026	2924		3594	2709	2901	3081	3028
FBgn0017567	NADH:ubiquinone reductase 23kD subunit precursor	0.819	850	964	1007	877	841		1125	765	758	826	756
FBgn0017572	CG4083 gene product from transcript CG4083-RA	2.255	518	622	516	511	544		569	445	514	515	585
FBgn0017577	Minichromosome maintenance 5	2.452	24	37	25	58	12		18	5	13	10	20
FBgn0017578	CG9648 gene product from transcript CG9648-RA	1.289	82	93	95	89	100		130	87	92	111	93
FBgn0017579	Ribosomal protein L14	0.619	1750	2327	1986	2097	1678		2444	1386	1716	1499	1403
FBgn0017581	CG17342 gene product from transcript CG17342-RA	6.281	7231	8480	7657	7378	6395		7964	6229	7413	7595	6973
FBgn0017590	klingon	4.052	1276	1360	1279	1160	1266		1365	1130	1359	1257	1381
FBgn0019624	Cytochrome c oxidase subunit Va	0.73	1589	1856	1782	1777	1737		2399	1720	1599	1834	1652
FBgn0019637	Another transcription unit	2.351	184	183	165	206	166		201	153	192	146	149
FBgn0019643	Dopamine N acetyltransferase	1.588	593	693	711	638	617		1397	902	1097	809	1107
FBgn0019644	ATP synthase, subunit b	0.918	1851	2179	2099	1985	1906		2364	1730	1655	2273	1995
FBgn0019650	twin of eyeless	3.87	288	348	313	265	309		342	292	317	283	342
FBgn0019660	RNA on the X 2	1.368	43	48	54	34	46		47	44	46	36	44
FBgn0019661	RNA on the X 1	4.832	4161	4476	5036	3868	4066		4414	4192	4368	4857	3747
FBgn0019662	quemao	2.543	369	388	453	424	497		487	381	528	483	564
FBgn0019686	loki	2.31	29	69	34	130	21		18	12	24	13	17
FBgn0019809	CG3858 gene product from transcript CG3858-RA	2.328	4	5	2	8	11		9	4	5	2	5
FBgn0019828	don juan	1.209	2	9	38	36	9		4	3	9	4	11
FBgn0019830	congested-like trachea	1.48	210	293	209	259	189		245	156	185	169	169
FBgn0019886	CG4589 gene product from transcript CG4589-RA	3.972	1136	1305	1199	1143	1153		1249	1020	1171	1316	1212
FBgn0019890	CG8954 gene product from transcript CG8954-RA	4.809	1605	1833	1632	1531	1442		1895	1448	1696	1614	1581
FBgn0019925	Surfeit 4	1.641	269	287	268	271	270		339	249	304	314	307
FBgn0019928	CG4812 gene product from transcript CG4812-RA	0.839	37	35	48	38	27		26	31	45	44	42
FBgn0019929	CG2045 gene product from transcript CG2045-RA	1.413	34	54	50	48	31		97	96	52	62	56
FBgn0019932	S-adenosylmethionine decarboxylase	1.224	92	118	109	103	89		104	40	96	80	72
FBgn0019936	Ribosomal protein S20	0.564	533	790	594	726	510		733	497	561	542	475
FBgn0019938	RNA polymerase I subunit	5.078	256	299	301	341	254		427	288	343	277	303
FBgn0019940	Rhodopsin 6	1.407	8	2	3	5	3		2	4	2	1	2
FBgn0019947	Presenilin	2.048	182	233	202	199	176		245	184	206	161	195
FBgn0019948	Peptidylglycine-alpha-hydroxylating monooxygenase	1.603	579	583	600	532	527		668	466	681	563	609
FBgn0019949	Cyclin-dependent kinase 9	1.476	118	162	153	130	134		155	119	141	134	129
FBgn0019952	Organic cation transporter	2.533	618	592	636	574	548		177	141	166	116	172
FBgn0019957	NADH:ubiquinone reductase 42kD subunit precursor	1.618	1271	1432	1401	1202	1436		1450	1072	1085	1301	1301
FBgn0019960	CG6455 gene product from transcript CG6455-RC	2.979	1203	1281	1282	1131	1225		1261	940	1107	1196	1165
FBgn0019968	Kinesin-73	8.871	6014	6517	6275	5549	6067		6976	5679	7111	6898	7170
FBgn0019972	CG7788 gene product from transcript CG7788-RA	1.927	99	102	100	110	103		171	151	142	136	171
FBgn0019982	GS1-like	1.038	324	455	387	406	336		409	308	399	322	389
FBgn0019985	metabotropic glutamate receptor	5.961	1510	1760	1601	1411	1414		1714	1377	1599	1580	1482
FBgn0019990	CG1609 gene product from transcript CG1609-RA	5.737	471	509	432	416	426		432	319	399	335	405
FBgn0020018	Protoporphyrinogen oxidase	1.655	75	107	89	78	64		93	71	50	51	65
FBgn0020224	CG7037 gene product from transcript CG7037-RB	4.902	446	508	416	429	390		503	433	483	507	487
FBgn0020235	ATP synthase-gamma chain	1.395	1864	2033	1876	1833	1944		2315	1919	1523	2245	2033
FBgn0020236	ATP citrate lyase	4.146	2577	2714	2208	2402	2347		2572	1896	2614	2343	2850
FBgn0020238	CG31196 gene product from transcript CG31196-RA	3.36	2329	2692	2477	2181	2464		2833	1955	2759	2136	2490
FBgn0020240	Macroglobulin complement-related	6.296	935	1021	939	867	844		1051	835	1039	804	885
FBgn0020245	tout-velu	6.899	586	684	574	554	566		577	603	706	705	669
FBgn0020248	stem cell tumor	2.38	43	69	57	82	38		63	41	65	46	52
FBgn0020249	steamer duck	1.5	337	387	373	313	319		532	397	451	427	454
FBgn0020251	sulfateless	5.772	1378	1582	1499	1266	1387		1517	1142	1577	1416	1378
FBgn0020255	CG1404 gene product from transcript CG1404-RB	1.667	787	889	777	786	794		915	551	809	606	729
FBgn0020257	partner of paired	4.033	379	478	356	331	341		322	272	292	326	296
FBgn0020258	pickpocket	2.462	36	53	57	53	47		39	24	33	24	31
FBgn0020261	pacman	5.384	390	425	377	411	369		494	407	500	494	415
FBgn0020269	M-spondin	3.131	502	497	474	430	490		455	441	511	445	480
FBgn0020270	meiotic recombination 11	2.013	326	359	290	285	264		306	258	246	224	256
FBgn0020272	misato	2.443	46	41	42	37	54		101	56	63	62	46
FBgn0020277	CG8807 gene product from transcript CG8807-RA	0.963	3	4	1	2	2		1	2	1	1	3
FBgn0020278	locomotion defects	5.33	673	644	787	566	615		850	554	758	669	759
FBgn0020279	lingerer	5.436	1624	1601	1598	1520	1483		1811	1589	1887	1793	1892
FBgn0020280	labial associated factor	2.407	3	6	5	4	5		4	2	1	1	8
FBgn0020294	knockout	4.71	329	355	376	314	314		395	297	433	378	379
FBgn0020299	CG31317 gene product from transcript CG31317-RC	4.679	1798	1698	1621	1498	1607		1093	956	1053	1150	1255
FBgn0020300	geko	1.318	4	6	9	7	5		10	3	7	5	14
FBgn0020303	fledgling of Klp38B	1.903	469	527	491	475	500		443	308	400	424	467
FBgn0020304	CG3365 gene product from transcript CG3365-RB	3.986	1321	1509	1401	1280	1384		2413	1947	2630	2121	2366
FBgn0020305	dribble	1.185	58	58	70	67	42		78	54	81	66	63
FBgn0020306	domino	10.626	2117	2636	2247	2537	2039		2792	2481	2724	2770	2578
FBgn0020307	defective proventriculus	4.903	280	317	244	260	257		179	175	185	180	167
FBgn0020309	crooked legs	6.207	2722	2898	2676	2463	2600		2660	2117	2642	2396	2522
FBgn0020312	CG4050 gene product from transcript CG4050-RA	3.463	438	507	425	453	409		516	380	432	425	423
FBgn0020367	CG3762 gene product from transcript CG3762-RA	2.531	897	1158	914	1060	914		816	664	768	628	837
FBgn0020368	CG12403 gene product from transcript CG12403-RA	2.61	6470	6681	6611	5675	7437		6848	4536	6187	5467	6828
FBgn0020369	CG1489 gene product from transcript CG1489-RA	1.404	361	412	379	347	360		426	281	321	306	365
FBgn0020370	tripeptidyl-peptidase II	4.641	803	882	834	848	792		841	670	824	763	825
FBgn0020371	Translocase inner membrane 17	0.817	1	6	10	9	6		4	0.999998	1	3	9
[truncated: 12,355 more rows]

## Sheet: TPM all genes
Below is the Transcript per Kilobase Million (TPM) value for all genes
TPM values were used based on the following publication:
Measurement of mRNA abundance using RNA-seq data: RPKM measure is inconsistent among samples. Wagner GP, Kin K, Lynch VJ. Theory Biosci. 2012 Dec;131(4):281-5. doi: 10.1007/s12064-012-0162-3. Epub 2012 Aug 8.
The longest annotated transcript for a given gene and the number of mapped reads for a biolgical replicate was used for converting raw read counts to TPM.
		Transcripts Per Million (TPM) - No Injury						Avg TPM No Injury				Transcripts Per Million (TPM) - Injured						Avg TPM Injured
Other ID		No_Inj-1	No_Inj-2	No_Inj-3	No_Inj-4	No_Inj-5		Avg.	SD	SEM		Inj-1	Inj-2	Inj-3	Inj-4	Inj-5		Avg	SD	SEM
FBgn0000003	RNA 7SL	2304.9	1341.74	1981.63	2126.66	1998.99		1950.78	364.191	162.871		2451.48	2197	1818.42	1649.89	1884.96		2000.35	320.711	143.426
FBgn0000008	arc	4.95506	4.11907	5.43123	5.92282	6.10785		5.30721	0.801726	0.358543		7.8439	6.63998	10.1694	8.17705	10.4999		8.66605	1.63118	0.729487
FBgn0000014	abdominal A	7.67309	9.15226	6.58814	8.63289	7.14392		7.83806	1.0524	0.470649		8.47505	8.19055	8.33033	7.69443	7.83921		8.10592	0.329482	0.147349
FBgn0000015	Abdominal B	1.97887	2.44166	2.25333	2.59182	2.23		2.29914	0.232067	0.103784		2.05733	2.06009	2.49757	1.87949	2.03143		2.10518	0.231662	0.103602
FBgn0000017	Abl tyrosine kinase	21.3104	19.2884	19.7805	20.0341	19.7915		20.041	0.759577	0.339693		21.0839	22.6222	22.1085	23.8821	24.9361		22.9265	1.50903	0.674859
FBgn0000018	abnormal oocyte	4.0266	3.2961	3.32569	4.53236	3.62413		3.76097	0.52199	0.233441		2.97297	3.50667	2.57855	2.51096	2.9931		2.91245	0.398729	0.178317
FBgn0000022	achaete	0.127058	0.22236	0.118297	0.257014	0.248778		0.194701	0.0670549	0.0299879		0.114045	0.137207	0.117317	0.119815	0.337826		0.165242	0.0968925	0.0433316
FBgn0000024	Acetylcholine esterase	73.7907	64.7484	69.5183	65.6692	77.4582		70.2369	5.39167	2.41123		58.8812	60.718	69.2258	65.206	72.4258		65.2913	5.66553	2.5337
FBgn0000028	abnormal chemosensory jump 6	0.697513	0.821624	0.624441	0.759741	0.656601		0.711984	0.0794391	0.0355262		0.770554	0.927058	0.891749	0.581857	0.64197		0.762638	0.150838	0.067457
FBgn0000032	Acid phosphatase 1	6.23313	7.70932	7.08678	7.69848	6.45427		7.0364	0.685168	0.306417		6.40167	5.17774	6.41936	5.53871	5.09936		5.72737	0.645294	0.288584
FBgn0000036	nicotinic Acetylcholine Receptor alpha 96Aa	13.3132	11.6588	11.2442	10.7507	12.1957		11.8325	0.983723	0.439934		10.8875	12.9162	12.1658	12.7934	12.1925		12.1911	0.804467	0.359768
FBgn0000037	muscarinic Acetylcholine Receptor 60C	23.8607	22.5704	23.1353	22.5908	21.0257		22.6366	1.04265	0.466289		24.7133	25.4885	27.4056	24.0397	24.0025		25.1299	1.40893	0.630092
FBgn0000038	nicotinic Acetylcholine Receptor beta 64B	114.617	119.607	115.842	109.746	118.933		115.749	3.9482	1.76569		104.451	134.565	116.282	145.779	137.851		127.786	16.9399	7.57575
FBgn0000039	nicotinic Acetylcholine Receptor alpha 96Ab	28.0663	28.3176	27.3126	25.622	31.2519		28.1141	2.04589	0.914948		27.3385	22.6654	24.5175	27.7091	25.0476		25.4556	2.08899	0.934223
FBgn0000042	Actin 5C	371.673	353.36	371.166	343.604	387.374		365.435	17.1425	7.66636		668.93	567.395	660.208	440.823	519.015		571.274	96.449	43.1333
FBgn0000043	Actin 42A	22.1415	24.0145	20.5481	24.2785	23.2198		22.8405	1.52755	0.683143		46.3079	35.2077	41.4837	32.2988	32.325		37.5246	6.17523	2.76165
FBgn0000044	Actin 57B	16.3549	45.1805	18.3733	19.0022	17.0038		23.183	12.3421	5.51955		28.8137	27.8057	9.85939	28.5509	14.2554		21.857	9.08732	4.06397
FBgn0000045	Actin 79B	39.5089	53.0855	39.4648	43.963	44.879		44.1802	5.56544	2.48894		40.63	76.7816	10.2995	172.168	58.4875		71.6733	61.2975	27.4131
FBgn0000046	Actin 87E	14.9019	24.0437	21.5434	22.2582	12.7422		19.0979	4.96058	2.21844		18.3422	18.401	7.54741	27.8677	13.7646		17.1846	7.44177	3.32806
FBgn0000047	Actin 88F	29.9497	48.7068	11.6979	16.6973	53.9215		32.1946	18.7752	8.39652		68.5826	125.819	9.84742	287.039	162.565		130.771	104.815	46.8749
FBgn0000052	adenosine 2	7.49521	10.5078	7.67874	13.8845	8.81062		9.67537	2.64087	1.18103		12.2012	12.5036	7.36711	12.3119	8.95239		10.6672	2.35912	1.05503
FBgn0000053	adenosine 3	16.2741	17.9788	13.1976	21.8548	15.5455		16.9702	3.22582	1.44263		11.2381	15.7874	8.29992	18.1642	12.76		13.2499	3.85287	1.72306
FBgn0000054	Adh transcription factor 1	11.2942	10.9052	10.3341	11.3574	10.8028		10.9387	0.414366	0.18531		12.934	10.2338	10.6081	8.01836	9.49205		10.2573	1.7949	0.802701
FBgn0000055	Alcohol dehydrogenase	519.205	501.182	519.077	514.536	543.178		519.435	15.1748	6.78637		393.779	313.459	238.123	287.563	324.382		311.461	56.7817	25.3935
FBgn0000056	Adh-related	519.205	501.182	519.077	514.536	543.178		519.435	15.1748	6.78637		393.779	313.459	238.123	287.563	324.382		311.461	56.7817	25.3935
FBgn0000057	adipose	8.34042	8.01019	9.61196	10.1844	9.50953		9.13131	0.91728	0.41022		10.0425	9.11654	9.15672	10.6465	8.29341		9.45112	0.9107	0.407278
FBgn0000061	aristaless	0.0645138	0.169355	0.240261	0.326249	0.50527		0.26113	0.166854	0.0746193		0.115812	0.139334	0.178704	0.0608361	0.343063		0.16755	0.106993	0.0478487
FBgn0000063	altered disjunction	2.12235	2.66665	2.28001	2.58689	1.91795		2.31477	0.313678	0.140281		2.63767	2.6445	2.46212	2.7198	2.31508		2.55583	0.164461	0.0735494
FBgn0000064	Aldolase	296.185	298.159	294.899	329.92	289.402		301.713	16.0997	7.2		351.822	337.602	266.623	330.527	275.235		312.362	38.7124	17.3127
FBgn0000071	Amalgam	2.86035	3.11473	2.95903	2.95728	3.23588		3.02545	0.148802	0.0665461		4.96363	5.07944	3.46274	5.99399	6.81653		5.26327	1.25619	0.561786
FBgn0000075	alpha methyl dopa-resistant	0.130035	0.796499	0.484276	0.920634	0.318261		0.529941	0.328067	0.146716		0.525227	0.491481	0.300166	0.797047	0.345743		0.491933	0.19516	0.087278
FBgn0000077	almondex	7.04641	8.74693	7.70483	8.28701	8.26206		8.00945	0.652871	0.291973		11.3992	6.72451	9.75934	8.11275	7.33436		8.66604	1.9049	0.851897
FBgn0000078	Amylase distal	9.72139	123.726	25.1944	14.6017	10.2275		36.6942	49.0482	21.935		14.977	24.1297	16.1437	19.9763	9.77324		17	5.40239	2.41602
FBgn0000079	Amylase proximal	6.91526	101.463	19.8356	11.0211	7.45386		29.3377	40.6494	18.179		13.2918	22.0259	11.1578	17.9823	9.28615		14.7488	5.20265	2.32669
FBgn0000083	Annexin IX	139.862	132.95	146.226	132.966	156.575		141.716	9.97445	4.46071		343.38	284.626	324.585	239.346	294.761		297.339	39.9798	17.8795
FBgn0000084	Annexin X	119.221	102.034	109.696	110.754	117.083		111.757	6.78013	3.03217		133.512	102.512	115.344	90.6625	117.505		111.907	16.1981	7.24402
FBgn0000092	CG2650 gene product from transcript CG2650-RA	2.07029	1.20772	1.39211	1.51228	1.46381		1.52924	0.323839	0.144825		1.85826	1.61466	0.955792	1.40998	1.73293		1.51432	0.353196	0.157954
FBgn0000094	Andropin	0.312365	0.27333	0.290826	0.315928	0.305804		0.29965	0.0175721	0.0078585		0.280373	0.337316	0.576834	0.294558	0.276842		0.353184	0.127316	0.0569375
FBgn0000097	anterior open	9.70143	10.2654	10.3951	11.2207	9.68255		10.253	0.629767	0.28164		14.0045	14.7843	15.8667	15.1138	14.686		14.8911	0.678387	0.303384
FBgn0000099	apterous	2.94536	3.84116	3.77062	4.38253	2.63397		3.51473	0.711519	0.318201		3.63508	4.0064	2.74571	3.92583	2.83632		3.42987	0.600177	0.268407
FBgn0000100	Ribosomal protein LP0	260.045	255.34	237.459	308.712	201.417		252.595	38.9246	17.4076		287.591	218.857	220.263	190.287	170.833		217.566	44.2735	19.7997
FBgn0000108	beta amyloid protein precursor-like	167.25	154.562	158.322	151.997	171.16		160.658	8.2367	3.68356		152.102	151.277	169.212	155.13	157.837		157.112	7.24563	3.24035
FBgn0000109	Adenine phosphoribosyltransferase	6.43083	6.50991	5.51781	6.63176	6.17233		6.25253	0.443873	0.198506		5.43265	6.39989	4.88998	4.39955	5.81128		5.38667	0.779445	0.348578
FBgn0000114	arrest	9.7491	12.2922	9.18151	15.8561	8.63668		11.1431	2.98356	1.33429		10.0115	9.92112	10.3247	10.9949	10.3337		10.3172	0.421302	0.188412
FBgn0000115	Arflike at 72A	9.18052	11.6955	11.4386	13.2452	11.2346		11.3589	1.45246	0.649559		13.451	13.5587	13.0891	10.5669	9.81169		12.0955	1.76905	0.791144
FBgn0000116	Arginine kinase	564.128	533.063	577.695	555.537	570.087		560.102	17.1566	7.67267		591.27	493.43	456.735	483.063	493.734		503.646	51.2465	22.9182
FBgn0000117	armadillo	98.2388	96.5377	93.1832	95.0049	91.0392		94.8007	2.81269	1.25787		94.478	80.5712	89.8725	80.2869	83.7		85.7817	6.20556	2.77521
FBgn0000119	arrow	13.7516	14.1656	14.8923	13.1065	11.7776		13.5387	1.17887	0.527205		12.6036	12.2812	10.7865	13.223	10.7136		11.9216	1.12203	0.501785
FBgn0000120	Arrestin 1	5.35743	1.09531	4.33539	0.759613	1.9117		2.69189	2.04314	0.913718		0.134824	0.216277	1.84924	0.0472153	0.266254		0.502763	0.757285	0.338668
FBgn0000121	Arrestin 2	10.0168	2.04299	8.20421	1.52348	3.24424		5.00635	3.85189	1.72262		0.270403	0.081331	3.12934	0.213064	0.934498		0.925727	1.27537	0.570365
FBgn0000137	asense	0.0958942	0.125867	0.0892823	0.290966	0.234701		0.167342	0.0904687	0.0404588		0.0430366	0.0517774	0.0885428	0.045214	0.339957		0.113706	0.127812	0.0571591
FBgn0000139	absent, small, or homeotic discs 2	6.81494	6.48642	6.73465	8.10196	7.60821		7.14924	0.678475	0.303423		7.40474	5.5518	5.57493	6.03185	6.56977		6.22662	0.77842	0.34812
FBgn0000140	abnormal spindle	0.772087	1.19035	0.71885	1.48743	0.539908		0.941724	0.38714	0.173134		0.346505	0.436734	0.695924	0.329367	0.537653		0.469237	0.151452	0.0677315
FBgn0000142	Additional sex combs	19.1134	18.1324	17.0945	18.5701	16.8358		17.9493	0.967551	0.432702		17.847	19.0327	19.9391	19.2018	17.9105		18.7862	0.896062	0.400731
FBgn0000146	aubergine	2.47458	3.21193	2.38075	3.12853	2.30148		2.69946	0.435104	0.194584		2.11008	1.78151	2.09447	1.86682	2.37594		2.04576	0.233119	0.104254
FBgn0000147	aurora	2.58586	3.36176	3.78331	3.13845	4.19515		3.41291	0.614623	0.274868		4.04521	4.06898	3.61555	3.48351	3.274		3.69745	0.35027	0.156645
FBgn0000150	abnormal wing discs	133.179	143.041	138.171	177.815	129.284		144.298	19.4396	8.69367		139.534	118.723	120.454	104.883	103.546		117.428	14.574	6.51768
FBgn0000152	Abnormal X segregation	4.20799	4.67197	4.71826	4.34754	4.51829		4.49281	0.215523	0.0963847		6.17318	5.66797	6.18322	6.95487	5.93506		6.18286	0.480262	0.21478
FBgn0000153	black	7.09438	9.31176	7.41816	9.49353	11.1126		8.88609	1.64869	0.737315		19.3483	19.2707	15.4693	19.1436	12.9138		17.2291	2.91731	1.30466
FBgn0000157	Distal-less	3.57744	3.36105	2.80486	3.08505	3.13364		3.19241	0.292346	0.130741		1.89283	1.99261	2.36439	2.20166	2.43637		2.17757	0.233317	0.104343
FBgn0000158	bag of marbles	0.307581	0.322973	0.229098	0.435527	0.120448		0.283126	0.117042	0.0523427		0.331295	0.132861	0.284001	0.0580095	0.218082		0.20485	0.110875	0.0495847
FBgn0000163	bazooka	2.47778	2.86157	2.39007	3.07049	2.02145		2.56427	0.411436	0.184		2.69486	2.67572	1.82408	3.18906	2.50266		2.57728	0.49261	0.220302
FBgn0000166	bicoid	4.86996	5.46745	6.58738	6.59837	5.08253		5.72114	0.824102	0.36855		4.00005	7.14431	5.59957	5.89207	5.00837		5.52887	1.15702	0.517434
FBgn0000171	belle	46.4872	42.4757	42.5987	43.5745	44.7926		43.9858	1.67941	0.751057		49.3126	45.8907	46.6088	39.1325	39.8482		44.1586	4.45559	1.9926
FBgn0000173	bendless	52.2935	50.9505	52.4788	54.4199	54.0995		52.8485	1.42142	0.635677		60.8258	44.913	50.5404	43.553	44.8517		48.9368	7.17259	3.20768
FBgn0000179	bifid	2.20029	1.96166	1.87464	2.03645	1.93054		2.00072	0.125948	0.0563256		2.04946	2.12949	1.97411	2.25103	2.41		2.16282	0.172082	0.0769573
FBgn0000180	big brain	7.71765	7.56236	6.68881	8.99277	7.27702		7.64772	0.848273	0.379359		4.88417	5.60733	4.17052	6.64049	5.64222		5.38894	0.924332	0.413374
FBgn0000181	bicaudal	142.28	148.57	150.647	167.328	145.56		150.877	9.72357	4.34851		159.777	126.502	145.459	115.013	124.909		134.332	17.99	8.04538
FBgn0000182	Bicaudal C	1.07184	3.29531	1.0249	6.12353	0.652284		2.43357	2.31139	1.03368		0.260016	0.156414	1.44438	0.0546345	0.436463		0.470382	0.562473	0.251545
FBgn0000183	Bicaudal D	32.2086	32.3675	32.5575	29.3449	32.6598		31.8277	1.39872	0.625529		29.7096	30.1816	31.7461	30.7824	29.8942		30.4628	0.824443	0.368702
FBgn0000206	bride of sevenless	0.541375	0.304536	0.468042	0.351998	0.681435		0.469477	0.150917	0.0674923		0.242964	0.250553	0.214231	0.0729306	0.514082		0.258952	0.159704	0.0714218
FBgn0000210	broad	4.65002	4.79554	4.11955	4.19919	4.16913		4.38669	0.312391	0.139705		4.34413	6.11034	5.36694	5.86152	5.69823		5.47623	0.688007	0.307686
FBgn0000212	brahma	19.2193	19.9938	17.7378	18.2078	17.3367		18.4991	1.09184	0.488287		15.5559	16.4043	17.5134	16.4815	15.0811		16.2072	0.937085	0.419077
FBgn0000216	Bearded	0.219008	0.191639	0.203906	0.221506	0.428814		0.252974	0.099037	0.0442907		0.196577	0.236502	0.202218	0.206523	0.582305		0.284825	0.167012	0.07469
FBgn0000221	brainiac	6.58893	7.03116	7.48123	7.88317	6.29322		7.05554	0.645299	0.288586		6.99595	5.29308	5.63866	6.21333	6.26694		6.08159	0.65301	0.292035
FBgn0000227	Blastoderm-specific gene 25A	0.0861775	0.0754083	0.0802352	0.0871605	0.421837		0.150164	0.151944	0.0679515		0.0773513	0.186123	0.079571	0.0812648	0.229132		0.130688	0.0718759	0.0321439
FBgn0000228	Blastoderm-specific gene 25D	23.6968	23.6635	23.8763	25.0533	21.708		23.5996	1.20224	0.537657		24.1835	23.8102	24.8314	22.6286	21.2455		23.3398	1.41862	0.634425
FBgn0000229	basket	57.8992	65.9822	68.2741	63.9372	72.425		65.7035	5.38264	2.40719		72.8617	49.7816	59.8064	49.2794	53.6135		57.0685	9.78042	4.37394
FBgn0000233	buttonhead	1.19132	1.28569	1.18313	0.963937	0.971921		1.1192	0.14388	0.0643451		1.06931	1.0292	1.17333	0.898731	1.09104		1.05232	0.100693	0.0450311
FBgn0000239	burgundy	19.294	22.3142	19.5302	23.485	20.8655		21.0978	1.79888	0.804484		21.3453	19.422	19.9554	20.0276	17.7958		19.7092	1.28281	0.573692
FBgn0000241	brown	0.297875	0.297887	0.356575	0.559509	0.416598		0.385689	0.1089	0.0487016		0.190976	0.367624	0.235748	0.240767	0.301715		0.267366	0.0685093	0.0306383
FBgn0000242	Beadex	16.386	14.9358	15.0019	14.1216	15.6743		15.2239	0.851574	0.380835		14.861	14.9302	15.3505	14.8725	13.9478		14.7924	0.51356	0.229671
FBgn0000244	blistery	9.20085	9.48191	9.17995	9.03433	8.43419		9.06625	0.388696	0.17383		6.74701	5.29737	4.5745	5.5004	5.5373		5.53132	0.782483	0.349937
FBgn0000246	crossover suppressor on 3 of Gowen	1.7284	1.70631	1.44417	3.13765	1.60532		1.92437	0.687458	0.30744		1.19337	1.00502	1.10485	1.04479	1.37473		1.14455	0.146938	0.0657128
FBgn0000247	claret	17.1467	17.1081	17.0298	16.3193	15.3417		16.5891	0.775105	0.346638		15.5692	17.1376	18.0065	16.8886	16.3726		16.7949	0.904835	0.404654
FBgn0000250	cactus	24.6277	24.9254	24.9554	28.2599	22.5128		25.0562	2.05813	0.920425		72.7523	58.4237	62.0547	58.4325	51.8063		60.6939	7.68948	3.43884
FBgn0000251	caudal	0.453353	0.99175	0.422093	1.87996	0.443831		0.838197	0.629606	0.281568		0.284844	0.195828	0.418598	0.0855019	0.160719		0.229098	0.127887	0.0571928
FBgn0000253	Calmodulin	155.479	168.817	177.596	162.094	204.58		173.713	19.1005	8.54201		163.948	135.868	160.08	164.204	179.125		160.645	15.6469	6.99751
FBgn0000256	cappuccino	19.6198	17.7972	18.1474	16.571	18.73		18.1731	1.13044	0.50555		27.568	27.399	30.9437	30.2947	30.817		29.4045	1.7714	0.792195
FBgn0000257	carnation	16.4137	14.7803	16.0683	17.7152	15.6376		16.123	1.07947	0.482754		18.8855	16.456	17.8339	17.1401	14.417		16.9465	1.67507	0.749116
FBgn0000258	Casein kinase II alpha subunit	46.5365	53.8314	52.9444	51.43	52.1153		51.3715	2.84862	1.27394		53.0789	43.8192	45.7987	38.1574	42.0492		44.5807	5.52152	2.4693
FBgn0000259	Casein kinase II beta subunit	10.3035	11.0086	9.94062	10.9119	10.6353		10.56	0.441638	0.197507		11.3257	12.5376	11.9954	10.0682	9.66117		11.1176	1.23011	0.550123
FBgn0000261	Catalase	34.6086	40.8728	29.3375	40.0294	23.866		33.7428	7.21224	3.22541		30.5917	27.5249	19.5403	24.7524	32.5382		26.9895	5.11237	2.28632
FBgn0000273	cAMP-dependent protein kinase 1	50.3158	44.2777	46.0092	45.2109	49.9247		47.1477	2.78538	1.24566		42.1307	40.3133	42.3271	44.0555	46.8878		43.1429	2.47759	1.10801
FBgn0000274	cAMP-dependent protein kinase 2	0.259107	0.075576	0.562895	0.349418	0.16911		0.283221	0.186627	0.0834622		0.0775234	0.0932683	0.159495	0.0814455	0.459282		0.174203	0.162779	0.072797
FBgn0000276	Cecropin A1	1.03108	0.300743	0.639988	0.695227	1.68237		0.869881	0.522827	0.233815		125.556	103.55	85.6829	115.055	67.0137		99.3717	23.3639	10.4486
FBgn0000277	Cecropin A2	0.328203	0.287189	0.305572	0.331946	0.32131		0.314844	0.0184631	0.00825696		55.0879	33.3155	31.8193	41.7815	25.3065		37.4621	11.4686	5.12894
FBgn0000278	Cecropin B	0.274146	0.239887	0.255242	0.277273	0.805162		0.370342	0.243542	0.108915		19.9314	13.322	21.2628	14.2185	15.0641		16.7598	3.58777	1.6045
FBgn0000279	Cecropin C	0.301845	0.528249	0.281031	0.305288	0.295505		0.342383	0.104316	0.0466514		56.0823	40.0926	44.5926	38.9953	34.5098		42.8545	8.21813	3.67526
FBgn0000283	Centrosomal protein 190kD	21.539	21.1667	18.9369	21.3615	18.246		20.25	1.53931	0.688402		20.0843	18.6198	19.6044	17.4434	15.974		18.3452	1.66745	0.745705
FBgn0000286	Chorion factor 2	11.0701	11.6386	10.717	9.46963	10.4063		10.6603	0.807833	0.361274		10.6778	11.33	10.9588	12.0231	10.3726		11.0725	0.638064	0.285351
FBgn0000287	spalt-related	8.98143	9.56843	7.88132	8.26637	8.33118		8.60575	0.667691	0.2986		7.90033	9.09273	9.14292	9.25287	7.96007		8.66979	0.677954	0.30319
FBgn0000289	combgap	32.9572	33.4674	32.4406	30.7513	30.3287		31.989	1.37982	0.617074		30.5313	29.6542	29.5812	28.5627	26.3353		28.9329	1.61092	0.720425
FBgn0000299	Collagen type IV	120.732	90.0037	96.4762	102.775	167.031		115.404	31.0508	13.8863		87.1117	69.0655	61.7688	88.8899	135.2		88.4073	28.6147	12.7969
FBgn0000303	Choline acetyltransferase	65.7357	61.9184	64.8812	58.759	75.9862		65.4561	6.49341	2.90394		60.75	62.8939	65.5241	60.1531	68.4552		63.5553	3.45569	1.54543
FBgn0000307	chiffon	23.5873	23.7488	23.3201	24.319	21.5249		23.3	1.05756	0.472954		22.4977	25.0157	23.9716	25.9083	23.6174		24.2021	1.31084	0.586224
FBgn0000308	chickadee	30.8692	35.9343	33.8766	34.9973	28.6389		32.8633	3.03455	1.35709		50.9139	40.5558	45.0178	35.9402	36.643		41.8141	6.24294	2.79193
FBgn0000313	chaoptic	0.789179	0.397596	0.489843	0.435374	0.491658		0.52073	0.155171	0.0693945		0.0643957	0.129125	0.287056	0.112756	0.4239		0.203447	0.148891	0.066586
FBgn0000316	cinnamon	19.5474	19.8106	19.5363	21.5577	17.0827		19.5069	1.5951	0.71335		19.3793	17.6505	16.8762	16.3503	15.8563		17.2225	1.37675	0.615701
FBgn0000317	crinkled	4.45337	4.48897	4.48328	4.91801	4.34444		4.53761	0.220473	0.0985983		5.73459	4.6392	5.95728	5.11954	5.2161		5.33334	0.522394	0.233622
FBgn0000318	clot	28.071	28.4104	29.1269	29.4176	27.9781		28.6008	0.64197	0.287098		26.5621	22.6438	25.4506	17.5409	20.5325		22.546	3.66334	1.6383
FBgn0000319	Clathrin heavy chain	123.35	114.817	113.665	115.461	122.177		117.894	4.5106	2.0172		130.213	110.985	119.706	108.922	117.701		117.505	8.40491	3.75879
FBgn0000320	eyes absent	0.526408	0.58346	0.8822	1.38428	0.790207		0.833311	0.340746	0.152386		0.377995	0.416871	0.518456	0.661867	0.622061		0.51945	0.123839	0.0553825
FBgn0000326	cricklet	7.45573	9.34375	7.7064	8.05206	6.495		7.81059	1.03398	0.462408		7.65624	4.98091	6.70914	5.66032	4.47991		5.89731	1.29014	0.57697
FBgn0000330	carmine	8.60373	8.90786	8.98887	8.23693	7.90865		8.52921	0.455722	0.203805		8.90156	8.22718	9.39958	7.61781	8.1492		8.45907	0.696036	0.311277
FBgn0000337	cinnabar	0.0650905	0.284782	0.181807	0.263332	0.38234		0.23547	0.119046	0.0532389		0.233695	0.49203	0.0601006	0.18414	0.34613		0.263219	0.164021	0.0733522
FBgn0000338	cap-n-collar	24.2942	27.4745	24.3974	25.7915	22.3897		24.8695	1.89337	0.846741		27.626	27.2482	26.3612	26.8592	24.1004		26.439	1.38881	0.621096
FBgn0000339	cornichon	11.4247	11.7983	10.4453	9.8895	9.77409		10.6664	0.908977	0.406507		11.9175	8.66952	13.3999	7.6676	9.48697		10.2283	2.36904	1.05947
FBgn0000346	comatose	270.275	238.317	250.796	232.132	273.689		253.042	18.59	8.31368		255.84	202.811	232.549	215.042	234.924		228.233	20.2845	9.0715
FBgn0000351	cortex	1.90079	1.97127	2.03191	2.91933	2.89469		2.3436	0.516483	0.230978		1.64293	2.12866	2.66512	1.32773	2.1214		1.97717	0.512472	0.229184
FBgn0000352	costa	13.4295	12.3721	13.5056	12.8653	12.9559		13.0257	0.461317	0.206307		12.625	12.8117	12.8292	11.1877	11.0785		12.1064	0.892948	0.399338
FBgn0000355	Chorion protein 15	10.8593	6.13691	1.68509	110.519	0.442969		25.9287	47.4647	21.2269		0.40613	0.244309	13.7869	0.42668	0.401017		3.05301	6.00088	2.68367
FBgn0000356	Chorion protein 16	15.6242	7.03116	1.24687	9.93298	0.218515		6.81074	6.36175	2.84506		0.200343	0.241033	0.824366	0.210479	0.59346		0.413936	0.281777	0.126015
FBgn0000357	Chorion protein 18	19.7477	3.92727	2.67434	28.1439	1.05453		11.1096	12.1308	5.42507		0.161139	0.581599	2.15491	0.169291	0.795547		0.772497	0.819398	0.366446
FBgn0000358	Chorion protein 19	32.0362	12.2154	1.66633	22.627	0.175215		13.744	13.655	6.10668		0.160644	0.19327	0.495759	0.168771	0.475862		0.298861	0.171227	0.0765751
FBgn0000359	Chorion protein 36	3.34083	22.7473	0.38881	54.5913	0.204417		16.2545	23.3878	10.4593		0.562251	0.338224	1.44596	0.0984498	0.0925287		0.507483	0.559439	0.250189
FBgn0000360	Chorion protein 38	3.82464	22.3657	1.12907	53.1182	0.0913251		16.1058	22.587	10.1012		0.334919	0.100736	1.11972	0.0879664	0.248027		0.378275	0.427171	0.191036
FBgn0000363	couch potato	18.6194	17.5902	17.4691	17.0539	18.8371		17.9139	0.77334	0.345848		15.7893	18.9962	18.3735	19.4074	19.9995		18.5132	1.63411	0.730794
FBgn0000370	cryptocephal	145.141	147.719	142.466	146.892	149.849		146.413	2.78084	1.24363		153.645	127.17	131.79	139.401	133.112		137.024	10.2679	4.59195
FBgn0000376	cramped	4.49406	5.31414	4.83443	5.7124	4.22131		4.91527	0.604161	0.270189		5.50557	6.09913	4.99067	5.35462	4.95184		5.38037	0.465957	0.208382
FBgn0000377	crooked neck	11.0416	10.3176	10.5594	10.8644	8.60865		10.2783	0.973973	0.435574		9.91075	8.25486	10.1952	7.3969	7.43912		8.63936	1.33876	0.59871
FBgn0000382	corkscrew	36.4555	35.2521	34.6354	32.4894	32.2518		34.2168	1.80997	0.809441		33.9771	35.1814	37.3104	35.2805	32.3502		34.8199	1.82722	0.817157
FBgn0000384	concertina	17.7887	19.6969	18.6814	19.3986	17.4976		18.6127	0.964413	0.431299		19.6747	20.7119	19.9279	20.1932	16.4382		19.3892	1.6938	0.75749
FBgn0000392	CG11181 gene product from transcript CG11181-RB	2.54345	3.52783	3.32538	4.81655	2.41056		3.32475	0.963441	0.430864		2.28295	1.81161	2.5983	1.60748	1.55876		1.97182	0.452303	0.202276
FBgn0000394	crossveinless	6.955	7.32459	7.2777	8.21714	7.04995		7.36488	0.500688	0.223914		8.39723	5.91543	6.53548	6.32637	7.03687		6.84228	0.958523	0.428664
FBgn0000395	crossveinless 2	10.4427	9.44391	10.1988	9.44581	11.3827		10.1828	0.805728	0.360333		9.78386	9.76559	9.54276	9.64439	11.7121		10.0897	0.912167	0.407934
FBgn0000404	Cyclin A	3.59604	6.67792	3.42248	13.9825	1.25174		5.78614	4.97294	2.22396		1.25523	0.949253	3.83686	0.753566	0.920718		1.54313	1.29495	0.579119
FBgn0000405	Cyclin B	4.7348	13.9395	4.61433	26.361	1.38628		10.2072	10.1724	4.54924		0.436903	0.143357	5.43414	0.0834561	0.431402		1.30585	2.31345	1.03461
FBgn0000406	Cytochrome b5-related	42.7284	69.6049	49.4665	66.6783	40.2926		53.7541	13.5964	6.08048		16.2543	15.0304	9.39681	11.8549	12.3357		12.9745	2.71319	1.21337
FBgn0000409	Cytochrome c proximal	395.9	410.951	426.266	474.134	449.056		431.261	30.9943	13.8611		559.749	479.074	409.308	464.002	422.298		466.886	59.3373	26.5365
FBgn0000411	Dichaete	1.70698	2.25788	1.88496	2.60977	1.63227		2.01837	0.409558	0.18316		1.9241	3.08654	1.79605	1.94659	1.79433		2.10952	0.550703	0.246282
FBgn0000412	D1 chromosomal protein	29.723	30.062	30.2492	29.4766	25.7606		29.0543	1.86529	0.834185		29.7971	24.7331	28.3949	20.7485	22.8648		25.3077	3.76729	1.68478
FBgn0000413	daughterless	21.7631	21.194	20.8947	19.493	19.4065		20.5503	1.05236	0.470629		24.4975	22.3492	22.5431	20.8884	18.8869		21.833	2.08815	0.93385
FBgn0000414	Disabled	42.9775	38.4263	36.9884	38.1476	37.6126		38.8305	2.38244	1.06546		33.0138	37.3547	34.3172	36.0866	34.1115		34.9767	1.7265	0.772113
FBgn0000416	Saposin-related	121.253	132.123	127.367	143.465	118.607		128.563	9.85791	4.40859		155.743	124.722	140.198	115.81	129.738		133.242	15.3575	6.86806
FBgn0000422	Dopa decarboxylase	77.9799	76.8011	76.2487	75.1201	84.2945		78.0888	3.61868	1.61832		107.719	106.701	105.503	123.775	92.8878		107.317	10.9877	4.91383
FBgn0000426	Developmental embryonic B	0.24949	0.218313	0.232287	0.252336	0.244251		0.239335	0.0140351	0.0062767		0.223938	0.26942	0.230364	0.235268	0.221118		0.236021	0.0194689	0.00870675
FBgn0000427	defective chorion 1	0.061365	3.31129	0.190446	5.21348	0.120152		1.77935	2.3648	1.05757		0.07344	0.176712	0.169982	0.0385779	0.235675		0.138877	0.0807942	0.0361323
FBgn0000439	Deformed	0.0850759	0.111667	0.118815	0.215117	0.208223		0.14778	0.059713	0.0267045		0.152725	0.0459361	0.0392771	0.0401132	0.150802		0.0857708	0.0603015	0.0269676
FBgn0000442	cGMP-dependent protein kinase 21D	2.61621	2.28928	3.27575	2.60045	2.60543		2.67742	0.361771	0.161789		6.80186	5.35815	6.37232	4.33865	5.39697		5.65359	0.964015	0.431121
FBgn0000447	Dihydroorotate dehydrogenase	16.0678	15.9992	16.3601	15.2105	15.188		15.7651	0.534136	0.238873		15.4168	12.4793	14.1052	12.2409	13.96		13.6405	1.30196	0.582255
FBgn0000448	Hormone receptor-like in 46	13.8344	13.4049	12.3193	12.1336	11.975		12.7334	0.832101	0.372127		11.177	16.4637	15.163	15.8185	15.4795		14.8203	2.09298	0.936011
FBgn0000449	disembodied	1.17986	1.29053	1.48299	1.78999	1.79038		1.50675	0.280555	0.125468		1.16493	0.891883	1.14389	1.50202	1.56854		1.25425	0.279121	0.124827
FBgn0000451	ectodermal	0.288157	0.210123	0.313003	0.777189	0.846316		0.486958	0.299913	0.134125		0.17243	0.414903	0.177378	0.271731	0.681035		0.343495	0.212745	0.0951423
FBgn0000454	Dipeptidase B	31.5896	32.4732	35.9826	36.8434	32.9322		33.9642	2.30709	1.03176		34.536	26.7373	34.1606	24.5825	28.2495		29.6532	4.48171	2.00428
FBgn0000455	Dipeptidase C	28.0679	28.1138	28.1898	30.2002	30.4601		29.0064	1.21272	0.542346		22.8883	14.7681	16.4871	15.3739	19.3716		17.7778	3.36006	1.50267
FBgn0000459	disconnected	0.968837	1.41295	1.46998	2.06866	1.4403		1.47215	0.391688	0.175168		1.41714	1.23998	1.25902	1.28582	1.4311		1.32661	0.0906259	0.0405291
FBgn0000463	Delta	0.882998	1.1783	0.965983	1.80848	0.691563		1.10546	0.430056	0.192327		0.73312	0.738991	1.08028	0.686947	1.05649		0.859166	0.192235	0.0859701
FBgn0000464	Leukocyte-antigen-related-like	70.8216	65.3238	65.6368	65.6538	68.6078		67.2088	2.42134	1.08285		64.0161	73.6531	73.5881	78.2204	76.3137		73.1583	5.46788	2.44531
FBgn0000472	diminutive	8.36402	8.43111	8.63941	10.2851	7.92703		8.72933	0.907538	0.405863		17.6275	18.9841	23.4736	16.206	17.8337		18.825	2.77988	1.2432
FBgn0000473	Cytochrome P450-6a2	6.40326	5.35948	6.02655	5.35002	4.76973		5.58181	0.639378	0.285939		3.43598	4.35933	3.21325	4.72558	4.13295		3.97342	0.633803	0.283446
FBgn0000477	Deoxyribonuclease II	21.7273	28.3107	33.2147	37.4252	18.856		27.9068	7.73046	3.45717		26.9111	22.6434	18.3096	15.4784	20.4338		20.7552	4.34135	1.94151
FBgn0000479	dunce	14.3127	13.596	14.1056	14.063	14.9448		14.2044	0.489858	0.219071		12.7246	15.2186	14.8492	15.6393	16.5082		14.988	1.40806	0.629703
FBgn0000482	deep orange	9.87824	9.57915	8.47644	9.43177	9.38209		9.34954	0.524967	0.234772		9.5282	9.71208	8.74659	9.45416	8.52622		9.19345	0.522943	0.233867
FBgn0000489	cAMP-dependent protein kinase 3	2.50736	3.50338	3.08753	3.19043	1.90042		2.83782	0.635921	0.284392		3.23065	3.2754	2.68856	3.85174	2.15055		3.03938	0.645236	0.288558
FBgn0000490	decapentaplegic	2.5616	2.41021	2.5132	3.06443	2.29208		2.5683	0.296022	0.132385		2.02729	1.96314	1.70398	2.64934	1.97736		2.06422	0.350453	0.156727
FBgn0000492	Drop	5.52426	5.35327	5.61093	5.86436	4.06735		5.28403	0.704707	0.315155		6.43371	7.00091	7.08205	5.72598	6.27179		6.50289	0.557951	0.249523
FBgn0000497	dachsous	0.178138	0.377387	0.244418	0.407755	0.284542		0.298448	0.0945602	0.0422886		0.210386	0.242992	0.0865693	0.265237	0.382237		0.237484	0.106376	0.0475728
FBgn0000499	dishevelled	14.8712	13.1921	13.5788	14.5023	11.5107		13.531	1.31701	0.588986		14.9661	14.0242	15.509	12.5555	12.2724		13.8654	1.43108	0.639998
FBgn0000500	Drosulfakinin	0.409531	0.537533	0.953232	0.621308	0.200466		0.544414	0.278202	0.124416		0.551381	0.663371	0.756272	0.193093	0.544439		0.541711	0.213584	0.0955178
FBgn0000504	doublesex	5.08616	6.34537	5.53251	6.70614	4.8643		5.7069	0.795585	0.355796		4.3091	4.74926	4.64975	4.52713	3.52588		4.35222	0.490271	0.219256
FBgn0000520	deformed wings	8.03127	6.77303	6.71891	7.65203	6.15334		7.06571	0.760663	0.340179		8.98477	9.36417	7.20064	7.24417	5.72532		7.70381	1.48126	0.66244
FBgn0000524	deltex	2.10013	2.53015	1.78529	3.04762	2.02623		2.29788	0.497922	0.222677		2.45874	2.03782	2.4731	2.12392	2.26594		2.2719	0.19501	0.0872112
FBgn0000527	ebony	31.0747	23.3626	26.3427	26.4787	34.3791		28.3275	4.36398	1.95163		137.164	122.135	175.613	117.318	132.873		137.021	23.002	10.2868
FBgn0000529	brain-specific homeobox	0.0579085	0.304031	0.0539155	0.234277	0.113384		0.152703	0.111631	0.0499227		0.20791	0.187603	0.0534692	0.0546074	0.0513231		0.110983	0.0795468	0.0355744
FBgn0000533	easter	3.81505	2.80418	2.91263	3.39556	2.91324		3.16813	0.428058	0.191433		3.69826	2.88387	3.09987	2.87806	2.29922		2.97186	0.503247	0.225059
FBgn0000535	ether a go-go	12.0889	10.6104	10.5362	10.0319	11.1748		10.8884	0.783903	0.350572		9.79427	12.2602	11.9432	12.7987	13.5937		12.078	1.42157	0.635746
FBgn0000536	easily shocked	12.817	14.6747	14.2074	16.7326	12.2767		14.1417	1.74887	0.782119		11.7981	10.5506	9.46292	10.4242	9.21703		10.2906	1.02418	0.458027
FBgn0000541	Enhancer of bithorax	36.3221	39.7674	35.6264	37.9409	35.498		37.031	1.81255	0.810596		34.717	36.4627	35.343	35.8708	33.047		35.0881	1.31063	0.58613
FBgn0000542	echinus	0.594187	0.683343	0.727085	0.755503	0.648189		0.681661	0.0638178	0.0285402		0.655235	0.916649	0.674038	0.672379	0.842587		0.752178	0.119474	0.0534303
FBgn0000543	ecdysoneless	10.6785	9.62159	10.5328	10.3726	9.62614		10.1663	0.506868	0.226678		11.1506	9.53349	10.2015	8.57424	10.2606		9.94409	0.957506	0.42821
FBgn0000546	Ecdysone receptor	14.0534	13.7269	13.0199	13.5696	13.7311		13.6202	0.378888	0.169444		13.0863	13.8005	14.3823	13.3959	13.891		13.7112	0.495124	0.221426
FBgn0000547	echinoid	16.3862	16.8801	16.702	16.4623	16.507		16.5875	0.200878	0.0898355		16.7903	17.2217	17.4239	19.1041	17.4694		17.6019	0.88161	0.394268
FBgn0000551	Ecdysone-dependent gene 78E	0.722926	0.421724	0.897438	0.609313	0.589786		0.648237	0.176011	0.0787145		0.108148	0.780677	1.22376	0.681716	0.427144		0.644289	0.415448	0.185794
FBgn0000552	Ecdysone-dependent gene 84A	0.178699	0.156368	0.332755	0.180738	0.174946		0.204701	0.0722313	0.0323028		0.160397	0.192974	0.165	0.168512	0.791887		0.295754	0.277633	0.124161
FBgn0000556	Elongation factor 1alpha48D	539.697	669.982	540.008	803.524	506.681		611.979	124.042	55.4734		603.232	526.861	476.789	545.973	432.631		517.097	65.3983	29.247
FBgn0000557	Elongation factor 1alpha100E	223.187	211.22	222.534	204.662	210.709		214.462	8.09195	3.61883		246.037	186.556	218.71	189.89	195.35		207.308	25.0346	11.1958
FBgn0000559	Elongation factor 2b	600.685	602.899	601.389	673.16	569.034		609.433	38.3314	17.1423		611.062	519.632	520.803	566.955	534.299		550.55	38.8449	17.372
FBgn0000560	eagle	0.0647289	0.11328	0.301327	0.261869	0.253477		0.198936	0.103402	0.0462427		0.116198	0.0698994	0.0597667	0.0610389	0.344207		0.130222	0.121835	0.0544863
FBgn0000562	egalitarian	16.3137	16.025	15.3848	17.1918	15.6877		16.1206	0.693304	0.310055		14.454	15.0028	13.9455	16.0289	14.202		14.7266	0.826419	0.369586
FBgn0000564	Eclosion hormone	0.1655	0.434455	0.154088	0.669553	0.162024		0.317124	0.229999	0.102859		0.14855	0.35744	0.152812	0.156065	0.293358		0.221645	0.0974226	0.0435687
FBgn0000565	Ecdysone-induced protein 28/29kD	73.2206	68.3732	80.2139	69.2993	65.8226		71.3859	5.60536	2.50679		37.0343	25.741	23.3912	21.0668	27.9471		27.0361	6.152	2.75126
FBgn0000566	CG5345 gene product from transcript CG5345-RA	10.721	13.589	11.0093	11.4014	10.7273		11.4896	1.20601	0.539342		13.1608	11.8328	10.9909	9.2921	10.8991		11.2351	1.41538	0.632977
FBgn0000567	Ecdysone-induced protein 74EF	5.11687	5.22914	4.46848	4.64641	4.77174		4.84653	0.319391	0.142836		4.509	4.83998	4.69012	4.73714	5.06462		4.76817	0.20449	0.0914507
FBgn0000568	Ecdysone-induced protein 75B	35.607	30.4519	36.5237	26.5558	32.7541		32.3785	4.04238	1.80781		32.2396	34.3115	44.6855	31.7497	35.2189		35.641	5.25503	2.35012
FBgn0000575	extra macrochaetae	47.2529	45.1295	45.6888	46.8144	47.2625		46.4296	0.969354	0.433508		59.103	52.2558	59.9065	50.7257	53.3697		55.0721	4.16355	1.862
FBgn0000576	empty spiracles	0.470184	0.575999	0.48154	1.14132	0.828556		0.69952	0.286009	0.127907		0.379825	0.660069	0.564381	0.886762	0.666744		0.631556	0.183754	0.0821773
FBgn0000577	engrailed	0.667688	0.985924	0.582797	0.970755	0.857936		0.81302	0.180913	0.0809067		1.19861	1.39699	1.15594	0.629627	1.10955		1.09814	0.283893	0.126961
FBgn0000578	enabled	11.2634	11.7947	10.4622	10.5916	11.0268		11.0278	0.5371	0.240199		11.1989	12.5335	12.7381	11.6661	12.2269		12.0727	0.633972	0.283521
FBgn0000579	Enolase	241.901	214.275	218.137	233.073	233.524		228.182	11.565	5.17202		243.663	235.533	190.728	253.27	219.432		228.525	24.5046	10.9588
FBgn0000581	Enhancer of Polycomb	23.3477	21.469	20.6926	21.3106	20.3317		21.4303	1.16653	0.521689		20.0844	22.8699	21.8169	22.9125	20.97		21.7307	1.22377	0.547288
FBgn0000588	extra sexcombs	21.128	20.1032	19.4165	19.2253	22.2908		20.4328	1.27818	0.571621		17.9821	27.2461	24.2433	31.2716	28.2395		25.7965	5.03795	2.25304
FBgn0000591	Enhancer of split	0.151511	0.132577	0.141064	0.153239	0.148329		0.145344	0.00852329	0.00381173		0.135993	0.163614	0.139896	0.142874	0.134281		0.143332	0.0118231	0.00528745
FBgn0000592	Esterase 6	27.3361	58.4961	56.4534	82.4953	22.6639		49.489	24.6444	11.0213		45.3155	34.1773	24.8891	33.6727	16.9761		31.0062	10.6792	4.7759
FBgn0000594	Esterase P	2.41058	2.87106	2.18203	2.77672	1.70441		2.38896	0.472935	0.211503		2.46421	2.38623	1.73117	1.26287	1.36496		1.84189	0.560929	0.250855
FBgn0000606	even skipped	0.0828677	0.507584	0.0771536	0.25144	0.0811273		0.200034	0.187214	0.0837245		0.371901	0.35795	0.0765149	0.234431	0.293775		0.266914	0.119727	0.0535436
FBgn0000611	extradenticle	62.0732	56.5085	59.6813	56.5477	58.9788		58.7579	2.33655	1.04494		59.8204	48.61	56.2866	44.0604	47.1199		51.1795	6.60512	2.9539
FBgn0000615	exuperantia	2.03707	4.61128	4.32922	7.12153	1.08385		3.83659	2.36905	1.05947		0.516732	0.621684	2.04446	0.125279	0.627971		0.787226	0.732249	0.327472
FBgn0000617	enhancer of yellow 1	1.76219	1.54198	2.21974	2.51618	1.72518		1.95305	0.40174	0.179664		2.04691	0.895511	2.29707	1.56398	1.92927		1.74655	0.544123	0.243339
FBgn0000618	enhancer of yellow 2	7.87553	6.486	7.11684	6.79403	4.98891		6.65226	1.0638	0.475747		8.5243	5.50303	3.84977	3.05801	5.13231		5.21348	2.0951	0.936955
FBgn0000625	eyegone	0.259079	0.680111	0.379052	0.898409	0.217404		0.486811	0.292759	0.130926		0.830516	1.19904	0.580958	0.837635	0.492036		0.788037	0.275538	0.123225
FBgn0000629	Enhancer of zeste	6.63896	7.8099	7.90046	8.449	6.71475		7.50261	0.792934	0.354611		8.32682	6.36218	6.37359	6.96533	6.42952		6.89149	0.84075	0.375995
FBgn0000630	forked	0.126998	0.222256	0.304049	0.275244	0.142092		0.214128	0.0785299	0.0351197		0.130275	0.137143	0.234524	0.0513251	0.289429		0.16854	0.0937516	0.041927
FBgn0000633	faint sausage	32.4704	30.6299	31.4292	30.5149	31.8076		31.3704	0.819274	0.36639		30.212	31.2549	33.2745	31.9244	31.7663		31.6864	1.11188	0.497249
FBgn0000634	Fasciclin 1	252.337	230.398	241.518	229.563	274.973		245.758	18.795	8.40536		232.011	230.233	252.3	246.58	275.68		247.361	18.4118	8.23401
FBgn0000635	Fasciclin 2	40.9565	39.6097	43.5862	40.1474	41.8447		41.2289	1.56539	0.700062		31.6963	28.7998	34.4528	29.1459	34.0619		31.6313	2.64892	1.18463
FBgn0000636	Fasciclin 3	6.41898	5.51698	7.78257	6.52109	7.01034		6.64999	0.831606	0.371906		15.3385	14.5721	16.5953	14.0431	14.9432		15.0984	0.963469	0.430876
FBgn0000639	Fat body protein 1	22.1927	4.61946	0.313068	0.34009	54.9749		16.488	23.3293	10.4332		58.0087	12.8179	0.24838	46.1358	238.59		71.1602	96.5199	43.165
FBgn0000640	Fat body protein 2	13.9944	2.84782	0.101004	0.438887	31.9678		9.86999	13.5924	6.07871		34.8595	9.72346	0.100168	27.314	146.144		43.6282	58.9421	26.3597
FBgn0000644	Follicle cell protein 3C	0.604941	0.846952	1.46439	0.734213	0.82913		0.895926	0.331979	0.148466		0.97737	1.56784	1.22884	0.91273	1.28675		1.19471	0.262494	0.117391
FBgn0000658	four-jointed	0.131244	0.287108	0.0916457	0.331854	0.256975		0.219765	0.103361	0.0462245		0.0883515	0.070864	0.0605911	0.216584	0.232638		0.133806	0.0836781	0.037422
FBgn0000659	fork head	0.896452	1.94918	1.31519	1.64851	0.771246		1.31612	0.496051	0.221841		1.41421	2.4935	1.60529	1.74193	1.44456		1.7399	0.4414	0.1974
FBgn0000662	female lethal d	24.555	26.2525	23.7071	27.8192	22.7507		25.0169	2.02756	0.906751		24.8104	23.6738	26.3606	22.6845	21.4811		23.8021	1.88516	0.843068
FBgn0000667	alpha actinin	12.8048	17.0059	14.6628	13.6529	11.13		13.8513	2.18806	0.978531		15.2528	18.9711	9.10494	28.0768	16.9063		17.6624	6.88806	3.08043
FBgn0000709	flightless I	11.0067	11.8701	10.0455	12.06	11.5317		11.3028	0.808711	0.361666		11.3743	13.3717	13.4168	12.9058	11.7231		12.5583	0.951153	0.425369
FBgn0000711	flap wing	37.897	35.6293	37.6586	35.7196	40.1855		37.418	1.87287	0.837571		36.6281	31.3333	34.2992	30.106	32.2312		32.9195	2.57696	1.15245
FBgn0000715	FMRFamide-related	167.705	169.039	174.766	152.69	139.403		160.72	14.4408	6.45812		174.127	149.361	215.235	128.656	137.128		160.901	34.8753	15.5967
FBgn0000719	folded gastrulation	24.7831	23.4319	24.8905	23.8328	24.5447		24.2966	0.635178	0.28406		21.8668	18.0255	19.506	18.8342	18.7821		19.4029	1.47373	0.659073
FBgn0000721	foraging	17.8761	20.9451	17.5406	19.9266	16.2595		18.5096	1.89358	0.846836		18.2301	16.785	15.3351	17.9091	12.7195		16.1958	2.2498	1.00614
FBgn0000723	Fps oncogene analog	8.92989	9.52072	9.23309	10.0063	8.21321		9.18064	0.670615	0.299908		9.55508	10.1508	9.02645	10.6812	9.33066		9.74883	0.664283	0.297076
FBgn0000808	gastrulation-defective	0.052154	0.228182	0.145673	0.316494	0.459526		0.240406	0.156816	0.0701305		0.0936244	0.168961	0.144467	0.0491808	0.369783		0.165203	0.123371	0.0551733
FBgn0000810	female sterile (1) K10	4.77194	3.84157	3.90975	4.36306	3.51313		4.07989	0.491445	0.219781		4.42026	4.74089	4.40611	3.74393	3.9586		4.25396	0.398523	0.178225
FBgn0000826	pan gu	0.836708	1.18974	1.46065	1.48095	0.614352		1.11648	0.383101	0.171328		0.84489	0.451775	0.869136	0.986265	0.648864		0.760186	0.210753	0.0942514
FBgn0000927	female sterile (1) Young arrest	1.04261	2.05272	1.01926	4.79801	0.510356		1.88459	1.7221	0.770147		0.280748	0.33777	1.05895	0.0491588	0.0462022		0.354566	0.415406	0.185775
FBgn0000928	female sterile (1) Yb	0.13308	0.174675	0.030976	0.269198	0.0977139		0.141128	0.0888963	0.0397556		0.149313	0.179639	0.153597	0.0313735	0.0294866		0.108682	0.0723735	0.0323664
FBgn0000964	traffic jam	1.10105	0.992659	0.714488	1.2486	0.947272		1.00082	0.197715	0.0884206		1.10808	1.44123	1.01665	1.03829	0.916702		1.10419	0.20048	0.0896572
FBgn0000986	Female sterile (2) Ketel	20.2161	18.1683	18.7108	18.7703	18.8212		18.9373	0.761466	0.340538		16.8418	17.3098	17.688	17.3233	17.2962		17.2918	0.300344	0.134318
FBgn0000996	double parked	2.19063	3.02152	2.28156	3.07934	2.36272		2.58715	0.427761	0.191301		2.1329	1.56372	2.6055	2.06575	2.59965		2.1935	0.433393	0.193819
FBgn0001075	fat	0.421743	0.459788	0.386226	0.510468	0.399348		0.435514	0.0503347	0.0225104		0.291668	0.425569	0.312806	0.567213	0.606631		0.440777	0.14347	0.0641619
FBgn0001077	fushi tarazu	0.262709	0.17241	0.122298	0.0664267	0.0642982		0.137628	0.0829714	0.0371059		0.117901	0.141848	0.0606426	0.0619335	0.582086		0.192882	0.220421	0.0985751
FBgn0001078	ftz transcription factor 1	17.7075	17.3116	16.3612	16.5094	14.7569		16.5293	1.13691	0.50844		15.8076	18.0424	15.8352	15.2114	15.8471		16.1487	1.09205	0.488379
FBgn0001079	fused	6.88103	6.36611	5.57238	7.86575	5.92954		6.52296	0.896054	0.400728		6.36929	6.23097	6.84989	5.23833	5.65384		6.06847	0.63019	0.28183
FBgn0001083	furrowed	0.198402	0.217011	0.300173	0.300999	0.291353		0.261588	0.0497683	0.0222571		0.244863	0.133907	0.183192	0.116933	0.37366		0.210511	0.103886	0.0464591
FBgn0001084	fuzzy	3.86531	4.16746	3.59879	4.60754	2.8381		3.81544	0.662562	0.296307		4.02702	3.80141	4.39751	3.97042	3.91515		4.0223	0.225705	0.100938
FBgn0001085	Frizzled	13.2476	13.6488	12.2205	12.6578	13.1785		12.9906	0.556423	0.24884		13.6991	12.6248	12.8521	13.2984	13.4454		13.1839	0.438643	0.196167
FBgn0001086	fizzy	2.3349	2.14528	2.06521	3.71944	2.22872		2.49871	0.6897	0.308443		2.56731	2.96268	2.42539	3.85315	2.53499		2.8687	0.586663	0.262364
FBgn0001087	garnet	19.1049	19.9872	20.8742	19.8628	19.8589		19.9376	0.629472	0.281509		20.1743	21.2075	20.2863	24.1359	21.8875		21.5383	1.61296	0.72134
FBgn0001089	beta galactosidase	10.4339	10.7821	10.2233	10.1007	9.48512		10.205	0.47825	0.21388		7.89357	5.25812	6.83555	4.77899	5.94472		6.14219	1.2477	0.557986
FBgn0001090	bangles and beads	44.0187	38.2214	35.3477	38.6437	41.2453		39.4954	3.28155	1.46755		31.4257	38.4883	32.0593	36.1666	43.4765		36.3233	4.95096	2.21414
FBgn0001091	Glyceraldehyde 3 phosphate dehydrogenase 1	278.841	268.106	273.907	331.707	294.564		289.425	25.6005	11.4489		356.345	328.065	207.454	407.558	294.227		318.73	74.7914	33.4477
FBgn0001092	Glyceraldehyde 3 phosphate dehydrogenase 2	396.85	370.856	380.838	381.208	415.47		389.044	17.4559	7.8065		373.743	262.189	289.19	287.504	337.695		310.064	44.8755	20.0689
FBgn0001098	Glutamate dehydrogenase	82.1154	72.5972	75.811	75.7513	82.8333		77.8216	4.44909	1.98969		81.1854	76.2367	76.8006	82.9405	86.9847		80.8296	4.46642	1.99744
FBgn0001099	gonadal	4.06551	6.1605	4.89305	3.91133	4.75674		4.75742	0.891856	0.39885		3.82713	3.64073	3.8454	2.89869	3.33954		3.5103	0.397778	0.177892
FBgn0001104	G protein alphai subunit 65A	18.4885	16.4741	18.3158	18.1294	18.4865		17.9789	0.854116	0.381972		17.0503	13.8785	12.6472	13.5012	15.8865		14.5927	1.81659	0.812404
FBgn0001105	G protein beta-subunit 13F	40.1802	39.8342	38.7348	37.7154	38.8647		39.0659	0.975435	0.436228		44.3	34.1209	38.7578	32.6863	38.5413		37.6813	4.56431	2.04122
FBgn0001108	Glued	23.2511	23.3033	20.575	22.7395	21.9104		22.3559	1.14192	0.510684		24.3863	21.486	23.9513	22.5052	21.7191		22.8096	1.30607	0.58409
FBgn0001112	Glucose dehydrogenase	0.843996	2.03974	1.01031	0.812979	0.668885		1.07518	0.552688	0.24717		0.829703	1.47563	0.816403	1.02328	0.961737		1.02135	0.268636	0.120137
FBgn0001114	Glutactin	11.2608	18.1657	12.1246	16.7346	10.9229		13.8417	3.36138	1.50325		7.75116	7.38577	4.46521	6.09121	4.65337		6.06934	1.51164	0.676024
FBgn0001120	giant nuclei	0.88362	2.54051	0.705165	4.72386	0.370741		1.84478	1.81442	0.811434		0.113303	0.272631	0.466218	0.119036	0.559382		0.306114	0.201912	0.0902977
FBgn0001122	G protein oalpha 47A	56.9	53.8811	58.8806	52.3235	64.8185		57.3607	4.88932	2.18657		56.8408	50.5167	59.6942	55.1262	59.7205		56.3797	3.81789	1.70741
FBgn0001123	G protein salpha 60A	37.6046	40.693	41.839	35.7517	37.7352		38.7247	2.48219	1.11007		39.0974	31.404	38.1361	30.7328	32.7728		34.4286	3.90807	1.74774
FBgn0001124	Glutamate oxaloacetate transaminase 1	178.748	171.313	176.156	158.242	162.862		169.464	8.71646	3.89812		132.541	99.1303	103.489	99.033	113.14		109.467	14.1187	6.31407
FBgn0001125	Glutamate oxaloacetate transaminase 2	72.1262	72.4344	64.1225	72.5004	73.798		70.9963	3.8957	1.74221		73.1718	62.3105	56.5562	58.8763	66.0221		63.3874	6.53552	2.92277
FBgn0001128	Glycerol 3 phosphate dehydrogenase	73.8729	76.5759	76.2769	85.1677	76.833		77.7453	4.31404	1.9293		75.6659	77.5625	55.9603	91.1266	65.2659		73.1163	13.2909	5.94388
FBgn0001133	grauzone	7.38194	8.66645	9.73666	10.0171	8.07004		8.77444	1.10872	0.495835		9.49711	9.49955	9.20164	7.30919	7.57836		8.61717	1.08218	0.483964
FBgn0001134	Glycine receptor	1.45961	1.17704	1.09251	1.15786	1.3449		1.24639	0.151242	0.0676374		0.822038	1.05081	0.687072	0.971583	1.2429		0.954881	0.213193	0.0953426
FBgn0001137	gurken	2.50927	3.61994	4.04109	4.52708	3.31969		3.60341	0.762009	0.340781		3.65234	3.8815	2.9431	4.15689	3.48615		3.62399	0.456539	0.204171
FBgn0001138	grain	6.06772	6.50598	6.73677	6.28102	6.94428		6.50715	0.349299	0.156211		6.77587	7.07541	6.94402	6.82321	6.33711		6.79112	0.2791	0.124817
FBgn0001139	groucho	20.3419	20.2108	18.8301	20.3072	18.0208		19.5422	1.05991	0.474007		18.6005	19.9095	19.7838	18.0767	17.3792		18.75	1.09179	0.488265
FBgn0001142	Glutamine synthetase 1	84.9523	84.4635	84.9804	77.9051	84.3583		83.3319	3.04662	1.36249		88.08	68.6859	79.4276	67.3159	79.1704		76.536	8.59066	3.84186
FBgn0001145	Glutamine synthetase 2	460.074	371.433	376.293	411.319	485.663		420.956	50.6396	22.6467		359.456	350.713	349.445	367.65	523.679		390.188	74.9841	33.5339
FBgn0001147	gooseberry-neuro	1.3021	1.13938	1.21231	0.579461	1.68267		1.18318	0.397138	0.177606		0.467495	0.956158	1.10609	0.933181	1.24635		0.941855	0.293678	0.131337
FBgn0001148	gooseberry	0.0706562	0.0618266	0.394704	0.0714621	0.138344		0.147399	0.141616	0.0633326		0.0634196	0.457802	0.326196	0.0666283	0.250484		0.232906	0.170267	0.0761459
FBgn0001149	Glutathione S transferase D1	125.495	122.391	135.63	107.497	107.299		119.662	12.2195	5.46471		179.88	138.356	164.879	115.865	171.246		154.045	26.3844	11.7994
FBgn0001150	giant	1.76731	1.77557	1.82828	2.1847	2.69141		2.04945	0.398101	0.178036		1.76256	2.47397	1.93402	2.16036	2.84261		2.2347	0.431756	0.193087
FBgn0001168	hairy	10.1792	9.86772	9.38438	9.7402	7.81599		9.39749	0.928829	0.415385		26.1558	28.6663	35.8906	24.1384	22.2445		27.4191	5.3023	2.37126
FBgn0001169	Hairless	6.07397	7.43753	6.25139	6.41807	5.75643		6.38748	0.636116	0.28448		6.94984	7.06214	7.07761	7.08188	6.0712		6.84854	0.437911	0.19584
FBgn0001170	Homeodomain protein 2.0	0.140206	0.306714	0.130539	0.283613	0.274523		0.227119	0.0846399	0.0378521		0.18877	0.0757034	0.129458	0.0661071	0.248525		0.141713	0.0772121	0.0345303
FBgn0001174	CG7428 gene product from transcript CG7428-RA	0.189143	0.165506	0.704403	0.956503	0.18517		0.440145	0.367389	0.164301		0.848852	0.408503	0.174643	0.356721	0.167633		0.39127	0.277404	0.124059
FBgn0001179	haywire	6.7115	6.22517	6.83194	7.15012	6.0887		6.60149	0.438968	0.196312		6.70685	5.41158	6.07305	5.02093	5.0362		5.64972	0.728904	0.325976
FBgn0001180	hunchback	2.58294	2.99319	2.72982	3.5656	2.35784		2.84588	0.463813	0.207423		3.13297	3.16621	3.64185	3.58772	3.06259		3.31827	0.273924	0.122502
FBgn0001185	hermaphrodite	8.03528	8.06011	7.89179	9.8614	8.77789		8.5253	0.82262	0.367887		9.54313	8.88882	6.87641	6.93039	7.68603		7.98496	1.19113	0.532691
FBgn0001186	Hexokinase A	94.8645	82.8621	89.1096	82.9643	87.6636		87.4928	4.97332	2.22413		64.1267	66.5726	64.7194	65.4866	63.3194		64.8449	1.25054	0.559259
FBgn0001187	Hexokinase C	25.6747	27.8609	27.7552	24.3102	31.4002		27.4003	2.68627	1.20134		12.4682	8.343	8.86289	8.53644	11.6196		9.96602	1.92937	0.862839
FBgn0001189	halfway	5.21579	5.00027	5.57029	4.92621	5.25643		5.1938	0.252591	0.112962		3.78659	4.18293	3.22243	3.36336	3.7729		3.66564	0.381289	0.170518
FBgn0001197	Histone H2A variant	17.6412	25.5534	22.6421	26.915	21.564		22.8631	3.62837	1.62266		25.3171	19.1581	21.8104	18.4213	16.5184		20.2451	3.41219	1.52598
FBgn0001202	hook	40.4296	37.7534	42.4173	40.4841	38.3005		39.877	1.87897	0.840299		43.6459	31.5498	38.2588	30.8224	34.495		35.7544	5.29474	2.36788
FBgn0001203	Hyperkinetic	27.7835	24.2633	24.9178	22.9546	29.6028		25.9044	2.71923	1.21608		25.433	28.9607	27.5379	32.8569	32.7628		29.5103	3.26326	1.45937
FBgn0001204	huckebein	0.966593	1.23617	1.38453	1.42883	2.25654		1.45454	0.48336	0.216165		1.46824	1.84674	1.23576	1.19195	2.57002		1.66254	0.569824	0.254833
FBgn0001205	HMG Coenzyme A reductase	13.7019	13.4583	14.4618	14.5681	14.1012		14.0583	0.477402	0.213501		21.6114	20.6293	19.8366	18.7625	19.365		20.041	1.11196	0.497283
FBgn0001206	Hybrid male rescue	2.33222	2.54011	2.37931	3.03637	2.23466		2.50453	0.317145	0.141832		2.67237	2.67928	2.24506	2.43323	2.04501		2.41499	0.274858	0.12292
FBgn0001208	Henna	9.59733	18.0277	13.8799	17.4076	10.398		13.8621	3.8766	1.73367		11.371	10.5713	6.43942	9.23124	8.84617		9.29182	1.89066	0.845531
FBgn0001215	Heterogeneous nuclear ribonucleoprotein at 98DE	41.152	44.6968	43.6306	46.8764	38.1726		42.9057	3.35325	1.49962		40.0307	47.1614	40.1821	41.2315	36.1987		40.9609	3.9582	1.77016
FBgn0001216	Heat shock protein cognate 1	4.46234	7.14561	6.14888	7.17609	2.70854		5.52829	1.92375	0.860329		8.41115	9.92675	4.16145	8.96296	3.63849		7.02016	2.9054	1.29934
FBgn0001217	Heat shock protein cognate 2	0.482339	0.422064	1.24745	1.40932	0.577144		0.827663	0.463969	0.207493		0.481042	0.289373	0.395877	0.353767	0.427488		0.389509	0.0727428	0.0325316
FBgn0001218	Heat shock protein cognate 3	115.487	105.249	110.113	108	120.332		111.836	6.05373	2.70731		182.988	174.093	145.005	181.76	127.448		162.259	24.7966	11.0894
FBgn0001219	Heat shock protein cognate 4	517.168	483.884	490.624	528.146	481.114		500.187	21.1605	9.46325		572.091	502.533	570.699	451.775	473.662		514.152	55.2717	24.7183
FBgn0001220	Heat shock protein cognate 5	88.879	80.2147	82.565	75.7781	83.0697		82.1013	4.76002	2.12874		74.3002	68.292	71.8671	64.1847	67.0037		69.1295	3.99691	1.78747
FBgn0001222	Heat shock factor	24.2112	25.7255	24.7885	25.9519	23.7028		24.876	0.962461	0.430425		28.0489	21.4548	24.0263	20.859	20.852		23.0482	3.08699	1.38054
FBgn0001223	Heat shock protein 22	4.4765	11.7513	5.48099	8.93113	4.80272		7.08853	3.15311	1.41011		34.2908	39.931	12.7963	18.6779	13.3154		23.8023	12.5251	5.60139
FBgn0001224	Heat shock protein 23	22.9333	22.4894	22.8245	23.8615	30.1936		24.4605	3.24504	1.45122		51.3429	65.7562	34.8052	37.7833	60.6256		50.0626	13.6297	6.09538
FBgn0001225	Heat shock protein 26	6.22933	16.0498	12.1366	15.051	5.19502		10.9324	4.99094	2.23201		12.1146	14.3259	13.2078	6.96205	9.20157		11.1624	3.02432	1.35252
FBgn0001226	Heat shock protein 27	1.71341	2.81117	3.19053	4.18799	1.60753		2.70212	1.07633	0.481348		2.5632	2.62123	3.16411	1.95234	2.08802		2.47778	0.481383	0.215281
FBgn0001227	Heat shock gene 67Ba	28.3715	23.826	26.1023	25.4314	29.7503		26.6963	2.36244	1.05651		21.6037	13.867	22.4719	18.8928	19.7825		19.3236	3.36458	1.50468
FBgn0001228	Heat shock gene 67Bb	4.4765	11.7513	5.48099	8.93113	4.80272		7.08853	3.15311	1.41011		34.2908	39.931	12.7963	18.6779	13.3154		23.8023	12.5251	5.60139
FBgn0001229	Heat shock gene 67Bc	2.12483	2.89225	3.2972	3.34301	3.58258		3.04797	0.572583	0.256067		3.49655	3.44186	3.05191	3.89609	4.91724		3.76073	0.712344	0.31857
FBgn0001230	Heat shock protein 68	5.22239	8.59119	7.14758	7.87017	5.36835		6.83994	1.50041	0.671004		18.047	26.0549	19.0471	12.1147	13.9781		17.8483	5.40085	2.41533
FBgn0001233	Heat shock protein 83	488.128	429.851	465.942	398.073	380.19		432.437	45.1151	20.1761		440.325	385.619	470.37	274.118	305.216		375.13	84.4432	37.7641
FBgn0001234	Heat shock RNA omega	19.4955	17.1265	19.1329	20.0235	18.1075		18.7772	1.15853	0.518111		14.4328	26.0937	23.0767	30.1345	26.6186		24.0713	5.94203	2.65736
FBgn0001235	homothorax	43.2143	41.9034	42.5838	40.4007	43.7506		42.3705	1.30006	0.581404		39.841	45.6303	45.447	47.7047	46.8514		45.0949	3.07857	1.37678
FBgn0001247	Insulin degrading metalloproteinase	32.897	31.0391	29.0515	30.1199	30.9457		30.8107	1.41377	0.632255		28.1289	26.9273	25.7453	26.1017	27.9549		26.9716	1.06873	0.477951
FBgn0001248	Isocitrate dehydrogenase	101.617	113.325	103.98	104.289	99.708		104.584	5.23039	2.3391		66.7424	55.0847	53.6305	51.6269	62.0795		57.8328	6.34705	2.83849
FBgn0001250	inflated	13.4175	13.5983	13.9839	13.4085	11.7045		13.2225	0.880056	0.393573		12.96	12.8458	12.3704	14.5033	12.8501		13.1059	0.813646	0.363873
FBgn0001253	Ecdysone-inducible gene E1	5.21523	3.828	3.75288	4.50189	5.70417		4.60043	0.854532	0.382158		3.13787	3.44512	3.2632	3.08046	4.18195		3.42172	0.447397	0.200082
FBgn0001254	Ecdysone-inducible gene E2	0.204646	0.238763	0.190535	0.275975	0.200348		0.222053	0.0351933	0.0157389		0.244915	0.147329	0.188957	0.19298	0.362747		0.227386	0.0832159	0.0372153
FBgn0001255	Ecdysone-inducible gene E3	4.47302	5.6847	4.8587	2.90833	3.64923		4.3148	1.07455	0.480553		3.82371	4.94536	5.21181	5.92534	5.75776		5.1328	0.832732	0.372409
FBgn0001256	Ecdysone-inducible gene L1	0.568349	0.0828878	0.26458	0.383224	0.0927358		0.278355	0.204906	0.0916366		0.0850236	0.102292	0.437315	0.0893252	0.58767		0.260325	0.23634	0.105694
FBgn0001257	Ecdysone-inducible gene L2	13.358	12.2082	12.1145	12.96	12.5447		12.6371	0.521909	0.233405		9.94718	10.151	12.334	8.491	10.7428		10.3332	1.39165	0.622364
FBgn0001258	Ecdysone-inducible gene L3	3.93177	4.41524	2.25741	3.64526	6.41533		4.133	1.50706	0.673977		16.7632	10.4024	14.8845	10.814	15.6229		13.6974	2.90202	1.29782
FBgn0001259	inturned	0.266356	0.299663	0.212563	0.269395	0.111755		0.231946	0.0741512	0.0331614		0.341537	0.287634	0.175669	0.179409	0.303513		0.257552	0.0756341	0.0338246
FBgn0001263	inactivation no afterpotential D	0.449852	0.349899	0.511908	0.758309	0.636139		0.541221	0.159647	0.0713962		0.493507	0.485789	0.507669	0.235671	0.442994		0.433126	0.112984	0.0505281
FBgn0001269	invected	0.878228	1.15272	1.49907	1.3077	1.24191		1.21593	0.227652	0.101809		1.16052	1.08011	1.10373	1.03521	1.40537		1.15699	0.146016	0.0653004
FBgn0001276	intersex	7.37212	7.99348	6.26695	9.72555	5.80521		7.43266	1.54782	0.692206		6.04168	5.19199	7.39888	4.3827	6.53377		5.9098	1.16955	0.523037
FBgn0001280	janus A	6.49185	8.37141	8.27104	8.4666	7.19176		7.75853	0.87541	0.391495		8.74044	4.98111	4.88999	4.34969	4.99655		5.59155	1.78021	0.796134
FBgn0001281	janus B	2.86672	3.40437	4.76616	5.79887	4.0093		4.16908	1.15317	0.515712		6.06519	2.21123	3.59229	1.93093	2.54072		3.26807	1.68544	0.753754
FBgn0001285	Jonah 44E	0.500407	0.291916	0.232952	0.674825	0.326598		0.40534	0.180584	0.0807597		0.299437	0.450319	0.231023	0.0786471	0.813087		0.374503	0.27922	0.124871
FBgn0001291	Jun-related antigen	22.4089	21.3024	20.1013	22.9659	20.4806		21.4518	1.22452	0.547622		52.9909	41.4842	54.0992	35.1724	38.3356		44.4165	8.63575	3.86202
FBgn0001296	karmoisin	12.4995	10.6301	9.5812	11.2206	11.4507		11.0764	1.07482	0.480676		21.2672	18.4311	24.4268	17.1361	17.0843		19.6691	3.15512	1.41101
FBgn0001297	kayak	26.7462	25.9003	27.3685	27.2318	24.0399		26.2573	1.36637	0.61106		52.1293	56.0602	60.0461	51.1637	46.9578		53.2714	4.98203	2.22803
FBgn0001301	kelch	12.0427	12.2506	11.7471	12.8902	11.8731		12.1607	0.449444	0.200998		13.4065	12.5222	13.3787	14.2454	12.6155		13.2336	0.700504	0.313275
FBgn0001308	Kinesin heavy chain	59.6033	55.7746	56.7773	55.0539	58.8424		57.2103	1.95505	0.874326		68.7721	58.3073	66.1161	55.0827	58.0467		61.265	5.85696	2.61931
FBgn0001311	krotzkopf verkehrt	0.33747	0.184562	0.137463	0.469317	0.57817		0.341396	0.186163	0.0832546		0.22718	0.273322	0.0973747	0.377901	0.61688		0.318532	0.194831	0.087131
FBgn0001316	klarsicht	21.6	21.6528	20.2477	25.2575	19.0239		21.5564	2.33643	1.04488		21.8743	22.2416	21.3899	22.0976	20.4247		21.6056	0.734842	0.328631
FBgn0001319	knot	3.88768	4.28478	3.7854	3.75195	4.0094		3.94384	0.215419	0.0963382		3.80915	4.07006	4.13768	4.98136	3.7612		4.15189	0.49118	0.219662
FBgn0001320	knirps	0.166445	0.242742	0.309937	0.392804	0.108633		0.244112	0.112729	0.0504137		0.248997	0.119828	0.256142	0.209276	0.393379		0.245524	0.0988679	0.0442151
FBgn0001321	knickkopf	0.261432	0.381271	0.365109	0.220346	0.469226		0.339477	0.0994004	0.0444532		0.547532	0.517581	0.201159	0.493058	0.579256		0.467717	0.152474	0.0681884
FBgn0001323	knirps-like	0.238448	0.260813	0.111003	0.844092	0.26262		0.343395	0.286819	0.12827		0.267533	0.418432	0.192647	0.140534	0.396247		0.283079	0.122338	0.054711
FBgn0001324	kohtalo	10.6576	9.61562	10.105	10.5509	9.22538		10.0309	0.610333	0.272949		10.2011	10.1761	10.2715	11.0722	11.0333		10.5508	0.459702	0.205585
FBgn0001325	Kruppel	2.8527	2.4731	2.41007	2.72496	2.04287		2.50074	0.31336	0.140139		2.41828	2.76682	3.41445	2.88935	2.43465		2.78471	0.407633	0.182299
FBgn0001330	kurz	3.56032	2.70002	3.17671	4.23112	3.39841		3.41332	0.560224	0.25054		4.82015	5.09428	4.38318	4.25267	3.54988		4.42003	0.591871	0.264693
FBgn0001341	lethal (1) 1Bi	6.14219	5.48545	5.42389	7.71732	5.54825		6.06342	0.96825	0.433014		6.05305	7.38504	5.90519	5.49349	5.55595		6.07854	0.766979	0.343003
FBgn0001402	terribly reduced optic lobes	96.5729	74.4443	84.9752	81.6458	107.212		88.9701	12.9536	5.79302		71.6743	52.6278	66.5837	63.9672	93.419		69.6544	15.0043	6.71012
FBgn0001404	egghead	35.0345	32.5282	29.9936	30.1241	28.6827		31.2726	2.51946	1.12674		32.7844	32.3735	35.012	33.8014	32.1994		33.2341	1.17221	0.524229
FBgn0001491	lethal (1) 10Bb	14.0962	11.898	14.9825	14.257	14.4107		13.9289	1.18346	0.52926		13.9961	9.83383	15.7799	9.41069	12.4932		12.3027	2.71356	1.21354
FBgn0001560	lethal (1) 19Ec	0.674834	0.667527	0.737573	0.415456	0.890457		0.677169	0.171561	0.0767242		0.632054	1.17233	0.731466	0.99605	0.936145		0.893608	0.214877	0.096096
FBgn0001565	Helicase	30.7247	30.0652	32.1435	35.1407	33.5833		32.3315	2.07438	0.927689		31.4329	24.4384	25.0138	27.104	28.1091		27.2196	2.79092	1.24814
FBgn0001612	lethal (1) discs degenerate 4	11.1259	10.7633	9.75116	11.1538	10.445		10.6478	0.579449	0.259137		10.3378	9.61877	9.79093	8.46099	8.0678		9.25526	0.952874	0.426138
FBgn0001624	discs large 1	41.741	41.6724	42.6788	38.7711	41.3836		41.2494	1.46834	0.656664		40.7408	39.2784	40.8266	40.8014	40.8689		40.5032	0.686282	0.306915
FBgn0001941	infertile crescent	20.9642	23.2021	20.3092	19.1558	21.6109		21.0484	1.50748	0.674167		43.6135	34.9106	43.659	30.6699	34.9609		37.5628	5.81142	2.59894
FBgn0001942	Eukaryotic initiation factor 4a	344.461	342.429	343.737	373.932	353.482		351.608	13.2206	5.91242		374.175	278.906	304.481	304.385	308.917		314.173	35.5716	15.9081
FBgn0001961	Suppressor of profilin 2	29.6661	26.3121	25.9295	27.8274	30.2943		28.0059	1.94971	0.871935		36.6508	42.2787	38.51	37.9977	36.1894		38.3253	2.40505	1.07557
FBgn0001965	Son of sevenless	18.5261	16.989	16.2091	17.4618	15.7079		16.9788	1.09943	0.49168		17.7978	17.5276	16.724	16.3196	16.5476		16.9833	0.643683	0.287864
FBgn0001967	nimrod C3	0.273501	0.119662	0.509286	0.138311	0.267757		0.261704	0.155623	0.0695969		0.368235	0.147675	0.252534	0.257911	0.484798		0.302231	0.128461	0.0574495
FBgn0001970	Polypeptide N-acetylgalactosaminyltransferase 35A	10.2487	8.87359	10.0442	9.71099	9.611		9.69771	0.526914	0.235643		7.84339	7.33945	8.66614	6.71427	7.3622		7.58509	0.725214	0.324325
FBgn0001974	lethal (2) 35Bd	7.17906	7.20406	6.19348	7.32761	5.35182		6.65121	0.857281	0.383388		5.73438	5.76108	6.50708	6.08663	6.01243		6.02032	0.312393	0.139707
FBgn0001977	lethal (2) 35Bg	6.1764	7.39346	5.5205	7.29636	6.57879		6.5931	0.784133	0.350675		9.62407	8.05712	8.48593	6.24366	6.30608		7.74337	1.45789	0.651989
FBgn0001978	shuttle craft	12.649	12.6179	12.4835	13.7884	11.5853		12.6248	0.78344	0.350365		20.84	20.0036	19.9068	19.8269	17.065		19.5285	1.43586	0.642134
FBgn0001981	escargot	0.307553	0.448535	0.334072	0.25922	0.351277		0.340131	0.0698574	0.0312412		0.368073	0.332123	0.236647	0.096674	0.408868		0.288477	0.124709	0.0557715
FBgn0001983	worniu	0.104871	0.045883	0.14646	0.371237	0.154003		0.164491	0.12329	0.0551369		0.0941301	0.113248	0.0484158	0.0988929	0.325308		0.135999	0.108577	0.0485572
FBgn0001986	lethal (2) 35Df	6.79245	7.82058	7.08056	8.80933	6.52252		7.40509	0.922509	0.412559		8.60549	7.12449	7.68212	7.04883	6.88414		7.46901	0.702554	0.314192
FBgn0001987	Gliotactin	3.52038	3.51401	4.05457	3.63968	3.3188		3.60949	0.274118	0.122589		4.11948	3.88609	3.90061	3.09839	3.18938		3.63879	0.462268	0.206733
FBgn0001989	lethal (2) 35Di	45.4536	44.2956	46.3655	44.9032	43.8091		44.9654	0.998533	0.446558		57.9821	43.504	38.8241	42.641	38.7233		44.3349	7.93197	3.54728
FBgn0001990	weckle	2.98013	3.71099	3.09479	3.99953	3.4225		3.44159	0.423512	0.189401		4.62965	3.96086	3.96875	3.35068	3.50471		3.88293	0.499341	0.223312
FBgn0001991	Ca[2+]-channel protein alpha[[1]] subunit D	35.4047	35.0368	34.0454	33.5707	33.7898		34.3695	0.805637	0.360292		31.7564	38.1796	35.5669	39.9378	37.251		36.5384	3.1052	1.38869
FBgn0001992	CG4163 gene product from transcript CG4163-RA	0.585275	0.987693	0.895225	1.14163	0.859475		0.893859	0.204084	0.0912693		0.787998	1.08348	0.926413	1.14325	1.14859		1.01795	0.156778	0.0701132
FBgn0001994	cropped	27.8707	28.0935	26.9593	24.3339	25.7306		26.5976	1.57046	0.702332		22.8781	23.4089	22.2149	22.3633	21.0418		22.3814	0.883877	0.395282
FBgn0001995	mitochondrial ribosomal protein L4	23.947	19.2419	25.0828	21.3092	25.6984		23.0559	2.71489	1.21414		22.9412	16.2869	16.3708	16.5022	15.7138		17.563	3.02156	1.35128
FBgn0002021	lethal (2) 37Bb	15.9624	15.8181	17.0846	15.1786	16.896		16.1879	0.792437	0.354389		15.3684	12.5967	15.6205	12.9296	14.6913		14.2413	1.39644	0.624509
FBgn0002022	Catecholamines up	22.026	19.2135	19.1657	19.5708	19.6825		19.9317	1.19175	0.532968		19.2159	14.5233	18.5002	13.9764	14.2913		16.1014	2.53656	1.13438
FBgn0002023	CG10699 gene product from transcript CG10699-RB	4.76537	5.42922	4.2879	4.94914	4.50873		4.78807	0.437532	0.19567		4.73661	5.04244	4.63629	3.52862	4.62029		4.51285	0.575764	0.257489
FBgn0002031	lethal (2) 37Cc	16.5951	16.3869	15.2363	14.9196	18.6159		16.3508	1.45622	0.651239		15.2575	14.6851	15.4293	14.019	14.2994		14.7381	0.604144	0.270182
FBgn0002036	CG10561 gene product from transcript CG10561-RA	26.516	24.8421	24.2119	26.5315	25.3477		25.4898	1.02604	0.458859		29.2535	23.1159	25.2173	24.6832	21.84		24.822	2.81142	1.25731
FBgn0002044	second mitotic wave missing	18.8058	18.4452	18.2147	17.2887	18.0261		18.1561	0.565325	0.252821		16.8797	17.7317	17.9861	17.2838	16.9408		17.3644	0.485344	0.217052
FBgn0002069	Aspartyl-tRNA synthetase	17.015	18.9287	18.6431	19.8851	17.2671		18.3478	1.19707	0.535347		35.8994	31.5948	30.8944	28.4214	26.4822		30.6584	3.56533	1.59446
FBgn0002121	lethal (2) giant larvae	14.3953	16.2666	14.1092	15.0286	15.1247		14.9849	0.833452	0.372731		19.7504	18.2538	19.9669	18.7423	17.4843		18.8395	1.03557	0.463123
FBgn0002174	lethal (2) tumorous imaginal discs	20.9352	17.4864	17.6643	18.5274	18.9234		18.7073	1.38031	0.617295		19.0046	18.1118	17.7927	16.0402	14.6011		17.1101	1.76763	0.790507
FBgn0002183	CG1828 gene product from transcript CG1828-RB	12.409	12.3226	11.9061	12.4548	10.3864		11.8958	0.871269	0.389643		12.3	11.4908	11.3411	9.88531	10.4381		11.0911	0.943934	0.42214
FBgn0002283	lethal (3) 73Ah	9.7093	9.65783	9.73519	9.65224	9.99284		9.74948	0.140444	0.0628085		10.577	10.3057	10.6507	8.68629	9.19356		9.88266	0.888421	0.397314
FBgn0002284	Proteasome 26kD subunit	24.9315	27.648	28.8432	31.208	21.0246		26.731	3.9098	1.74852		24.926	21.3253	22.4504	19.4367	19.9086		21.6094	2.20236	0.984924
FBgn0002306	stranded at second	0.485776	0.768399	0.469677	0.73698	0.438992		0.579965	0.158957	0.0710879		0.469564	0.827227	0.327776	0.510941	0.496771		0.526456	0.183232	0.0819437
FBgn0002354	lethal (3) 87Df	19.4538	19.6132	18.3093	20.1036	18.8383		19.2637	0.699207	0.312695		18.9798	13.7008	18.7435	11.5652	15.9297		15.7838	3.20664	1.43405
FBgn0002413	discs overgrown	21.9791	22.0536	20.8551	22.797	22.0664		21.9502	0.696659	0.311555		25.4401	24.9761	24.9535	24.9296	22.2873		24.5173	1.26443	0.565472
FBgn0002431	hyperplastic discs	34.9163	33.4152	32.3176	32.4475	31.5458		32.9285	1.29466	0.578988		32.2728	31.5137	34.1465	33.0347	30.7183		32.3372	1.32884	0.594275
FBgn0002440	lethal (3) malignant blood neoplasm	0.401591	0.307481	0.514113	0.507717	0.688025		0.483785	0.142342	0.0636574		0.360461	0.704718	0.324454	0.378698	0.533884		0.460443	0.1583	0.0707938
FBgn0002441	lethal (3) malignant brain tumor	8.43943	7.93253	7.97809	7.59703	7.05772		7.80096	0.512424	0.229163		8.33064	8.95046	9.24731	10.4619	9.10573		9.2192	0.777757	0.347823
FBgn0002466	sticky	0.325558	0.603265	0.26745	0.774762	0.299973		0.454202	0.223713	0.100048		0.275026	0.454967	0.247553	0.361176	0.356427		0.33903	0.0816993	0.036537
FBgn0002521	pleiohomeotic	40.5173	43.5469	46.6532	44.4441	44.0737		43.847	2.20568	0.986412		52.0477	39.6851	44.8663	41.3454	36.8204		42.953	5.85762	2.61961
FBgn0002522	labial	0.209931	0.146957	0.156365	0.297257	0.534357		0.268973	0.159909	0.0715133		0.113058	0.226701	0.15507	0.118778	0.372115		0.197145	0.107785	0.0482029
FBgn0002524	CG4162 gene product from transcript CG4162-RA	27.4626	27.4394	28.2891	29.0368	31.5766		28.7609	1.70723	0.763498		32.3771	24.4403	29.2778	25.7502	25.8587		27.5408	3.24251	1.4501
FBgn0002525	Lamin	13.1342	13.5296	12.3524	15.0665	11.133		13.0431	1.45469	0.650556		13.52	13.0344	15.1668	11.2253	10.0787		12.605	1.99187	0.890794
FBgn0002526	Laminin A	32.4817	26.5563	28.0149	30.9472	39.986		31.5972	5.23976	2.34329		25.1919	19.9761	22.3994	22.1431	31.3143		24.205	4.38494	1.96101
FBgn0002527	Laminin B1	16.0519	13.6372	15.5888	14.0427	20.0139		15.8669	2.53025	1.13156		12.4622	10.2714	10.8701	8.8636	13.6965		11.2328	1.88748	0.844106
FBgn0002528	Laminin B2	13.348	9.26044	11.1682	11.5688	17.9559		12.6603	3.29745	1.47467		10.8025	9.17275	9.3859	11.893	16.9606		11.6429	3.17184	1.41849
FBgn0002531	Larval cuticle protein 1	0.984605	0.861565	0.814857	0.663894	0.321309		0.729246	0.255308	0.114177		0.589176	0.472561	0.80811	0.722149	1.16352		0.751102	0.263618	0.117894
FBgn0002533	Larval cuticle protein 2	0.628434	0.329942	0.11702	0.381364	0.123047		0.315961	0.211486	0.0945794		0.56407	1.08582	0.348154	0.474087	0.334181		0.561262	0.308118	0.137795
FBgn0002534	Larval cuticle protein 3	0.159605	0.55864	0.2972	0.968558	0.312505		0.459302	0.318925	0.142628		0.859551	0.689421	0.14737	0.602026	0.565819		0.572837	0.263496	0.117839
FBgn0002535	Larval cuticle protein 4	0.147111	0.128727	0.410902	0.148789	0.144021		0.19591	0.120446	0.0538651		0.264087	0.317725	0.135833	0.277449	0.651907		0.3294	0.19273	0.0861915
FBgn0002542	lodestar	4.47236	4.69042	3.85781	5.42143	3.50919		4.39024	0.744974	0.333162		3.06976	3.44467	3.94732	3.41114	3.96377		3.56733	0.383591	0.171547
FBgn0002543	leak	4.71228	4.81339	4.98166	5.33571	5.45878		5.06036	0.325155	0.145414		4.9037	5.67666	5.32178	5.32885	5.27458		5.30111	0.27426	0.122653
FBgn0002552	lines	5.45251	4.88275	4.9578	5.48249	4.40151		5.03541	0.448612	0.200626		4.35029	5.95696	5.53502	5.65285	4.35204		5.16943	0.762673	0.341078
FBgn0002561	lethal of scute	0.10621	0.185874	0.0988861	0.107421	0.103979		0.120474	0.0367054	0.0164152		0.190663	0.229387	0.0980675	0.100155	0.0941313		0.142481	0.063198	0.028263
FBgn0002562	Larval serum protein 1 alpha	6.03641	1.43704	0.247949	0.134676	13.5574		4.28269	5.71574	2.55616		15.9756	4.64932	0.122948	14.3563	67.3465		20.4901	27.0152	12.0816
FBgn0002563	Larval serum protein 1 beta	9.45147	3.41199	2.76226	1.54321	23.6511		8.164	9.18018	4.1055		16.0159	5.85844	0.430475	16.9061	64.3838		20.7189	25.3758	11.3484
FBgn0002564	Larval serum protein 1 gamma	8.52524	2.32357	0.780729	1.27218	19.8849		6.55733	8.07347	3.61057		15.9314	5.28229	1.03235	15.1999	52.849		18.059	20.4707	9.15477
FBgn0002565	Larval serum protein 2	19.0031	34.327	40.1592	15.5092	33.524		28.5045	10.6546	4.76488		26.8941	13.0543	4.25628	25.3273	105.305		34.9673	40.4005	18.0677
FBgn0002566	light	16.3502	18.1043	18.7326	18.82	17.0582		17.8131	1.07868	0.482401		18.2363	15.5026	15.6027	16.4722	14.9376		16.1503	1.28891	0.576418
FBgn0002567	lightoid	4.37286	4.8934	4.42367	6.16636	3.70473		4.71221	0.916624	0.409927		8.49159	6.53842	8.89056	5.59063	6.59595		7.22143	1.40682	0.629147
FBgn0002569	Larval visceral protein D	0.457806	2.25336	0.745918	1.21545	0.392167		1.01294	0.765585	0.34238		0.359553	0.494378	0.317032	0.323781	0.659335		0.430816	0.146409	0.0654762
FBgn0002570	Larval visceral protein H	6.12547	78.5018	17.8222	10.8419	10.2446		24.7072	30.3643	13.5793		1.31726	2.75617	0.706986	3.42967	3.50616		2.34325	1.26819	0.567151
FBgn0002571	Larval visceral protein L	1.49291	0.567977	0.302167	0.590847	0.44482		0.679743	0.468876	0.209688		0.291305	0.140188	0.119866	0.122418	0.287638		0.192283	0.0890747	0.0398354
FBgn0002573	senseless	0.332754	0.457557	0.221293	0.673104	0.0930759		0.355557	0.222869	0.0996702		0.298674	0.359337	0.307245	0.493092	0.337044		0.359078	0.0787092	0.0351998
FBgn0002576	lozenge	0.369558	0.293979	0.437915	0.645612	0.427578		0.434928	0.130949	0.0585623		1.23637	0.580481	0.899599	1.71078	0.774168		1.04028	0.44442	0.198751
FBgn0002577	miniature	0.171089	0.0898256	0.350443	0.519125	0.267993		0.279695	0.166068	0.0742679		0.0614264	0.0739025	0.0947838	0.0968018	0.181959		0.101775	0.0471912	0.0211046
FBgn0002578	E(spl) region transcript m1	0.13667	1.01653	0.127247	0.13823	0.0669003		0.297115	0.403236	0.180333		0.122673	0.0737941	0.0630968	0.0644399	0.121128		0.0890264	0.0302964	0.0135489
FBgn0002579	Ribosomal protein L36	422.354	465.328	458.099	486.095	379.573		442.29	41.9237	18.7488		484.736	320.074	365.807	301.585	324.787		359.398	73.8872	33.0434
FBgn0002590	Ribosomal protein S5a	127.909	139.63	128.287	153.877	121.173		134.175	12.8539	5.74845		140.878	119.528	115.141	112.895	105.582		118.805	13.3318	5.96214
FBgn0002592	E(spl) region transcript m2	0.243493	0.426131	0.340056	0.246272	0.238379		0.298866	0.0827404	0.0370026		0.218555	0.131472	0.112414	0.114807	0.431607		0.201771	0.135643	0.0606612
FBgn0002593	Ribosomal protein LP1	233.023	283.952	257.07	317.005	222.931		262.796	38.3883	17.1678		318.229	230.832	208.436	206.578	171.162		227.048	55.2653	24.7154
FBgn0002607	Ribosomal protein L19	223.521	246.902	226.361	269.97	198.545		233.06	26.8381	12.0024		254.031	198.574	193.817	186.399	167.829		200.13	32.3246	14.456
FBgn0002609	E(spl) region transcript m3	1.42849	1.32811	1.41312	1.4448	1.66071		1.45505	0.123469	0.0552172		2.40411	2.50674	4.03939	2.10479	2.76948		2.7649	0.751151	0.335925
FBgn0002622	Ribosomal protein S3	273.951	282.1	281.583	328.458	257.728		284.764	26.3355	11.7776		324.258	209.328	235.384	218.77	208.165		239.181	48.7913	21.8201
FBgn0002626	Ribosomal protein L32	230.06	245.667	221.603	274.332	192.551		232.842	30.18	13.4969		272.296	187.297	192.837	163.702	161.459		195.518	45.1164	20.1767
FBgn0002629	E(spl) region transcript m4	0.153507	0.134324	0.142922	0.155258	0.150283		0.147259	0.00863558	0.00386195		0.137785	0.331539	0.141739	0.144756	0.40815		0.232794	0.128032	0.0572576
FBgn0002631	E(spl) region transcript m5	0.264198	0.231184	0.122991	0.133607	0.517299		0.253856	0.159381	0.0712773		0.237139	0.142652	0.121973	0.124569	0.117077		0.148682	0.0503854	0.022533
FBgn0002632	E(spl) region transcript m6	0.102473	0.0896675	0.190814	0.414569	0.100321		0.179569	0.13753	0.0615052		0.091978	0.110659	0.0946174	0.0966315	0.181639		0.115105	0.0378895	0.0169447
FBgn0002633	E(spl) region transcript m7	0.118648	0.103821	0.441866	0.360004	0.464621		0.297792	0.174769	0.0781591		0.106496	0.128125	0.109552	0.223768	0.105155		0.134619	0.050688	0.0226684
FBgn0002638	Bj1 protein	13.4986	15.6915	13.3017	16.9911	10.9		14.0766	2.35197	1.05183		12.4256	12.6085	14.0104	9.61652	9.91141		11.7145	1.88605	0.843466
FBgn0002641	maroon-like	3.48554	4.16195	3.38043	3.45188	3.73225		3.64241	0.319193	0.142747		3.12856	3.25428	3.38596	3.21838	3.5075		3.29893	0.148815	0.0665521
FBgn0002643	mastermind	17.8373	16.6299	15.5342	16.1277	15.77		16.3798	0.913434	0.4085		16.289	20.4113	18.2438	19.6355	18.0486		18.5256	1.5888	0.710534
FBgn0002645	Microtubule-associated protein 205	31.0804	31.6475	29.4781	27.5868	30.5649		30.0715	1.60244	0.716631		40.1921	38.9698	40.9017	36.7869	36.5269		38.6755	1.97016	0.881082
FBgn0002652	squash	2.71747	3.41821	1.81851	3.60738	2.32785		2.77788	0.745768	0.333517		1.98181	3.39308	2.11709	1.12112	1.80633		2.08389	0.826056	0.369423
FBgn0002673	twine	3.3303	3.42839	3.19187	4.30945	2.34938		3.32188	0.698102	0.3122		2.72546	3.01458	4.06985	2.44771	2.43072		2.93766	0.676358	0.302477
FBgn0002707	meiotic 9	4.23267	4.15611	3.57983	3.75811	3.89072		3.92349	0.272136	0.121703		3.62516	3.59384	4.5347	3.56483	3.66543		3.79679	0.41419	0.185231
FBgn0002709	meiotic 218	0.902462	1.06937	0.875245	1.48324	1.1596		1.09798	0.245396	0.109744		1.14755	1.17759	1.05896	1.04604	1.03312		1.09265	0.0653441	0.0292228
FBgn0002715	meiotic from via Salaria 332	5.70132	5.82034	5.58042	6.13603	5.51002		5.74962	0.246312	0.110154		7.08563	5.68318	6.74904	5.44524	7.4499		6.4826	0.878277	0.392777
FBgn0002716	meiotic W68	26.1898	25.9312	26.4592	25.0541	24.3007		25.587	0.891773	0.398813		25.3717	26.4767	23.8079	22.9771	21.8646		24.0996	1.84453	0.824899
FBgn0002719	Malic enzyme	91.0923	108.793	105.865	118.368	89.8072		102.785	12.1816	5.44778		109.977	88.4977	87.9962	85.4081	92.8861		92.953	9.88881	4.42241
FBgn0002723	Methoprene-tolerant	7.64836	6.59241	6.1829	6.97135	6.79276		6.83756	0.539905	0.241453		7.66663	7.71533	7.25232	8.14091	6.96126		7.54729	0.45423	0.203138
FBgn0002732	E(spl) region transcript malpha	0.172355	0.150817	0.16047	0.174321	0.674938		0.26658	0.228477	0.102178		0.154703	0.186123	0.636567	0.16253	0.305509		0.289086	0.203525	0.091019
FBgn0002733	E(spl) region transcript mbeta	5.24183	5.00377	5.43499	5.30165	4.1987		5.03619	0.493518	0.220708		5.98814	6.04653	5.05998	4.38131	4.54015		5.20322	0.784693	0.350925
FBgn0002734	E(spl) region transcript mdelta	0.230033	0.100644	0.107086	0.465316	0.337803		0.248176	0.155872	0.069708		0.206473	0.124204	0.106199	0.10846	0.611621		0.231392	0.216489	0.0968167
FBgn0002735	E(spl) region transcript mgamma	0.383683	0.447648	0.476303	0.258707	0.125209		0.33831	0.145606	0.0651169		0.114796	0.138111	0.11809	0.120604	0.680101		0.23434	0.249351	0.111513
FBgn0002736	mago nashi	11.7251	12.2934	9.93315	10.8974	8.37646		10.6451	1.54923	0.692837		11.3775	9.01153	8.58297	6.47465	7.48954		8.58725	1.8462	0.825646
FBgn0002772	Myosin alkali light chain 1	23.4012	30.7874	27.4647	35.0857	29.8472		29.3172	4.30549	1.92547		51.032	68.6934	15.4446	118.029	57.1081		62.0613	37.0662	16.5765
FBgn0002773	Myosin light chain 2	100.61	131.075	107.244	133.1	146.398		123.685	19.1173	8.54954		163.364	233.531	44.7072	465.433	223.012		226.009	153.447	68.6236
FBgn0002774	maleless	23.2048	22.5137	22.8065	22.6283	22.7736		22.7854	0.262179	0.11725		22.4502	22.8903	23.5182	23.018	23.5911		23.0936	0.471393	0.210813
FBgn0002775	male-specific lethal 3	6.38744	8.02159	7.92935	7.77633	7.87451		7.59784	0.682449	0.3052		8.59986	6.83383	7.20838	6.30218	6.49974		7.0888	0.912193	0.407945
FBgn0002778	minidiscs	37.0442	31.9239	37.2335	34.3447	35.671		35.2435	2.19162	0.980122		14.1061	11.9202	17.6636	9.74759	12.9751		13.2825	2.9291	1.30993
FBgn0002780	modulo	32.3502	34.9944	36.1435	42.7155	35.7107		36.3828	3.83413	1.71467		49.9801	42.3615	40.1719	37.472	38.2887		41.6548	5.02083	2.24539
FBgn0002781	modifier of mdg4	71.5306	78.1839	75.5352	77.6657	72.4775		75.0786	2.9958	1.33976		78.3194	75.5908	81.7926	72.1713	70.5005		75.6749	4.56826	2.04299
FBgn0002783	moira	17.7268	17.073	16.2594	16.2723	14.8631		16.4389	1.07287	0.479801		17.1716	15.7629	14.6663	14.6199	13.3258		15.1093	1.44022	0.644084
FBgn0002787	CG3416 gene product from transcript CG3416-RA	21.3565	20.5565	20.1049	22.8802	17.5008		20.4798	1.9718	0.881814		26.1979	16.6563	19.062	16.335	17.3155		19.1133	4.09823	1.83278
FBgn0002789	Muscle protein 20	5.30201	10.2068	10.4899	7.77565	5.32042		7.81895	2.52068	1.12728		9.04206	9.73345	2.57016	12.6244	6.34374		8.06277	3.79745	1.69827
FBgn0002791	morula	9.7587	9.29737	8.40651	8.99375	9.73232		9.23773	0.563482	0.251997		9.1276	8.86397	9.26322	6.7943	7.63856		8.33753	1.07568	0.48106
FBgn0002838	male sterile (3) K81	0.163871	0.430177	0.152571	0.16574	0.160429		0.214558	0.12064	0.053952		0.147087	0.176961	0.151308	0.154529	0.58094		0.242165	0.189733	0.0848512
FBgn0002842	spermatocyte arrest	2.68123	2.23953	2.38288	3.45142	3.10218		2.77145	0.503438	0.225144		3.71932	3.68508	3.82606	6.78067	5.94081		4.79039	1.46488	0.655115
FBgn0002855	Accessory gland-specific peptide 26Aa	0.243239	0.106422	0.679402	0.123007	0.119066		0.254227	0.244043	0.109139		0.109164	0.394006	0.112296	0.114687	0.538946		0.25382	0.200787	0.0897945
FBgn0002856	Accessory gland-specific peptide 26Ab	0.231175	0.202286	1.07617	0.467623	0.452637		0.485978	0.351845	0.15735		0.207498	0.249641	0.213452	0.217996	0.204885		0.218694	0.0180396	0.00806756
FBgn0002862	Male-specific RNA 87F	1.13118	0.989823	7.37228	5.03399	1.55039		3.21553	2.85729	1.27782		0.203066	0.732928	1.67114	0.21334	3.60916		1.28593	1.42957	0.639321
FBgn0002863	Accessory gland-specific peptide 95EF	53.7008	57.0595	67.4081	59.648	51.6342		57.8901	6.14529	2.74826		56.8081	64.204	64.1936	47.9268	54.8181		57.5901	6.87434	3.0743
FBgn0002865	Male-specific RNA 98Ca	0.176666	0.695654	2.46728	1.87617	0.778303		1.19881	0.941088	0.420867		0.0792866	0.28617	0.163123	0.083298	0.782881		0.278952	0.293922	0.131446
FBgn0002868	Metallothionein A	155.46	155.986	169.38	149.658	163.112		158.719	7.63469	3.41434		132.665	76.3902	104.045	64.3523	103.41		96.1725	26.6924	11.9372
FBgn0002869	Metallothionein B	0.511015	0.223579	0.23789	0.258423	1.25071		0.496323	0.437917	0.195843		0.22934	0.551838	0.707761	0.481886	0.452904		0.484746	0.173559	0.0776181
FBgn0002872	mutator 2	2.63191	2.82305	2.60853	4.15035	2.35499		2.91377	0.711021	0.317978		2.69257	2.62824	2.58693	2.53525	2.10688		2.50997	0.232582	0.104014
FBgn0002873	mushroom body defect	0.29657	1.26216	0.765608	2.7814	0.211157		1.06338	1.0481	0.468724		0.169397	0.232918	0.472987	0.088984	0.310634		0.254984	0.146621	0.0655707
FBgn0002878	mutagen-sensitive 101	3.27898	3.74885	4.2785	4.6236	2.6009		3.70617	0.802368	0.35883		3.84543	3.64431	3.3149	3.11463	3.13944		3.41174	0.321705	0.143871
FBgn0002887	mutagen-sensitive 201	6.87271	7.3044	7.05793	8.47264	7.91233		7.524	0.65961	0.294986		7.78382	8.37733	7.6259	6.28622	6.45714		7.30608	0.899847	0.402424
FBgn0002891	mutagen-sensitive 205	7.59483	7.06866	6.12297	6.77369	6.69179		6.85039	0.538981	0.24104		6.78599	7.08315	6.05634	5.876	6.3793		6.43616	0.500564	0.223859
FBgn0002899	mutagen-sensitive 301	2.14736	2.48515	2.32176	2.9075	2.33961		2.44028	0.287354	0.128509		2.67353	2.58071	2.94213	2.90678	3.00823		2.82228	0.184771	0.0826322
FBgn0002901	mutagen-sensitive 304	2.60662	2.57052	2.15723	2.1342	2.14681		2.32308	0.242833	0.108598		1.93114	2.09997	1.91015	1.32655	1.54013		1.76159	0.317654	0.142059
FBgn0002905	mutagen-sensitive 308	2.45001	2.71554	2.31487	2.60646	2.04321		2.42602	0.262607	0.117442		2.76922	2.74372	2.37949	2.46437	2.30007		2.53137	0.213728	0.095582
FBgn0002906	mutagen-sensitive 309	2.66672	2.77896	2.46028	3.97218	2.23098		2.82182	0.676207	0.302409		2.9376	2.87976	2.97713	2.9262	2.72873		2.88989	0.0965421	0.0431749
FBgn0002909	mutagen-sensitive 312	5.21434	5.2725	5.01663	5.68404	4.48091		5.13368	0.438316	0.196021		5.40834	5.84987	4.84135	5.46344	4.23626		5.15985	0.629386	0.28147
FBgn0002914	Myb oncogene-like	21.5524	21.6336	22.4205	21.636	21.257		21.6999	0.431766	0.193092		24.7847	17.7265	20.382	18.4693	18.5324		19.979	2.85932	1.27873
FBgn0002917	narrow abdomen	47.0337	42.4249	43.3361	38.9362	43.1345		42.9731	2.88283	1.28924		41.6588	44.4801	45.3815	45.3152	44.0454		44.1762	1.51632	0.678121
FBgn0002921	Na pump alpha subunit	1028.45	854.833	901.472	864.863	1112.22		952.368	113.028	50.5477		787.725	780.987	808.972	843.511	1011.11		846.461	95.2112	42.5797
FBgn0002922	nautilus	0.228156	0.199645	0.0708081	0.153839	0.297819		0.190053	0.0846877	0.0378735		0.0682631	0.246383	0.0702219	0.0717167	0.337017		0.15872	0.125557	0.0561509
FBgn0002924	non-claret disjunctional	4.11217	4.04809	3.58934	4.1591	3.48065		3.87787	0.317804	0.142126		4.53687	4.71822	3.52007	3.75658	3.64454		4.03526	0.55086	0.246352
FBgn0002926	nudel	0.127412	0.594616	0.32952	1.28866	0.34649		0.537341	0.451504	0.201919		0.203312	0.397485	0.169931	0.226949	0.476787		0.294893	0.134378	0.0600955
FBgn0002930	necrotic	25.4	23.2248	24.2464	27.1331	24.0283		24.8065	1.51543	0.677723		65.1935	56.245	41.0423	49.5188	46.5406		51.708	9.32327	4.16949
FBgn0002931	CG11450 gene product from transcript CG11450-RB	4.6081	5.13196	5.85049	4.81957	5.58788		5.1996	0.518	0.231657		5.35818	6.89885	6.1405	6.02432	6.86867		6.25811	0.644531	0.288243
FBgn0002932	neuralized	6.36261	6.538	6.73911	7.23224	5.48607		6.4716	0.63986	0.286154		5.99912	6.20901	5.92874	6.49531	6.25987		6.17841	0.224988	0.100618
FBgn0002933	new glue 1	0.222776	0.779746	0.207415	1.12659	0.218098		0.510925	0.42196	0.188706		0.599878	0.962289	0.82279	0.210076	0.987208		0.716448	0.322125	0.144059
FBgn0002936	neither inactivation nor afterpotential A	0.53507	0.468206	0.996352	0.541177	0.654791		0.639119	0.210649	0.094205		0.960538	1.01118	1.11162	0.630711	0.711334		0.885075	0.204819	0.091598
FBgn0002937	neither inactivation nor afterpotential B	48.2952	37.5017	40.5038	39.3167	54.4495		44.0134	7.14187	3.19394		30.8806	24.0708	27.4915	23.7104	40.4173		29.3141	6.85475	3.06554
FBgn0002938	neither inactivation nor afterpotential C	1.14421	0.654649	1.22921	0.756676	0.818594		0.920668	0.251619	0.112528		0.474011	0.403952	0.751737	0.186748	0.565552		0.4764	0.207913	0.0929816
FBgn0002939	neither inactivation nor afterpotential D	1.88901	1.29875	1.00501	2.38821	2.37772		1.79174	0.626619	0.280233		0.484441	0.728542	0.186878	0.381713	0.956683		0.547652	0.300714	0.134484
FBgn0002940	neither inactivation nor afterpotential E	17.6088	4.6225	11.8861	3.26512	6.60828		8.79816	5.91627	2.64584		0.395134	0.713081	7.11327	0.27675	0.780317		1.85571	2.94662	1.31777
FBgn0002941	slouch	2.96734	2.63471	2.07205	2.86879	1.75155		2.45889	0.52617	0.235311		2.15424	2.68603	2.33694	2.46899	2.0111		2.33146	0.263961	0.118047
FBgn0002945	naked cuticle	6.38957	6.01498	4.76779	6.22918	4.96817		5.67394	0.750992	0.335854		3.85104	5.30578	4.74961	5.1335	4.31366		4.67072	0.596458	0.266744
FBgn0002948	no distributive disjunction	1.95058	1.99824	1.37314	2.06908	1.02467		1.68314	0.460826	0.206088		1.02486	1.13027	1.01034	0.986989	0.92763		1.01602	0.073855	0.0330289
FBgn0002962	nanos	1.48801	3.9496	1.15451	5.26749	0.776941		2.52731	1.97231	0.882043		0.445205	0.37494	1.83192	0.374184	0.30772		0.666794	0.653139	0.292093
FBgn0002968	Neuroglian	33.7262	29.4012	31.6651	29.6917	34.7012		31.8371	2.36315	1.05683		33.4295	29.4532	34.9714	31.5508	35.2316		32.9273	2.43435	1.08868
FBgn0002973	CG3779 gene product from transcript CG3779-RB	26.2449	26.2825	28.8534	27.5365	27.3028		27.244	1.07259	0.479679		26.6027	26.5666	30.7685	26.4738	26.5967		27.4017	1.88284	0.842031
FBgn0002985	odd skipped	0.198571	0.217196	0.277319	0.451884	0.388801		0.306754	0.109983	0.0491859		0.356467	0.428868	0.32086	0.187251	0.571967		0.373083	0.141601	0.0633259
FBgn0002989	okra	2.02418	2.09005	1.54538	2.21106	1.26827		1.82779	0.402202	0.17987		1.99855	1.83614	2.2428	1.67973	1.68635		1.88871	0.237081	0.106026
FBgn0003002	odd paired	1.94252	1.76915	1.32875	1.92459	1.97935		1.78887	0.269447	0.1205		1.42332	1.75522	1.83021	1.98132	1.65135		1.72828	0.208604	0.0932905
FBgn0003008	orange	9.20201	9.78639	10.4128	7.15925	8.45436		9.00297	1.2591	0.563086		10.8009	6.87954	5.75153	7.20896	10.0376		8.13572	2.17036	0.970616
FBgn0003009	orientation disrupter	0.0595206	0.104165	0.0277083	0.180599	0.0291354		0.0802258	0.064119	0.0286749		0.0534245	0.0642754	0.0274789	0.0280639	0.158256		0.0662997	0.0538397	0.0240778
FBgn0003011	ora transientless	0.107981	0.0944875	0.100536	0.764494	0.264283		0.266356	0.287343	0.128504		0.0969217	0.0583035	0.099703	0.101826	0.334956		0.138342	0.111361	0.0498022
FBgn0003013	CG7467 gene product from transcript CG7467-RC	34.9295	32.9245	32.0756	31.9295	30.9701		32.5659	1.49225	0.667356		30.4053	36.3225	33.0049	33.246	33.1067		33.2171	2.09807	0.938284
FBgn0003015	oskar	1.70564	12.0466	1.24774	26.8624	0.596364		8.49175	11.3024	5.05461		0.255159	0.219274	2.47482	0.0765911	0.107977		0.626764	1.03577	0.463211
FBgn0003016	outspread	18.0401	16.3963	15.6711	16.5074	15.8451		16.492	0.935175	0.418223		12.2665	12.9385	13.7814	14.5723	14.3445		13.5806	0.967777	0.432803
FBgn0003022	Otefin	0.889968	1.6873	0.414301	1.57522	0.508244		1.01501	0.591419	0.264491		0.332841	0.720798	0.547827	0.0699363	0.854491		0.505179	0.312036	0.139547
FBgn0003023	ovarian tumor	0.754935	2.29635	1.00411	3.0542	0.0351944		1.42896	1.2218	0.546405		0.225872	0.0776421	1.06219	0.0339	0.28675		0.33727	0.418302	0.18707
FBgn0003028	CG6824 gene product from transcript CG6824-RB	0.585745	1.16077	0.866155	2.64851	0.522845		1.15681	0.871448	0.389724		0.618534	0.502309	0.636284	0.503617	0.442792		0.540707	0.0831104	0.0371681
FBgn0003031	polyA-binding protein	280.531	297.847	305.868	299.566	296.804		296.123	9.39916	4.20343		334.516	283.825	302.502	295.399	281.823		299.613	21.2727	9.51345
FBgn0003034	Accessory gland peptide 70A	0.522475	0.457184	0.486448	0.528435	1.023		0.603509	0.236268	0.105662		0.468964	1.69264	0.482422	0.492691	0.463058		0.719954	0.543869	0.243226
FBgn0003041	pebble	6.74091	7.85799	6.87793	7.21477	6.21513		6.98135	0.607984	0.271899		12.3911	9.44828	10.2102	9.88328	10.9461		10.5758	1.15295	0.515613
FBgn0003042	Polycomb	18.409	19.8355	18.8581	18.667	17.9297		18.7399	0.704524	0.315073		20.7713	15.638	21.7606	14.9052	16.693		17.9536	3.10954	1.39063
FBgn0003044	Polycomblike	7.2554	6.72082	6.55717	7.71452	6.66071		6.98172	0.490726	0.219459		5.39114	6.77311	7.41083	5.78922	5.93568		6.26	0.816918	0.365337
FBgn0003046	Pupal cuticle protein	0.973634	1.70393	0.9065	1.64124	0.953187		1.2357	0.400178	0.178965		0.58261	2.4533	0.59933	1.53022	1.29437		1.29197	0.772722	0.345572
FBgn0003048	pecanex	16.4206	14.9155	14.635	14.7314	15.0405		15.1486	0.728358	0.325731		16.6028	17.1199	16.4756	17.6423	16.1978		16.8077	0.57407	0.256732
FBgn0003053	pebbled	0.767245	1.0276	0.64145	1.21943	1.11903		0.954952	0.242728	0.108551		0.505958	0.608721	0.361442	0.531557	0.555098		0.512555	0.0925977	0.041411
FBgn0003057	CG10598 gene product from transcript CG10598-RA	0.0680959	0.0595862	0.0634004	0.206618	0.0666657		0.0928733	0.0636698	0.028474		0.0611216	0.0735354	0.0628755	0.0642139	0.362111		0.124771	0.132764	0.0593738
FBgn0003060	CG9757 gene product from transcript CG9757-RA	0.136912	0.119803	0.127471	0.138474	0.134036		0.131339	0.00770201	0.00344444		0.12289	0.147848	0.126416	0.129107	0.242684		0.153789	0.0506233	0.0226394
FBgn0003062	Fibrillarin	6.98362	7.58064	7.16053	10.8185	8.39474		8.18761	1.56823	0.701335		16.1073	12.6965	13.3046	9.66988	8.93162		12.142	2.90693	1.30002
FBgn0003065	CG2150 gene product from transcript CG2150-RA	0.0995829	0.174277	0.0927162	0.201438	0.292474		0.172097	0.0820301	0.036685		0.0893838	0.322614	0.0919487	0.093906	0.441291		0.207829	0.164405	0.0735241
FBgn0003067	Phosphoenolpyruvate carboxykinase	71.5192	107.324	78.5003	94.5669	46.571		79.6963	23.1841	10.3683		138.358	150.922	68.33	103.417	75.3073		107.267	36.8266	16.4694
FBgn0003068	period	11.2986	9.27859	10.7352	9.57932	9.87703		10.1537	0.839804	0.375572		24.2792	24.6524	27.7326	20.9692	19.7309		23.4729	3.18033	1.42228
FBgn0003071	Phosphofructokinase	70.7107	64.7807	64.4745	66.5796	68.2502		66.9591	2.58864	1.15768		63.9158	54.0865	56.3659	64.832	61.7571		60.1914	4.73714	2.11851
FBgn0003074	Phosphoglucose isomerase	104.197	105.475	94.6756	108.883	95.9348		101.833	6.21643	2.78007		104.919	92.5743	77.4049	97.3643	84.8763		91.4277	10.7019	4.78605
FBgn0003076	Phosphogluconate mutase	54.1782	58.9141	49.1476	60.7429	43.8186		53.3603	6.97866	3.12095		33.2518	32.3594	26.3842	37.0207	29.5274		31.7087	4.00408	1.79068
FBgn0003079	pole hole	18.463	16.8039	17.0367	17.2586	16.3563		17.1837	0.78939	0.353026		19.0837	15.2571	18.3648	17.2294	16.7524		17.3375	1.48211	0.662819
FBgn0003082	photorepair	23.789	24.2768	25.3209	22.4606	22.5747		23.6844	1.20097	0.537091		23.6462	20.5647	21.9092	18.7037	19.574		20.8796	1.95274	0.873291
FBgn0003086	Pre-intermoult gene 1	1.51972	0.886538	0.628858	1.53706	0.165312		0.947497	0.589932	0.263826		0.45469	0.364693	1.40321	2.38848	1.94552		1.31132	0.894543	0.400052
FBgn0003087	pimples	0.238265	1.35519	0.776426	1.20492	0.116631		0.738286	0.555933	0.248621		0.427724	0.514598	0.769998	0.112342	0.21117		0.407166	0.259301	0.115963
FBgn0003089	pipe	0.783271	1.47359	1.13036	1.70325	1.4953		1.31715	0.362355	0.16205		1.37095	1.56481	1.26564	0.997138	2.0826		1.45623	0.405736	0.18145
FBgn0003090	prickle	0.981338	0.878222	0.872142	0.947422	1.0044		0.936704	0.0597449	0.0267187		0.88083	0.939309	0.885514	1.13571	1.08718		0.985709	0.11831	0.0529097
FBgn0003091	Protein C kinase 53E	21.7145	21.9226	24.0397	20.7116	20.6532		21.8083	1.37276	0.613916		19.7791	19.176	21.4657	19.5205	20.2973		20.0477	0.892039	0.398932
FBgn0003093	Protein C kinase 98E	38.7529	33.3201	34.2366	32.4175	34.4112		34.6277	2.43986	1.09114		30.3579	30.3341	31.015	31.6951	32.5904		31.1985	0.95807	0.428462
FBgn0003114	plutonium	0.378284	0.331013	0.528302	0.765203	0.18517		0.437594	0.220312	0.0985267		0.169771	0.204252	0.349284	0.17836	0.335266		0.247387	0.087686	0.0392144
FBgn0003116	prune	12.8746	12.884	12.914	15.1079	11.9775		13.1516	1.163	0.520108		13.599	11.061	13.0041	11.6712	9.45623		11.7583	1.63812	0.73259
FBgn0003117	pannier	0.728197	0.716849	0.310744	0.920635	0.594086		0.654102	0.224702	0.10049		0.871488	0.688074	0.448249	0.658075	0.618497		0.656876	0.151683	0.0678349
FBgn0003118	pointed	5.83416	5.43043	5.69815	6.42139	5.43165		5.76316	0.40717	0.182092		4.59489	4.94135	4.62112	5.2319	5.19605		4.91706	0.303696	0.135817
FBgn0003124	CG12306 gene product from transcript CG12306-RA	0.977446	1.57375	1.12846	3.36124	0.612428		1.53067	1.0798	0.4829		0.421122	0.211106	0.794212	0.221214	0.450472		0.419625	0.236705	0.105858
FBgn0003129	Pox meso	0.136218	0.238391	0.380476	0.275544	0.0889045		0.223907	0.115439	0.0516261		0.203777	0.0490331	0.0419252	0.128453	0.120727		0.108783	0.0663203	0.0296593
FBgn0003130	Pox neuro	0.0474011	0.0829552	0.0441326	0.191768	0.185622		0.110376	0.0731308	0.0327051		0.0850924	0.102375	0.0437673	0.0446989	0.0840212		0.071991	0.0263676	0.0117919
FBgn0003132	Protein phosphatase 1 at 13C	1.04688	0.808286	1.43338	1.5571	0.84403		1.13793	0.341439	0.152696		0.718563	1.46301	0.909765	1.45177	1.52819		1.21426	0.372583	0.166624
FBgn0003134	Protein phosphatase 1alpha at 96A	31.1423	32.8088	29.5695	30.4331	31.8741		31.1656	1.25366	0.560655		40.9518	32.9638	33.648	32.8925	30.6891		34.229	3.91955	1.75288
FBgn0003137	Papilin	32.4606	53.4115	31.7227	61.7975	29.9742		41.8733	14.6912	6.5701		39.6881	36.3853	22.2058	29.931	19.248		29.4916	8.79914	3.93509
FBgn0003138	Protein tyrosine phosphatase 61F	7.26083	7.39926	6.61322	6.91037	5.78381		6.7935	0.642452	0.287313		7.10414	7.86522	7.14144	7.20841	6.33522		7.13089	0.542949	0.242814
FBgn0003139	Protein phosphatase V	13.8423	13.3907	12.1754	16.2515	12.7344		13.6789	1.57168	0.702879		13.8606	12.0937	12.2031	11.4789	9.80219		11.8877	1.46206	0.653855
FBgn0003140	Protein phosphatase Y at 55A	0.0991591	0.173535	0.646251	0.601742	0.582458		0.420629	0.261865	0.11711		0.267009	0.321241	0.0915574	0.187013	0.263648		0.226094	0.0891133	0.0398527
FBgn0003141	purple	6.51509	7.50624	7.38014	8.34663	7.44131		7.43788	0.649112	0.290292		7.69964	4.92489	5.81512	6.04131	6.83281		6.26275	1.05225	0.470579
FBgn0003145	paired	0.189527	0.0829215	0.132344	0.383379	0.0927731		0.176189	0.123172	0.0550841		0.297702	0.102333	0.0437495	0.0893615	0.083987		0.123427	0.0998515	0.044655
FBgn0003149	Paramyosin	9.99307	18.2962	12.3856	14.8066	12.2134		13.539	3.15827	1.41242		15.7968	21.514	4.6135	36.9434	14.3004		18.6336	11.9052	5.32416
FBgn0003159	proximal to raf	6.6427	6.93892	5.32866	6.18382	5.87312		6.19345	0.634057	0.283559		6.91139	6.8755	7.76764	7.21773	7.72072		7.29859	0.428271	0.191529
FBgn0003162	Punch	8.31761	10.0075	8.1071	12.0273	7.69761		9.23144	1.79381	0.802216		29.688	24.4902	23.2799	27.5134	14.5707		23.9084	5.79494	2.59158
FBgn0003165	pumilio	40.4252	36.2411	35.6323	34.4775	34.7449		36.3042	2.40864	1.07718		34.0548	39.31	41.767	40.7861	39.5553		39.0946	2.98584	1.33531
FBgn0003169	punt	14.9232	15.853	15.5702	17.3546	13.9845		15.5371	1.24416	0.556405		14.2809	14.8299	15.2536	13.6345	12.763		14.1524	0.98576	0.440845
FBgn0003174	pawn	0.120446	0.193224	0.0373804	0.284248	0.255486		0.178157	0.100761	0.0450615		0.234239	0.238458	0.0741418	0.32181	0.302456		0.234221	0.097431	0.0435725
FBgn0003175	plexus	13.4072	13.5489	13.0277	13.0668	11.8976		12.9897	0.649411	0.290425		12.2967	14.704	12.9713	13.6812	12.3025		13.1911	1.02063	0.456441
FBgn0003177	polychaetoid	37.9451	33.3467	33.7778	32.647	34.8891		34.5211	2.07986	0.930142		27.3304	31.5101	26.5009	34.1597	32.432		30.3866	3.32118	1.48528
FBgn0003178	Pyruvate kinase	404.614	374.404	388.7	390.402	404.932		392.61	12.7237	5.69021		417.025	352.759	341.766	366.702	368.296		369.31	28.7975	12.8786
FBgn0003187	quail	0.456495	1.07544	0.751956	1.3496	0.27502		0.781702	0.439363	0.196489		0.346704	0.303362	0.453923	0.0331133	0.52907		0.333234	0.189779	0.0848716
FBgn0003189	rudimentary	5.67946	6.7756	6.74816	9.73522	5.31774		6.85124	1.73626	0.776479		6.71307	6.72153	6.28069	6.33655	5.35552		6.28147	0.556854	0.249033
FBgn0003200	retina aberrant in pattern	32.8554	31.7184	28.8859	31.5598	29.4995		30.9038	1.65428	0.739818		29.25	32.0092	32.8097	28.8777	30.306		30.6505	1.71256	0.76588
FBgn0003204	raspberry	33.834	33.343	33.8173	35.5201	31.9868		33.7002	1.26561	0.565997		30.4804	27.3578	28.1009	27.9953	29.8394		28.7548	1.33323	0.596237
FBgn0003205	Ras oncogene at 85D	43.9745	47.279	45.5408	46.1615	41.0703		44.8052	2.40522	1.07565		56.2951	39.2623	49.9987	36.2492	38.8683		44.1347	8.60115	3.84655
FBgn0003206	Ras oncogene at 64B	14.5999	13.3418	13.7941	14.0391	13.73		13.901	0.463914	0.207469		16.6551	12.9702	13.4143	13.0216	13.0034		13.8129	1.59911	0.715144
FBgn0003209	CG12437 gene product from transcript CG12437-RB	14.69	14.476	14.4891	13.8653	12.8339		14.0709	0.757397	0.338718		18.6896	19.2776	17.867	19.3011	15.8697		18.201	1.42778	0.638524
FBgn0003210	ruby	25.9991	25.6521	26.325	27.8383	24.742		26.1113	1.13207	0.506276		30.5066	25.5664	29.4598	28.1694	26.6683		28.0741	2.00693	0.897525
FBgn0003218	retinal degeneration B	28.9594	27.1369	27.7943	26.9759	29.8087		28.135	1.21827	0.544828		22.9693	25.6546	26.3776	26.6584	28.8884		26.1097	2.1309	0.952969
FBgn0003227	recombination-defective	0.761514	0.962509	0.814044	0.941361	0.88358		0.872601	0.0847071	0.0378822		1.01262	1.55332	1.09377	1.09045	1.09986		1.17001	0.217234	0.0971502
FBgn0003231	refractory to sigma P	69.9069	64.4915	61.418	65.7352	58.9135		64.093	4.20239	1.87937		64.7558	49.8023	57.6304	50.0493	58.0768		56.0629	6.2737	2.80568
FBgn0003248	Rhodopsin 2	0.25607	0.37345	0.476826	0.431653	0.334255		0.374451	0.0857081	0.0383298		0.0766147	0.460876	0.236439	0.0804908	0.226949		0.216274	0.156758	0.0701044
FBgn0003249	Rhodopsin 3	1.5077	1.09941	1.6377	1.10132	0.738017		1.21683	0.359904	0.160954		0.451094	0.723619	1.39212	0.394931	1.11354		0.81506	0.429949	0.192279
FBgn0003250	Rhodopsin 4	0.604582	0.226728	0.562895	0.9609	0.338219		0.538665	0.283151	0.126629		0.310092	0.373074	0.398738	0.0814455	0.459282		0.324526	0.146048	0.0653147
FBgn0003254	ribbon	0.137266	0.288271	0.076681	0.222132	0.107507		0.166371	0.0870709	0.0389393		0.147849	0.207525	0.202789	0.0258883	0.243313		0.165473	0.085168	0.0380883
FBgn0003255	rickets	5.06196	4.8837	4.35039	4.98845	5.20978		4.89886	0.328765	0.147028		4.36877	5.93355	4.57403	5.30378	4.73556		4.98314	0.634862	0.283919
FBgn0003257	rudimentary-like	5.0856	6.60012	5.58616	7.85994	6.65703		6.35777	1.07455	0.480552		10.822	9.93472	9.54974	7.4899	8.20424		9.20012	1.34248	0.600376
FBgn0003261	CG10279 gene product from transcript CG10279-RE	71.1837	74.5123	72.7165	75.346	65.5048		71.8527	3.89763	1.74307		73.2194	71.909	71.4485	71.5086	66.8291		70.9829	2.42933	1.08643
FBgn0003267	rough	0.18777	1.06799	1.04894	1.13948	0.459567		0.780749	0.429506	0.192081		0.674157	0.912468	0.693503	0.885334	0.748878		0.782868	0.109835	0.0491197
FBgn0003268	rough deal	3.165	2.89538	2.997	3.31025	2.62319		2.99816	0.262872	0.11756		2.8247	3.24306	3.35408	2.66238	2.27913		2.87267	0.43811	0.195929
FBgn0003270	absent MD neurons and olfactory sensilla	0.148234	0.12971	0.138013	0.599701	0.435361		0.290204	0.215601	0.0964197		0.266103	0.160075	0.410609	0.139784	0.78826		0.352966	0.26599	0.118954
FBgn0003274	Ribosomal protein LP2	455.823	550.27	506.829	633.884	453.615		520.084	75.1418	33.6044		576.221	434.951	401.286	449.302	329.447		438.242	89.9632	40.2328
FBgn0003275	RNA polymerase II 18kD subunit	11.4143	13.0031	9.62465	12.4158	11.5962		11.6108	1.28162	0.573156		13.5314	6.5119	9.94267	10.3574	9.92537		10.0538	2.48797	1.11265
FBgn0003276	RNA polymerase II 140kD subunit	17.0176	19.1097	17.6343	20.5497	17.3906		18.3404	1.46825	0.656622		18.6747	15.402	17.5678	14.6674	13.5055		15.9635	2.11908	0.947681
FBgn0003277	RNA polymerase II 215kD subunit	21.9324	21.7041	19.5827	22.0253	18.2883		20.7066	1.68434	0.753258		22.5272	21.8353	23.2695	21.253	18.7331		21.5236	1.73298	0.775011
FBgn0003278	RNA polymerase I 135kD subunit	2.9749	4.92024	3.89595	6.41448	4.22462		4.48604	1.28525	0.574782		6.07401	5.36603	5.25221	4.5625	4.8386		5.21867	0.576512	0.257824
FBgn0003279	Ribosomal protein L4	196.072	201.792	176.044	219.437	167.431		192.155	20.7569	9.28276		209.381	197.626	172.127	185.837	165.514		186.097	17.9857	8.04344
FBgn0003285	roughest	3.42955	3.58813	3.85252	4.1662	2.86484		3.58025	0.487864	0.218179		2.76043	2.91854	3.56247	2.72434	4.17938		3.22903	0.629493	0.281518
FBgn0003292	rotated abdomen	1.92522	2.059	1.89206	2.48808	1.74517		2.02191	0.283498	0.126784		1.95205	1.54001	1.71179	1.98357	1.95907		1.8293	0.195705	0.087522
FBgn0003295	roughoid	4.79525	3.74239	4.6456	3.93241	3.9967		4.22247	0.467091	0.20889		4.94393	3.42889	3.47031	3.11644	3.38846		3.66961	0.725705	0.324545
FBgn0003300	runt	0.852072	0.875262	0.827812	0.524571	0.580297		0.732003	0.165953	0.0742165		0.897813	0.640098	0.478892	0.663761	0.820843		0.700281	0.163954	0.0733222
FBgn0003301	rutabaga	39.5453	34.7356	35.2503	33.8179	37.2011		36.11	2.2844	1.02161		32.9227	36.9761	35.5272	36.9473	35.739		35.6224	1.65068	0.738205
FBgn0003302	roughex	7.30249	6.60533	8.32682	7.71777	6.26552		7.24359	0.83152	0.371867		9.64774	5.84793	7.42451	6.80884	6.10846		7.1675	1.51733	0.678569
FBgn0003308	rosy	8.91903	9.00336	9.12945	10.5967	8.41611		9.21294	0.819623	0.366547		4.79851	5.48301	3.74557	6.13062	4.80953		4.99345	0.889082	0.397609
FBgn0003310	Star	30.0567	27.9457	29.3803	27.027	29.1187		28.7057	1.20897	0.54067		52.0282	51.3572	60.9811	45.5856	49.8062		51.9517	5.63514	2.52011
FBgn0003312	shadow	0.197143	0.575025	0.550649	0.9305	0.579008		0.566465	0.259519	0.116061		0.707808	0.425784	0.54609	0.433778	0.465931		0.515878	0.117369	0.0524889
FBgn0003313	spalt-adjacent	0.0686576	0.0600778	0.0639234	0.208323	0.134431		0.107082	0.064316	0.028763		0.0616258	0.148284	0.0633942	0.0647437	0.0608497		0.0797795	0.0383253	0.0171396
FBgn0003317	saxophone	17.2451	16.4414	16.9746	17.5721	16.7569		16.998	0.435612	0.194812		17.5966	15.2873	16.5172	16.6666	15.6642		16.3464	0.905787	0.40508
FBgn0003319	Stubble	0.868409	0.911868	0.727678	0.936875	0.906849		0.870336	0.0834274	0.0373099		0.545628	1.1566	0.775108	0.491343	0.667034		0.727142	0.264053	0.118088
FBgn0003321	small bristles	20.8513	22.6283	21.9932	23.6042	19.4744		21.7103	1.60051	0.715769		19.3853	21.8266	22.1063	22.5769	20.432		21.2654	1.32017	0.590397
FBgn0003326	scabrous	13.7813	12.2203	12.631	13.566	12.1997		12.8797	0.74882	0.334883		13.6095	13.689	13.2066	13.1114	12.4589		13.2151	0.490608	0.219406
FBgn0003328	scab	13.074	13.5921	12.3828	11.8273	14.47		13.0692	1.03068	0.460932		30.5875	27.9387	38.1615	24.6101	28.5566		29.9709	5.05801	2.26201
FBgn0003330	Sex combs extra	7.55587	8.13235	8.9343	8.63558	7.02733		8.05709	0.778048	0.347954		10.173	7.26194	8.16266	7.90892	7.63416		8.22814	1.13744	0.508679
FBgn0003334	Sex comb on midleg	20.1583	20.0947	19.6748	18.7666	19.3145		19.6018	0.5784	0.258668		17.9395	17.7489	18.375	16.255	14.7445		17.0126	1.49798	0.669917
FBgn0003339	Sex combs reduced	0.506572	0.467895	1.17911	0.483889	0.468381		0.621169	0.312294	0.139662		0.353647	0.486258	0.337811	0.398079	0.523793		0.419918	0.0818556	0.0366069
FBgn0003345	scalloped	8.40125	9.64341	8.61681	8.26164	8.49074		8.68277	0.552416	0.247048		9.89186	8.63239	9.81743	8.83716	9.30304		9.29638	0.565222	0.252775
FBgn0003346	Ran GTPase activating protein	4.61	5.81733	4.11141	5.74237	4.6557		4.98736	0.754749	0.337534		3.74584	3.6158	3.49488	3.02016	3.22559		3.42045	0.294863	0.131867
FBgn0003353	seizure	19.7891	18.1772	17.271	19.9044	18.4815		18.7246	1.11768	0.499842		20.7064	18.8512	17.4645	18.5236	18.3462		18.7784	1.19379	0.533879
FBgn0003356	Jonah 99Cii	9.86699	81.6088	29.6993	14.6276	8.07186		28.7749	30.7349	13.7451		2.18378	3.50309	2.12164	3.18648	1.31773		2.46254	0.88195	0.39442
FBgn0003357	Jonah 99Ciii	5.82558	55.0869	18.1088	10.6437	4.13944		18.7609	21.0179	9.39947		1.85543	3.34841	1.21461	3.01256	0.499655		1.98613	1.19701	0.535318
FBgn0003358	Jonah 99Ci	2.05533	20.3454	8.97006	4.93712	4.15009		8.0916	7.2947	3.26229		0.69181	1.80336	0.830273	1.57476	1.02465		1.18497	0.48194	0.21553
FBgn0003360	stress-sensitive B	831.803	853.689	887.317	912.65	925.875		882.267	39.413	17.626		1036.08	864.574	710.792	973.828	857.916		888.638	124.648	55.7441
FBgn0003366	sevenless	38.899	32.6406	33.8803	31.6705	31.9258		33.8032	2.9748	1.33037		33.3663	32.4287	34.2185	30.8727	31.7963		32.5365	1.3082	0.585043
FBgn0003371	shaggy	51.8993	49.8554	49.4047	48.1821	51.6756		50.2034	1.57228	0.703144		51.7668	55.7939	53.0374	56.8451	56.7694		54.8425	2.31013	1.03312
FBgn0003372	Salivary gland secretion 1	0.206476	0.309727	0.439404	0.477332	0.693051		0.425198	0.184281	0.0824129		0.555988	0.477794	0.217883	0.305967	0.862695		0.484065	0.250572	0.112059
FBgn0003373	Salivary gland secretion 3	0.10506	0.0919315	0.391264	0.318777	0.308561		0.243119	0.135897	0.0607749		0.1886	0.226905	0.194012	0.0990712	0.186225		0.178963	0.0475742	0.0212758
FBgn0003374	Salivary gland secretion 4	0.244772	0.428369	0.45579	0.990263	0.599079		0.543654	0.279675	0.125074		0.76896	1.0573	0.678023	0.461638	1.30162		0.853509	0.329334	0.147283
FBgn0003375	Salivary gland secretion 5	0.183195	0.480906	0.170563	0.185285	0.179347		0.239859	0.134867	0.0603143		0.164432	0.197829	0.169151	0.172752	0.487085		0.23825	0.139702	0.0624766
FBgn0003377	Salivary gland secretion 7	0.362966	0.317607	0.337938	0.367106	0.355343		0.348192	0.0204187	0.00913153		0.325791	0.39196	0.33514	0.342274	0.643377		0.407708	0.134207	0.0600191
FBgn0003378	Salivary gland secretion 8	1.29818	0.851967	0.302167	0.984747	1.27091		0.941594	0.404464	0.180882		0.58261	0.700942	0.898994	0.612089	0.575276		0.673982	0.135351	0.0605309
FBgn0003380	Shaker	18.2692	18.8152	18.3809	18.5454	21.4064		19.0834	1.31474	0.587971		16.3723	21.8255	20.1188	24.164	23.7619		21.2485	3.1703	1.4178
FBgn0003382	shavenoid	0.0190597	0.166779	0.141964	0.231326	0.0932967		0.130485	0.0797127	0.0356486		0.256614	0.164658	0.0703941	0.0359463	0.185814		0.142685	0.0893613	0.0399636
FBgn0003383	Shaker cognate b	48.4391	43.8355	40.4007	38.7995	47.1215		43.7193	4.15579	1.85853		38.4804	52.9547	47.8698	54.0526	52.0524		49.082	6.37164	2.84949
FBgn0003386	Shaker cognate w	23.9824	21.9475	21.8527	22.6528	21.4513		22.3773	0.996218	0.445522		21.5032	25.1252	23.3715	25.5567	23.6798		23.8473	1.60502	0.717787
FBgn0003388	shade	0.468388	0.58063	0.218046	0.473734	0.343914		0.416942	0.139247	0.0622731		0.455451	0.337204	0.612682	0.257651	0.726467		0.477891	0.192847	0.0862439
FBgn0003390	shifted	3.17877	3.57626	2.89919	2.95259	2.98499		3.11836	0.27687	0.12382		4.076	2.94232	3.29448	3.73166	4.08218		3.62533	0.499774	0.223506
FBgn0003391	shotgun	5.29764	5.65514	5.40694	6.68381	5.06162		5.62103	0.631273	0.282314		4.91846	4.40367	4.62256	3.72527	4.27569		4.38913	0.443978	0.198553
FBgn0003392	shibere	194.707	185.344	191.838	173.129	216.407		192.285	15.8357	7.08195		181.433	162.71	180.074	170.036	187.812		176.413	9.96234	4.45529
FBgn0003396	schnurri	12.3984	12.8188	11.2033	11.8485	10.7419		11.8022	0.847627	0.37907		12.8422	14.5852	13.7331	14.9034	11.8554		13.5839	1.25536	0.561416
FBgn0003401	shutdown	0.412674	0.421289	0.640365	0.695639	0.404007		0.514795	0.141349	0.0632134		0.123469	0.148547	0.254025	0.129717	0.304787		0.192109	0.082207	0.0367641
FBgn0003410	seven in absentia	16.2116	16.4222	15.8077	16.3597	16.4073		16.2417	0.256526	0.114722		17.3697	18.2952	16.2499	16.0449	16.6332		16.9186	0.920668	0.411735
FBgn0003411	sisterless A	0.149566	0.130875	0.139253	0.151272	0.146425		0.143478	0.00841387	0.0037628		0.134248	0.161513	0.1381	0.14104	0.132557		0.141492	0.0116713	0.00521958
FBgn0003415	skuld	31.3073	29.7263	27.9321	29.8165	26.7123		29.0989	1.79182	0.801328		28.5314	31.9123	30.9713	32.9975	28.1632		30.5152	2.10886	0.943109
FBgn0003416	small wing	11.3064	11.2941	11.8642	11.8713	10.2654		11.3203	0.654418	0.292665		11.4377	8.95226	11.1217	9.13325	8.42027		9.81305	1.36886	0.612173
FBgn0003423	sluggish A	168.231	160.867	169.224	153.142	169.161		164.125	7.06169	3.15808		157.776	134.948	156.17	132.704	142.571		144.834	11.6833	5.22492
FBgn0003425	slit	28.9559	27.0467	26.7763	27.4226	26.9647		27.4332	0.883052	0.394913		25.472	27.2891	28.0179	26.6218	26.741		26.8284	0.937725	0.419363
FBgn0003429	slowpoke	47.9916	47.5445	46.7531	45.5447	43.4023		46.2472	1.84181	0.823682		41.0684	49.6939	47.4352	50.9268	48.0972		47.4443	3.81663	1.70685
FBgn0003430	sloppy paired 1	4.49694	4.36426	3.57787	3.88669	4.56259		4.17767	0.427006	0.190963		3.37587	4.503	3.62374	2.77566	4.05802		3.66726	0.6582	0.294356
FBgn0003435	smooth	14.0628	13.3752	13.2487	12.311	13.2471		13.2489	0.624116	0.279113		11.9205	13.6774	13.3213	13.2826	13.9307		13.2265	0.777336	0.347635
FBgn0003444	smoothened	8.37209	8.24162	8.2008	8.79105	7.85475		8.29206	0.338198	0.151247		9.62812	9.29204	8.66972	8.22379	7.13662		8.59006	0.977665	0.437225
FBgn0003447	singed	11.2764	11.2943	9.7236	10.3874	9.00153		10.3366	0.995133	0.445037		9.40522	10.079	11.0847	10.1756	8.54879		9.85867	0.945202	0.422707
FBgn0003448	snail	0.0698513	0.122245	0.0650348	0.353241	0.273536		0.176782	0.129803	0.0580496		0.125394	0.301725	0.0644964	0.197608	0.433354		0.224515	0.146398	0.0654713
FBgn0003449	sans fille	20.093	23.4428	21.9554	24.9795	23.2227		22.7387	1.82788	0.817453		28.3051	18.2325	22.8043	16.4476	19.7867		21.1152	4.64783	2.07857
FBgn0003450	snake	0.0812497	0.0710962	0.226941	0.493059	0.238629		0.222195	0.170555	0.0762747		0.145856	0.26322	0.0750209	0.0766179	0.288039		0.169751	0.101177	0.0452477
FBgn0003459	stonewall	2.61484	3.3719	2.9727	3.67471	2.66771		3.06037	0.456847	0.204308		2.89055	2.14009	2.59228	1.84284	1.80519		2.25419	0.475153	0.212495
FBgn0003460	sine oculis	0.460024	0.475726	0.389368	0.465274	0.736957		0.50547	0.133821	0.0598464		0.487983	0.406451	0.231686	0.394364	0.444775		0.393052	0.0973492	0.0435359
FBgn0003462	Superoxide dismutase	189.837	191.439	189.452	181.843	180.712		186.657	4.98271	2.22833		177.797	137.316	150.778	112.981	145.524		144.879	23.4174	10.4726
FBgn0003463	short gastrulation	9.57575	9.7289	10.6687	9.03666	8.15868		9.43374	0.924114	0.413276		24.1847	24.0562	33.221	21.8757	24.04		25.4755	4.43541	1.98358
FBgn0003464	small optic lobes	27.9403	26.199	26.4405	25.33	21.8869		25.5593	2.258	1.00981		27.9026	27.6523	27.4913	25.5223	24.3382		26.5814	1.57113	0.70263
FBgn0003475	spire	52.2408	47.552	51.681	48.8163	50.9807		50.2542	1.99245	0.891049		48.142	51.1098	56.8646	51.2844	52.7193		52.024	3.17678	1.4207
FBgn0003479	spindle A	7.29283	6.53343	6.78997	7.7273	4.84477		6.63766	1.10284	0.493207		6.77969	6.00032	5.69162	4.83034	4.46289		5.55297	0.926639	0.414406
FBgn0003480	spindle B	2.44136	3.90423	2.27302	2.8098	3.37908		2.9615	0.676513	0.302546		3.32475	3.36366	2.72058	3.25482	2.53678		3.04012	0.383158	0.171353
FBgn0003482	spindle D	0.113559	0.198737	0.211458	0.22971	0.111174		0.172928	0.0563758	0.025212		0.101929	0.122631	0.104854	0.107086	0.603871		0.208074	0.221402	0.0990141
FBgn0003483	spindle E	0.523032	0.632023	0.44059	1.43586	0.146299		0.635561	0.482323	0.215702		0.223554	0.376543	0.459939	0.0704596	0.375257		0.301151	0.15462	0.0691481
FBgn0003486	spook	0.0468108	0.163844	0.174332	0.284069	0.137483		0.161308	0.0850346	0.0380286		0.126049	0.303301	0.302554	0.132427	0.456361		0.264138	0.138181	0.0617963
FBgn0003495	spatzle	6.18694	6.46781	8.0033	7.80809	6.80743		7.05471	0.810252	0.362356		28.7493	24.7736	28.4621	21.1169	26.4463		25.9096	3.1276	1.39871
FBgn0003499	stripe	27.6617	17.0906	29.4627	11.6234	23.9863		21.9649	7.47434	3.34263		13.841	14.4819	17.0387	10.5787	11.3998		13.468	2.57597	1.15201
FBgn0003501	Src oncogene at 64B	7.79016	8.98949	7.97831	9.08555	7.29289		8.22728	0.78162	0.349551		7.97559	7.09803	7.62004	7.52973	7.0553		7.45574	0.384389	0.171904
FBgn0003502	Btk family kinase at 29A	7.86547	9.31291	8.56176	10.1978	7.74598		8.73678	1.02932	0.460327		7.60457	8.41819	7.71505	8.18742	7.94323		7.97369	0.334414	0.149554
FBgn0003507	serpent	2.45618	3.95552	2.60308	5.41768	3.3255		3.55159	1.20376	0.53834		4.62031	4.37362	2.21963	5.74112	3.52003		4.09494	1.31443	0.587831
FBgn0003510	Serendipity alpha	1.02389	0.865046	0.558825	0.821318	1.10608		0.875032	0.211255	0.0944759		0.792262	0.724414	0.586798	0.59929	0.782288		0.69701	0.0984786	0.044041
FBgn0003511	Serendipity beta	2.64799	2.56424	2.10381	2.60679	2.52325		2.48922	0.220429	0.0985788		2.85214	3.08829	2.64059	2.1641	2.25299		2.59962	0.391814	0.175224
FBgn0003512	Serendipity delta	8.66677	7.3859	8.34985	9.37547	7.52561		8.26072	0.824799	0.368861		7.98207	8.70806	8.41988	6.89352	7.54761		7.91023	0.718789	0.321452
FBgn0003513	spineless	0.382079	0.491666	0.376659	0.52283	0.374055		0.429458	0.0719203	0.0321637		0.342947	0.388331	0.145266	0.084776	0.378468		0.267958	0.142245	0.0636138
FBgn0003514	spaghetti squash	23.6677	24.8521	23.3502	28.8934	24.1463		24.9819	2.25855	1.01006		48.8978	38.3825	40.7162	35.9446	35.6964		39.9275	5.41388	2.42116
FBgn0003515	scarlet	0.597217	0.760126	0.707684	0.933505	0.584674		0.716641	0.14202	0.0635131		0.584782	0.996704	0.551433	0.767963	1.01049		0.782274	0.218264	0.0976104
FBgn0003517	stubarista	365.399	379.768	345.877	442.994	296.63		366.134	53.2331	23.8066		396.06	350.796	338.066	308.309	260.343		330.715	50.4515	22.5626
FBgn0003520	staufen	54.0089	50.0615	48.96	46.6193	47.9333		49.5166	2.81465	1.25875		46.302	47.3023	49.5606	48.5189	48.005		47.9377	1.23038	0.550243
FBgn0003525	string	0.763454	2.18972	1.1452	3.43185	0.87199		1.68044	1.13002	0.505359		0.304561	0.458024	1.21404	0.319971	1.01495		0.66231	0.422989	0.189166
FBgn0003527	stand still	0.0994979	0.087064	0.555822	0.905697	0.487039		0.427024	0.343571	0.15365		0.0893074	0.214892	0.0918702	0.0938258	0.352731		0.168525	0.115988	0.0518715
FBgn0003545	subito	0.142087	0.165775	0.352774	0.670641	0.324574		0.33117	0.211458	0.094567		0.0850232	0.0511459	0.174926	0.0446626	0.125929		0.0963375	0.0545263	0.0243849
FBgn0003557	Suppressor of deltex	41.5066	36.6293	40.7145	37.6877	40.6102		39.4297	2.1351	0.954845		51.2009	43.4038	51.4339	44.9294	43.2348		46.8406	4.14054	1.85171
FBgn0003567	suppressor of Hairy wing	6.74008	7.55917	7.04134	7.84115	6.59852		7.15605	0.531246	0.237581		7.64032	6.56091	7.47974	6.32602	6.33819		6.86904	0.640201	0.286307
FBgn0003575	suppressor of sable	18.7331	18.8052	17.7292	18.418	18.0604		18.3492	0.454947	0.203459		12.6536	12.0146	13.6532	12.3074	12.8946		12.7047	0.627006	0.280406
FBgn0003598	Suppressor of variegation 3-7	10.1726	9.30505	9.77181	9.7054	8.71688		9.53434	0.550863	0.246353		9.71043	8.9426	8.28519	8.35281	8.03444		8.66509	0.672551	0.300774
FBgn0003600	Suppressor of variegation 3-9	21.8764	23.8429	20.6408	25.7809	22.1819		22.8646	1.99057	0.890209		27.3061	24.3623	22.1832	21.274	19.8647		22.9981	2.9101	1.30143
FBgn0003607	CG8409 gene product from transcript CG8409-RB	23.3233	24.3618	22.9867	24.2271	21.9078		23.3614	1.00061	0.447488		25.7439	17.0179	20.8563	14.0681	16.5741		18.8521	4.55395	2.03659
FBgn0003612	Suppressor of variegation 2-10	13.8959	13.3372	10.5419	13.7341	10.9297		12.4878	1.61801	0.723596		10.767	12.2698	12.7575	10.9011	10.842		11.5075	0.935757	0.418483
FBgn0003638	suppressor of white-apricot	18.6476	18.531	17.4964	21.151	15.7322		18.3117	1.97109	0.881499		15.8295	25.679	21.8229	24.9684	21.8225		22.0245	3.88847	1.73898
FBgn0003651	seven up	9.35957	9.11464	8.03956	9.83283	7.24173		8.71767	1.05492	0.471775		9.78307	11.0202	8.97659	11.5593	9.12473		10.0928	1.14995	0.514273
FBgn0003654	short wing	18.8999	17.8665	18.4094	18.5398	19.0975		18.5626	0.476556	0.213122		18.94	19.0573	18.6775	18.1804	18.6343		18.6979	0.339125	0.151661
FBgn0003655	swallow	0.979573	2.57149	1.18027	5.76968	0.394882		2.17918	2.16022	0.966078		0.206881	0.186676	0.69166	0.163012	0.204277		0.290501	0.224938	0.100595
FBgn0003656	swiss cheese	54.669	50.6374	50.6853	52.6912	47.4604		51.2287	2.68421	1.20042		49.0699	50.8833	52.5057	53.8601	48.7117		51.0061	2.20354	0.985455
FBgn0003659	Sex lethal	88.9465	90.8746	89.6707	85.1998	88.9719		88.7327	2.12439	0.950055		90.2876	94.9129	101.645	100.346	98.0504		97.0483	4.56274	2.04052
FBgn0003660	Synaptobrevin	14.4233	16.7384	17.2384	15.6225	13.6197		15.5284	1.52163	0.680493		30.8502	27.9475	25.974	23.826	21.3052		25.9806	3.67709	1.64445
FBgn0003676	Tcp1-like	26.1268	24.3037	27.503	30.5911	24.5988		26.6247	2.5614	1.14549		37.9758	31.8996	34.9906	27.301	28.4231		32.118	4.45725	1.99334
FBgn0003683	terminus	0.158627	0.138805	0.0738448	0.0802185	0.0776481		0.105829	0.0398374	0.0178158		0.213571	0.256949	0.0732335	0.299169	0.140588		0.196702	0.0905634	0.0405012
FBgn0003687	TATA binding protein	5.79618	5.43939	5.86578	6.03225	4.9343		5.61358	0.437033	0.195447		5.20254	5.80564	5.81721	4.19834	4.39255		5.08326	0.764022	0.341681
FBgn0003701	three rows	0.839861	1.02442	0.853037	1.54445	0.697643		0.991881	0.329906	0.147538		0.616781	0.769536	0.751977	0.383993	0.744353		0.653328	0.162326	0.0725943
FBgn0003710	temperature-induced paralytic E	48.9065	43.8564	46.278	38.6321	52.34		46.0026	5.18656	2.3195		41.1091	43.5479	41.7424	47.9878	47.3568		44.3488	3.17101	1.41812
FBgn0003714	technical knockout	8.90627	8.68763	9.58357	9.96777	10.363		9.50165	0.704102	0.314884		11.6635	9.53892	10.6501	6.19567	8.34637		9.27892	2.12192	0.948953
FBgn0003715	Tyrosine kinase-related protein	5.1184	4.82497	3.9367	4.30151	3.70371		4.37706	0.592291	0.264881		4.59418	5.63409	6.34702	5.22301	4.75549		5.31076	0.7085	0.316851
FBgn0003716	thickveins	20.0738	20.0182	19.1696	21.476	18.3589		19.8193	1.16234	0.519813		27.099	26.4095	23.2653	26.2825	24.6732		25.5459	1.55429	0.695102
FBgn0003717	Toll	33.302	32.0227	31.0481	34.1875	30.9124		32.2945	1.4262	0.637816		42.3493	37.7531	39.7262	36.9303	34.7898		38.3098	2.86913	1.28311
FBgn0003719	tolloid	1.59557	1.03196	1.8085	1.71903	1.62998		1.55701	0.304953	0.136379		1.55669	1.16118	2.04975	1.53733	2.79751		1.82049	0.630792	0.282099
FBgn0003720	tailless	0.118587	0.155652	0.0552051	0.11994	0.116096		0.113096	0.0362228	0.0161993		0.266103	0.06403	0.0547481	0.0559135	0.262753		0.14071	0.113002	0.050536
FBgn0003721	Tropomyosin 1	35.5563	39.4254	40.4217	39.4733	39.4408		38.8635	1.89649	0.848138		39.2084	46.8423	32.5134	60.763	45.0715		44.8797	10.503	4.6971
FBgn0003731	Epidermal growth factor receptor	6.41156	8.47379	6.89058	7.75474	5.75538		7.05721	1.07618	0.481281		9.75088	8.30029	8.44968	7.80428	7.01453		8.26393	1.00239	0.448281
FBgn0003732	Topoisomerase 2	18.9148	18.5933	17.5071	20.5919	16.668		18.455	1.4907	0.66666		18.2145	16.9935	19.8659	15.0699	14.0848		16.8457	2.33416	1.04387
FBgn0003733	Torso	0.409335	0.488431	0.519696	1.54311	0.0364309		0.599401	0.561766	0.251229		0.300609	0.16074	0.103079	0.0701821	0.560669		0.239056	0.200228	0.0895447
FBgn0003741	transformer	6.48788	5.20404	6.04053	5.60498	6.35163		5.93781	0.532347	0.238073		7.27925	5.40059	7.36334	4.58853	6.46885		6.22011	1.20668	0.539643
FBgn0003742	transformer 2	7.05906	7.0222	6.6415	7.21477	7.34727		7.05696	0.265991	0.118955		7.5366	5.61693	6.65512	7.00701	5.66361		6.49585	0.841863	0.376492
FBgn0003744	tricornered	20.5219	21.071	20.0699	20.2121	21.7922		20.7334	0.705623	0.315564		21.911	21.1337	20.5532	20.2495	20.0217		20.7738	0.760266	0.340001
FBgn0003747	Trehalose-sensitivity	1.09474	1.30006	2.03851	1.26541	1.22486		1.38471	0.373661	0.167106		1.40374	1.26664	2.45484	1.25355	1.24746		1.52524	0.523634	0.234176
FBgn0003748	Trehalase	120.506	116.664	97.1579	99.3605	86.8578		104.109	14.0977	6.30467		67.3182	60.5088	66.1067	54.7056	61.4523		62.0183	5.0219	2.24586
FBgn0003749	trachealess	4.90121	5.22203	4.53962	4.72598	3.8784		4.65345	0.500899	0.224009		4.37644	4.44261	4.17375	4.62181	3.84869		4.29266	0.29542	0.132116
FBgn0003751	trunk	1.18889	1.84947	1.3529	2.53853	0.905274		1.56701	0.642329	0.287258		0.829989	3.5663	1.58564	1.9931	1.87323		1.96965	1.00068	0.447518
FBgn0003861	transient receptor potential	1.62875	0.393162	1.72561	0.73846	1.01721		1.10064	0.57187	0.255748		0.277263	0.333577	0.881588	0.158886	0.423103		0.414883	0.277923	0.124291
FBgn0003862	trithorax	35.4709	36.117	35.3101	35.8505	31.9741		34.9445	1.69037	0.755958		31.2203	33.5679	33.433	32.6357	31.4739		32.4662	1.08561	0.485498
FBgn0003863	alphaTrypsin	22.4894	191.338	61.681	31.1046	43.3711		69.9967	69.4104	31.0413		12.0387	13.4597	10.1325	17.247	9.96599		12.5688	2.98624	1.33549
FBgn0003865	twisted gastrulation	0.131355	0.11494	0.122298	0.132853	0.128596		0.126009	0.00738941	0.00330464		0.117902	0.141848	0.242569	0.123867	0.349251		0.195087	0.0998567	0.0446573
FBgn0003866	teashirt	25.1637	25.251	24.1393	23.9069	24.1532		24.5228	0.633252	0.283199		22.918	24.5417	24.6215	24.6348	23.0659		23.9564	0.88265	0.394733
FBgn0003867	torso-like	2.82932	5.24861	4.37283	5.26537	3.21309		4.18585	1.13095	0.505778		5.12989	4.94966	3.81414	5.7096	3.51061		4.62278	0.926825	0.414489
FBgn0003870	tramtrack	5.38649	6.29939	5.39537	9.32092	5.24837		6.33011	1.72338	0.770721		4.85773	5.0449	4.71427	5.36831	4.77395		4.95183	0.264127	0.118121
FBgn0003882	tube	16.4371	16.3143	16.3312	15.6848	13.988		15.7511	1.02923	0.460285		13.5546	11.7289	14.8552	11.0089	11.2219		12.4739	1.66638	0.745227
FBgn0003884	alpha-Tubulin at 84B	542.258	469.898	494.837	469.885	547.666		504.909	38.0033	16.9956		490.302	423.275	464.459	432.895	490.554		460.297	31.4426	14.0616
FBgn0003885	alpha-Tubulin at 84D	88.2075	77.5452	82.1254	77.9657	85.5485		82.2785	4.6603	2.08415		75.7403	67.1671	69.5465	63.2029	74.9954		70.1304	5.29742	2.36908
FBgn0003886	alpha-Tubulin at 85E	1.56842	0.914953	1.04306	1.13309	2.85162		1.50223	0.793288	0.354769		0.603338	0.322613	0.827536	1.26773	1.78723		0.961689	0.576629	0.257876
FBgn0003887	beta-Tubulin at 56D	391.797	348.95	366.567	355.879	433.593		379.357	34.4081	15.3878		357.633	276.418	318.818	290.273	343.053		317.239	34.2567	15.32
FBgn0003888	beta-Tubulin at 60D	3.00765	4.33235	3.6188	5.47555	3.35218		3.9573	0.978306	0.437512		22.8013	22.9852	21.0631	20.726	16.0757		20.7303	2.79058	1.24799
FBgn0003889	beta-Tubulin at 85D	2.84792	2.10438	5.53879	3.96858	2.47832		3.3876	1.39013	0.621686		1.93138	2.32366	2.10368	1.61134	3.02887		2.19979	0.53157	0.237725
FBgn0003890	beta-Tubulin at 97EF	10.9593	12.7065	13.5837	13.3013	14.6856		13.0473	1.37038	0.612853		13.5872	10.5034	9.4235	9.94706	11.5343		10.9991	1.64467	0.73552
FBgn0003891	tudor	67.7166	65.778	67.0401	64.7126	58.9312		64.8357	3.4973	1.56404		59.3007	55.9133	59.7354	54.7358	49.7014		55.8773	4.06355	1.81727
FBgn0003892	patched	0.548687	0.794046	0.66804	0.853767	0.578484		0.688605	0.132781	0.0593815		0.700853	1.23062	0.681994	0.875615	1.00999		0.899814	0.228684	0.102271
FBgn0003896	tailup	3.12901	3.75321	3.46972	3.98256	3.13213		3.49333	0.377704	0.168914		2.99788	3.5688	3.34361	2.98379	3.17825		3.21447	0.246811	0.110377
FBgn0003900	twist	0.0492027	0.0861081	0.0916199	0.0497639	0.0963383		0.0746066	0.0232192	0.0103839		0.0883264	0.106266	0.181723	0.0927956	0.305251		0.154872	0.0921671	0.0412184
FBgn0003916	small nuclear RNA U1 at 21D	424.841	249.285	318.819	379.391	322.024		338.872	66.6039	29.7862		422.14	336.796	270.917	217.06	293.415		308.066	76.9987	34.4349
FBgn0003920	small nuclear RNA U2 at 14B	66.1446	37.701	49.154	42.3492	44.5565		47.9811	10.9592	4.9011		71.8978	65.5308	43.7042	33.1898	55.3958		53.9437	15.7662	7.05084
FBgn0003922	small nuclear RNA U2 at 38ABa	69.1787	44.0729	45.7641	46.0317	47.5269		50.5149	10.5052	4.69806		66.451	45.2163	40.9027	30.9009	45.715		45.8372	12.9689	5.79988
FBgn0003923	small nuclear RNA U2 at 38ABb	11.5902	5.87158	2.27179	6.1697	4.18038		6.01672	3.48225	1.55731		6.57038	5.26992	3.37947	2.87617	7.0283		5.02485	1.85652	0.830261
FBgn0003926	small nuclear RNA U3 at 22A	0.55219	0.483185	0.514114	0.558488	0.540592		0.529714	0.0310635	0.013892		0.495635	0.596299	0.509858	0.520711	0.489393		0.522379	0.0430899	0.0192704
FBgn0003930	small nuclear RNA U4 at 39B	147.473	64.1655	78.1344	83.2305	74.1819		89.437	33.188	14.8421		149.92	86.2257	74.4782	59.1607	93.1525		92.5875	34.544	15.4485
FBgn0003931	small nuclear RNA U4 at 38AB	10.6666	7.89768	5.3475	9.95842	5.6229		7.89861	2.42855	1.08608		8.83763	7.97446	5.30323	6.18985	5.09038		6.67911	1.65783	0.741405
FBgn0003933	small nuclear RNA U5 at 14B	2.11839	6.48785	1.97233	3.21385	6.22171		4.00283	2.202	0.984765		10.4579	14.8695	4.88998	2.99645	9.38745		8.52026	4.70402	2.1037
FBgn0003934	small nuclear RNA U5 at 23DE	12.4516	6.22607	12.4211	8.09596	6.96578		9.23211	2.99994	1.34161		28.7392	24.0113	9.0334	5.87091	11.8239		15.8957	9.93711	4.44401
FBgn0003935	small nuclear RNA U5 at 34AB	0.917417	4.01385	1.70831	0.927882	1.79629		1.87275	1.26715	0.566685		4.11727	4.95351	2.54125	0.865118	5.69161		3.63375	1.94095	0.868021
FBgn0003936	small nuclear RNA U5 at 35EF	0.924698	0.809143	1.72187	0.935246	0.905278		1.05925	0.373768	0.167154		0.829992	0.998563	0.85381	0.871984	0.81954		0.874778	0.0721585	0.0322703
FBgn0003938	small nuclear RNA U5 at 63A	42.6262	44.7594	28.2219	37.3643	27.8206		36.1585	7.90205	3.5339		46.7628	29.6647	31.4867	17.865	31.0626		31.3684	10.2754	4.59532
FBgn0003941	Ribosomal protein L40	377.116	380.115	379.426	421.832	334.405		378.579	30.9331	13.8337		423.551	301.279	333.84	279.76	313.703		330.427	55.6333	24.88
FBgn0003942	Ribosomal protein S27A	522.728	599.484	600.293	677.189	564.35		592.809	56.8812	25.438		680.821	452.694	486.471	468.06	407.466		499.103	105.707	47.2735
FBgn0003943	Ubiquitin-63E	410.345	350.938	399.98	362.536	400.074		384.775	26.2614	11.7445		427.26	377.686	381.227	397.507	396.692		396.074	19.5803	8.75656
FBgn0003944	Ultrabithorax	12.979	12.9523	13.0467	14.7508	14.3846		13.6227	0.873016	0.390425		14.5804	12.9874	15.2752	13.2141	14.6139		14.1342	0.986507	0.441179
FBgn0003950	uncoordinated	0.195203	0.256214	0.43164	0.567612	0.33443		0.35702	0.147287	0.0658689		0.306618	0.553341	0.450596	0.36815	0.324383		0.400618	0.101887	0.0455653
FBgn0003961	Urate oxidase	0.184646	0.323143	0.343829	0.466883	0.361536		0.336007	0.10114	0.0452311		0.414337	0.498491	0.511472	0.17412	0.818241		0.483332	0.231062	0.103334
FBgn0003963	u-shaped	1.83845	2.02764	1.6047	2.03375	1.76234		1.85338	0.182519	0.0816249		3.02528	3.43294	2.98832	3.17835	3.00417		3.12581	0.187677	0.0839318
FBgn0003964	ultraspiracle	18.7922	18.3567	17.1394	19.9376	16.708		18.1868	1.29853	0.580722		19.5525	18.6368	22.2737	19.2399	17.301		19.4008	1.82316	0.815341
FBgn0003965	vermilion	4.82117	7.10929	4.48874	7.49488	5.68138		5.91909	1.34234	0.600314		5.04862	8.19512	3.29746	5.05149	3.08599		4.93574	2.04666	0.915293
FBgn0003969	vacuolar peduncle	19.0875	19.7091	17.5964	20.2285	18.4764		19.0196	1.03224	0.461632		22.5543	22.6417	23.6477	20.1766	21.0331		22.0107	1.38682	0.620207
FBgn0003970	vasa	0.713856	1.51701	0.85453	3.0943	0.399351		1.31581	1.07454	0.480548		0.0457676	0.220253	0.517889	0.0480832	0.180765		0.202551	0.192787	0.086217
FBgn0003975	vestigial	3.29718	3.85668	3.44573	3.77718	4.11726		3.69881	0.328452	0.146888		4.22784	3.9239	4.65982	4.72729	4.26407		4.36058	0.332281	0.148601
FBgn0003977	virilizer	8.30098	7.57645	7.2109	8.05426	7.15456		7.65943	0.507551	0.226984		8.0212	7.82751	8.1597	7.82778	7.2338		7.814	0.353357	0.158026
FBgn0003978	valois	4.00231	4.59173	3.97476	5.39731	3.65703		4.32463	0.688107	0.307731		5.02935	4.70621	3.94185	3.10319	3.23186		4.0025	0.859643	0.384444
FBgn0003979	Vitelline membrane 26Aa	0.312783	3.6949	0.145608	3.00535	0.459321		1.52359	1.68877	0.75524		0.140374	0.337769	2.59924	0.147477	0.41582		0.728136	1.0528	0.470828
FBgn0003980	Vitelline membrane 26Ab	0.366388	0.801508	0.170563	0.185285	0.179347		0.340618	0.270249	0.120859		0.164432	0.395657	0.3383	0.172752	0.162362		0.246701	0.111723	0.0499641
FBgn0003983	Vitelline membrane 34Ca	0.237295	0.415283	0.220933	1.20001	0.232312		0.461167	0.420774	0.188176		0.212992	0.512501	0.219104	0.223768	0.420619		0.317797	0.139685	0.0624692
FBgn0003984	vein	4.31609	3.97656	3.27432	3.62624	3.84538		3.80772	0.38917	0.174042		3.79205	3.94572	3.28938	3.63936	4.08838		3.75098	0.307808	0.137656
FBgn0003986	ventral nervous system defective	1.74153	1.70318	1.3671	1.65779	1.30379		1.55468	0.20355	0.0910301		1.34861	1.69627	1.76567	1.93206	1.96718		1.74196	0.247102	0.110507
FBgn0003996	white	0.148612	0.0866939	0.184486	0.100205	0.048497		0.113699	0.0533677	0.0238667		0.177855	0.0534945	0.0914792	0.0467134	0.175616		0.109031	0.0641211	0.0286758
FBgn0003997	Wrinkled	1.76884	2.48663	1.94385	2.58089	1.98719		2.15348	0.358195	0.16019		1.43151	1.65964	1.20485	1.64066	1.64479		1.51629	0.197934	0.0885189
FBgn0004002	wing blister	1.50099	1.78121	1.40706	1.79886	1.58018		1.61366	0.17239	0.077095		1.3288	1.80963	1.27201	2.21039	1.47608		1.61938	0.390871	0.174803
FBgn0004003	windbeutel	0.0883336	0.309179	0.164485	0.0893412	0.0864784		0.147563	0.0962228	0.0430321		0.0792866	0.0953897	0.163123	0.083298	0.234864		0.131192	0.0671516	0.0300311
FBgn0004009	wingless	0.0798297	0.419124	0.222976	0.524815	0.11723		0.272795	0.192902	0.0862683		0.179134	0.258621	0.110565	0.0376396	0.530637		0.223319	0.190285	0.085098
FBgn0004028	wings up A	15.5695	22.6307	17.9588	21.0837	17.6135		18.9713	2.84142	1.27072		31.1329	41.4727	8.06648	67.6185	28.6711		35.3923	21.7113	9.70957
FBgn0004034	yellow	0.114339	0.0500255	0.0532277	0.346932	0.279844		0.168874	0.136466	0.0610295		0.205257	0.0617365	0.052787	0.0539107	0.152005		0.105139	0.0697655	0.0312001
FBgn0004045	Yolk protein 1	540.972	1001.17	762.443	1121.65	377.454		760.737	309.544	138.432		427.987	552.87	459.568	377.895	130.888		389.842	158.189	70.7441
FBgn0004047	Yolk protein 3	398.871	800.824	626.071	890.749	278.75		599.053	259.42	116.016		224.273	291.782	233.07	129.809	73.9639		190.58	87.2853	39.0352
FBgn0004049	yurt	6.47287	6.9658	6.77987	6.70512	5.74923		6.53458	0.473231	0.211635		7.44982	7.6664	6.62733	6.76842	6.10689		6.92377	0.633942	0.283507
FBgn0004050	zeste	9.68315	8.3162	9.4746	9.11354	7.46094		8.80968	0.916517	0.409879		9.53641	8.6655	8.85804	8.49705	7.42978		8.59736	0.762843	0.341154
FBgn0004052	CG17962 gene product from transcript CG17962-RA	10.5452	16.4293	13.1706	10.6655	12.5899		12.6801	2.39383	1.07055		9.92689	9.72113	9.97427	7.51869	9.11806		9.25181	1.02708	0.459323
FBgn0004053	zerknullt	0.367834	0.724204	0.599325	0.930081	0.180054		0.5603	0.29443	0.131673		0.330161	0.198609	0.254727	0.0867167	0.570508		0.288144	0.181109	0.0809942
FBgn0004054	zerknullt-related	0.123949	0.10846	0.115402	0.125363	0.121346		0.118904	0.00697277	0.00311832		0.222507	0.401551	0.114447	0.116883	0.219706		0.215019	0.116852	0.0522579
FBgn0004055	unzipped	85.1888	73.0069	82.3999	70.4928	81.5698		78.5316	6.39646	2.86058		77.6078	48.0768	68.2244	54.4008	64.3568		62.5333	11.5983	5.18693
FBgn0004057	Zwischenferment	3.45302	4.82468	2.02229	4.90066	2.39906		3.51994	1.33347	0.596345		2.74944	2.04486	1.697	2.15328	2.1225		2.15342	0.37957	0.169749
FBgn0004066	Proteasome 28kD subunit 1	18.4279	20.5464	15.8658	19.7404	19.7867		18.8734	1.84587	0.825499		18.319	12.3037	15.8259	14.3877	15.6298		15.2932	2.19713	0.982586
FBgn0004087	Dihydrofolate reductase	4.22398	4.62018	6.06296	6.23028	4.82448		5.19238	0.899403	0.402225		3.47542	4.37136	4.87521	2.4895	3.58765		3.75983	0.914101	0.408798
FBgn0004101	blistered	2.21225	2.39286	2.08831	2.29964	2.04546		2.2077	0.144336	0.0645492		2.23388	2.88667	2.24124	2.5787	2.61423		2.51094	0.276557	0.12368
FBgn0004102	ocelliless	1.33706	1.25208	1.63798	1.54211	1.83716		1.52128	0.234649	0.104938		1.76859	1.57052	1.53778	1.45992	1.66317		1.6	0.11914	0.053281
FBgn0004103	Protein phosphatase 1 at 87B	50.1375	48.0372	43.3321	48.3026	41.6287		46.2876	3.61885	1.6184		47.5185	43.0629	41.5083	39.0504	40.3111		42.2902	3.27705	1.46554
FBgn0004106	CG5363 gene product from transcript CG5363-RA	0.861454	0.659578	0.701798	1.96039	0.527101		0.942064	0.581637	0.260116		0.289959	0.465136	0.795413	0.203087	0.477181		0.446155	0.227367	0.101682
FBgn0004107	CG10498 gene product from transcript CG10498-RB	1.10015	1.1002	1.4145	1.1657	1.23091		1.20229	0.13043	0.05833		1.6458	1.52748	1.69303	1.03744	1.02148		1.38504	0.330205	0.147672
FBgn0004108	Neurotactin	25.6673	26.0887	25.9063	24.9399	23.0159		25.1236	1.25655	0.561947		36.9722	32.2869	36.4291	29.8324	29.0067		32.9055	3.67359	1.64288
FBgn0004110	tinman	0.0700192	0.183808	0.0651911	0.35409	0.0685487		0.148331	0.125505	0.0561274		0.062848	0.0756124	0.0646514	0.132055	0.248226		0.116679	0.0787911	0.0352365
FBgn0004117	Tropomyosin 2	15.4172	23.3768	19.6137	24.2824	18.4347		20.225	3.64318	1.62928		25.5108	40.3511	8.20431	75.0222	25.9198		35.0017	25.1044	11.227
FBgn0004118	nicotinic Acetylcholine Receptor beta 96A	23.1689	24.7141	24.1632	23.228	25.2657		24.108	0.917439	0.410291		22.9042	21.2621	22.3031	22.6685	20.9197		22.0115	0.875682	0.391617
FBgn0004132	CG30498 gene product from transcript CG30498-RA	19.3634	22.8812	20.4937	20.254	20.577		20.7139	1.30383	0.583092		21.8367	17.872	18.9487	16.3868	18.4816		18.7052	1.99904	0.893999
FBgn0004133	blown fuse	8.76493	8.52181	7.50113	7.52178	8.49417		8.16077	0.602069	0.269253		7.86723	7.93541	7.35727	7.8061	9.37676		8.06855	0.765581	0.342378
FBgn0004143	CG14426 gene product from transcript CG14426-RB	1.37721	1.44613	0.897571	1.8108	1.34828		1.376	0.325435	0.145539		0.741693	1.63595	1.27163	1.81818	1.83089		1.45967	0.460504	0.205943
FBgn0004145	Vacuolar H[+] ATPase 16kD subunit	229.349	201.886	208.986	207.102	247.299		218.925	18.9912	8.49314		215.998	202.214	219.454	215.317	227.828		216.162	9.24952	4.13651
FBgn0004167	karst	10.2454	13.3589	9.77505	12.1919	10.1957		11.1534	1.54791	0.692247		6.64666	6.20743	5.86954	6.28147	6.5405		6.30912	0.304877	0.136345
FBgn0004168	Serotonin receptor 1A	14.0213	15.1333	14.1568	13.1248	14.5223		14.1917	0.735612	0.328976		13.6271	14.7905	14.8755	14.842	15.2044		14.6679	0.604044	0.270137
FBgn0004169	upheld	22.052	31.86	28.9104	29.5298	22.2614		26.9227	4.48819	2.00718		35.3939	46.9596	10.3393	91.1479	37.7491		44.318	29.4846	13.1859
FBgn0004170	scute	0.0810236	0.0708985	0.22631	0.163896	0.158643		0.140154	0.0644615	0.0288281		0.0727253	0.43748	0.0748122	0.152809	0.215428		0.190651	0.150246	0.0671921
FBgn0004171	Male-specific RNA 98Cb	0.109298	0.382558	1.22114	0.773817	0.428009		0.582965	0.427851	0.191341		0.294311	0.118029	0.201838	0.206135	0.193737		0.20281	0.0625592	0.0279773
FBgn0004172	Male-specific RNA 84Da	0.325453	0.569564	5.75721	2.63332	1.27446		2.112	2.22664	0.995782		0.29212	0.35145	0.300503	0.306899	0.576883		0.365571	0.120336	0.053816
FBgn0004173	Male-specific RNA 84Db	1.123	0.737002	6.27342	1.98768	1.92398		2.40902	2.22463	0.994883		0.503993	0.303178	0.518455	0.264747	1.24412		0.566899	0.39553	0.176887
FBgn0004174	Male-specific RNA 84Dc	0.32097	0.842579	7.76977	6.81726	0.628455		3.27581	3.68774	1.64921		0.288096	0.346609	0.592725	0.302672	1.13787		0.533595	0.359586	0.160812
FBgn0004175	Male-specific RNA 84Dd	0.280752	0.245667	1.82975	1.70373	0.274855		0.86695	0.822705	0.367925		0.251998	0.303178	0.259229	0.264747	0.248824		0.265595	0.0219084	0.00979771
FBgn0004177	microtubule star	47.4385	50.1871	49.0633	51.2469	48.244		49.236	1.51603	0.67799		53.9412	44.3328	47.3739	39.811	44.6736		46.0265	5.1911	2.32153
FBgn0004179	Cysteine string protein	81.055	78.1103	77.6394	73.1063	90.8577		80.1538	6.62477	2.96269		73.9094	67.4513	75.3987	69.9827	81.2542		73.5993	5.31059	2.37497
FBgn0004181	Protein ejaculatory bulb	0.0762014	0.266715	0.212841	0.462424	0.074601		0.218557	0.160321	0.0716978		0.068397	0.246866	0.0703597	0.287429	0.0675356		0.148117	0.109606	0.0490174
FBgn0004183	small nuclear RNA U1 at 82Eb	15.6296	9.32487	9.92176	21.5563	18.0834		14.9032	5.26398	2.35412		14.6665	18.4126	9.18363	10.719	9.4447		12.4853	3.97355	1.77702
FBgn0004185	small nuclear RNA U1 at 95Ca	390.03	261.096	291.7	359.991	328.284		326.22	51.5973	23.075		408.112	302.273	260.422	212.37	323.009		301.237	73.2469	32.757
FBgn0004186	small nuclear RNA U1 at 95Cb	393.582	234.365	290.377	382.266	331.761		326.47	66.0136	29.5222		425.329	350.606	297.812	198.302	316.083		317.626	82.6451	36.96
FBgn0004187	small nuclear RNA U1 at 95Cc	213.131	132.413	138.243	185.384	147.449		163.324	34.6552	15.4983		212.346	174.152	144.314	110.54	164.967		161.264	37.5812	16.8068
FBgn0004188	small nuclear RNA U6 at 96Aa	30.489	36.2072	24.3315	42.9515	26.6506		32.126	7.5376	3.37092		43.0043	19.99	22.1192	20.5364	26.0568		26.3413	9.61247	4.29883
FBgn0004189	small nuclear RNA U6 at 96Ab	22.8668	31.4431	24.3315	25.3304	20.2545		24.8452	4.15393	1.8577		28.3437	19.99	29.1571	19.5096	15.441		22.4883	5.99035	2.67897
FBgn0004190	small nuclear RNA U6 at 96Ac	26.1334	27.6318	28.3867	26.4317	18.1224		25.3412	4.13672	1.85		26.389	15.2864	18.0975	17.456	15.441		18.534	4.55978	2.0392
FBgn0004191	small nuclear RNA U2 at 34ABa	121.366	59.4719	63.2788	74.2645	74.8549		78.6473	24.8112	11.0959		117.651	93.0538	70.5992	60.0851	76.9087		83.6595	22.4475	10.0388
FBgn0004192	small nuclear RNA U2 at 34ABb	175.374	103.014	78.5335	116	100.401		114.664	36.5106	16.328		175.932	131.717	82.3657	74.391	115.094		115.9	40.9334	18.306
FBgn0004197	Serrate	0.399628	0.47208	0.40928	0.848796	0.410797		0.508116	0.192595	0.086131		0.430438	0.323665	0.0737985	0.301478	0.495856		0.325047	0.161219	0.0720993
FBgn0004198	cut	28.6803	25.1331	25.1925	23.7238	27.119		25.9697	1.93752	0.866485		24.788	27.2294	28.3586	27.4923	28.5646		27.2866	1.5059	0.673458
FBgn0004227	no on or off transient A	15.4405	16.4126	14.408	14.4463	14.778		15.0971	0.843923	0.377414		13.9521	16.7112	16.6329	17.5733	15.5368		16.0813	1.3926	0.622788
FBgn0004228	midgut expression 1	0.563402	0.492997	0.209822	0.341899	1.65471		0.652566	0.57668	0.257899		0.404559	0.121682	0.104043	0.106257	0.399466		0.227201	0.159735	0.0714356
FBgn0004237	Heterogeneous nuclear ribonucleoprotein at 87F	13.2179	14.6701	13.2894	14.8636	13.6844		13.9451	0.773962	0.346126		14.29	16.0523	16.3378	15.5705	13.7358		15.1973	1.13248	0.506463
FBgn0004240	Diptericin	2.34902	1.64439	1.31223	4.03891	4.59938		2.78879	1.45982	0.652852		271.567	288.167	219.28	377.678	270.855		285.509	57.6573	25.7852
FBgn0004242	synaptotagmin	274.585	264.061	272.5	245.478	301.522		271.629	20.2745	9.06702		248.628	255.62	271.875	281.893	289.275		269.458	17.1652	7.67653
FBgn0004244	Resistant to dieldrin	19.3169	17.3659	17.5681	17.6988	19.3096		18.2519	0.976123	0.436535		15.646	20.6549	18.8005	23.4604	22.9752		20.3074	3.20853	1.4349
FBgn0004359	Transcript 48	9.41988	10.2826	10.5422	11.2596	8.29053		9.95896	1.14137	0.510436		9.09565	8.27149	7.51169	7.49215	8.34867		8.14393	0.668675	0.299041
FBgn0004360	Wnt oncogene analog 2	0.156042	0.182057	0.0968554	0.578685	0.152765		0.233281	0.195569	0.0874609		0.233434	0.224677	0.0960531	0.343343	0.414892		0.26248	0.122208	0.0546529
FBgn0004362	High mobility group protein D	11.5343	15.2075	13.0609	17.7353	10.3001		13.5676	2.96339	1.32527		16.4388	12.2874	14.1761	9.70088	8.70302		12.2612	3.17551	1.42013
FBgn0004363	CG6647 gene product from transcript CG6647-RA	213.804	218.973	222.865	219.611	227.434		220.538	5.04037	2.25412		222.942	183.816	182.25	185.167	184.337		191.703	17.4956	7.82426
FBgn0004364	18 wheeler	13.3874	14.8547	13.0446	15.9744	12.5803		13.9683	1.40777	0.629574		14.0223	15.1763	14.4048	15.8665	15.3312		14.9602	0.740595	0.331204
FBgn0004366	retinal degeneration C	12.2118	11.6267	14.397	12.2476	13.5344		12.8035	1.13107	0.505832		11.9262	12.0262	13.4977	14.5093	14.4308		13.2781	1.25375	0.560693
FBgn0004367	meiotic 41	2.25678	2.72336	1.9913	2.61074	2.2527		2.36698	0.29697	0.132809		2.38311	2.34149	2.19272	2.10031	2.19623		2.24277	0.116624	0.052156
FBgn0004368	Protein tyrosine phosphatase 4E	12.3986	11.98	11.1209	10.7209	11.8133		11.6067	0.676339	0.302468		20.6587	23.4402	24.5408	25.3432	21.8689		23.1704	1.91537	0.856579
FBgn0004369	Protein tyrosine phosphatase 99A	29.681	28.1375	25.1625	26.5056	27.7259		27.4425	1.70666	0.763241		29.5686	35.9104	34.0793	35.3148	33.8445		33.7435	2.48583	1.1117
FBgn0004370	Protein tyrosine phosphatase 10D	22.3532	20.0553	21.2763	20.4402	20.7486		20.9747	0.890681	0.398325		20.2332	20.4263	21.1375	21.7019	21.4721		20.9942	0.642523	0.287345
FBgn0004372	always early	0.0513948	0.134917	0.0957018	0.311887	0.10063		0.138906	0.101153	0.0452372		0.0922616	0.277502	0.237273	0.145395	0.13665		0.177816	0.0767099	0.0343057
FBgn0004373	four wheel drive	29.1157	26.3725	27.3349	25.6212	27.1053		27.1099	1.30708	0.584544		27.1977	27.2155	27.7683	27.4407	26.9705		27.3185	0.301484	0.134828
FBgn0004374	nebbish	1.23258	1.05017	0.573797	1.24665	1.01617		1.02387	0.272263	0.12176		1.60129	1.57624	1.28784	1.16232	1.49488		1.42452	0.191473	0.0856292
FBgn0004377	Kinesin-like protein at 54D	7.21881	7.28528	7.12432	5.98698	6.31337		6.78575	0.594325	0.26579		6.47947	5.3529	6.97646	4.35667	5.54484		5.74207	1.0219	0.457009
FBgn0004378	Kinesin-like protein at 61F	0.270887	0.421398	0.196162	1.03503	0.147332		0.414162	0.362208	0.161984		0.216127	0.130012	0.277912	0.0567657	0.213406		0.178845	0.0861492	0.0385271
FBgn0004379	Kinesin-like protein at 67A	0.38915	1.05561	0.362318	1.37757	0.380977		0.713126	0.473586	0.211794		0.454082	0.33619	0.718635	0.22018	0.413876		0.428593	0.185044	0.0827542
FBgn0004380	Kinesin-like protein at 64D	36.8562	33.7421	34.7438	32.1512	32.8347		34.0656	1.83928	0.82255		33.6603	26.2186	30.2023	24.5893	26.9077		28.3156	3.61907	1.6185
FBgn0004381	Kinesin-like protein at 68D	45.5476	44.4467	44.1438	42.4118	41.3189		43.5738	1.68945	0.755546		43.6384	36.7637	40.6564	33.6793	32.4115		37.4298	4.70773	2.10536
FBgn0004387	Kinesin-like protein at 98A	15.0433	16.6478	15.2026	15.5985	14.3148		15.3614	0.856291	0.382945		26.7214	27.0523	30.7565	27.994	25.7128		27.6474	1.91969	0.858513
FBgn0004389	bottleneck	0.906705	0.495875	0.105523	0.573158	0.665747		0.549402	0.292258	0.130702		0.20346	0.244784	0.10465	0.106877	0.301348		0.192224	0.0862412	0.0385682
FBgn0004390	GTPase-activating protein 1	23.0708	22.0264	24.2548	24.9171	21.0959		23.073	1.56539	0.700066		27.6746	26.8587	28.8648	24.3234	21.9864		25.9416	2.76819	1.23797
FBgn0004391	shattered	5.62693	4.53049	4.43553	5.03657	4.31196		4.7883	0.543771	0.243182		4.63108	4.77573	4.59799	4.37377	4.38159		4.55203	0.17265	0.0772112
FBgn0004394	POU domain protein 2	3.20774	3.44914	3.26497	3.18936	2.95408		3.21306	0.177547	0.0794013		3.34281	3.72819	3.84034	4.02463	4.16807		3.82081	0.31606	0.141346
FBgn0004395	unkempt	14.1897	14.2856	15.2888	12.4805	14.5452		14.1579	1.03199	0.461519		13.3184	12.6252	11.922	14.4239	14.1987		13.2976	1.05184	0.470399
FBgn0004396	Cyclic-AMP response element binding protein A	3.85954	5.23586	4.22046	5.42311	3.85456		4.51871	0.757756	0.338879		15.5543	13.5945	14.6852	15.9504	11.9148		14.3398	1.62974	0.72884
FBgn0004397	Vinculin	11.0804	10.0942	9.21412	9.79452	11.8879		10.4142	1.06563	0.476566		22.0983	23.6034	24.5544	23.3881	25.237		23.7763	1.19745	0.535514
FBgn0004399	pipsqueak	36.9064	35.8988	34.3445	33.7566	32.2787		34.637	1.81413	0.811305		30.238	30.7002	30.4775	30.8662	29.2706		30.3105	0.627535	0.280642
FBgn0004400	rhino	0.445267	0.5195	0.207283	2.3268	0.508568		0.801484	0.861956	0.385479		0.466274	0.320559	0.616699	0.489866	0.591948		0.497069	0.11776	0.0526637
FBgn0004401	Protein on ecdysone puffs	69.2309	70.3293	74.326	76.7741	67.1233		71.5567	3.91986	1.75301		73.9017	77.3752	81.6866	73.2728	71.0111		75.4495	4.1666	1.86336
FBgn0004403	Ribosomal protein S14a	287.227	307.367	315.538	349.09	274.171		306.679	28.7782	12.87		350.821	237.435	262.386	250.558	218.416		263.924	51.2463	22.9181
FBgn0004404	Ribosomal protein S14b	132.988	151.726	134.41	143.433	119.249		136.361	12.1871	5.45022		137.325	91.9285	99.6108	88.2288	89.007		101.22	20.6788	9.24784
FBgn0004406	tamas	1.86849	2.24466	2.064	3.10699	1.67423		2.19167	0.554324	0.247901		2.78573	2.25715	2.86567	2.03076	2.44191		2.47624	0.351808	0.157333
FBgn0004407	DNA polymerase gamma 35kD	17.0686	15.9746	15.8226	15.7622	16.6375		16.2531	0.573718	0.256574		16.1864	12.0209	15.0063	11.6868	12.6282		13.5057	1.98247	0.886589
FBgn0004413	Ribosomal protein S26	124.228	126.933	124.283	139.107	109.28		124.766	10.6148	4.74709		160.331	103.599	105.264	101.078	90.5537		112.165	27.5268	12.3104
FBgn0004414	male-specific opa containing gene	0.179802	0.314667	1.50664	0.181853	0.176026		0.471797	0.581462	0.260038		0.161387	0.582497	0.166019	0.169552	0.478065		0.311504	0.20312	0.090838
FBgn0004419	maternal expression at 31B	34.6997	42.965	38.8835	50.4935	35.8508		40.5785	6.39895	2.8617		37.6089	29.1776	33.2427	25.2849	25.5268		30.1682	5.27225	2.35782
FBgn0004425	Lysozyme B	0.190691	0.333722	0.177542	0.964331	0.186686		0.370594	0.338134	0.151218		0.17116	0.205923	0.352142	0.17982	0.67602		0.317013	0.213633	0.0955394
FBgn0004426	Lysozyme C	0.481455	1.26387	0.896512	1.94779	0.471343		1.01219	0.61771	0.276248		0.432145	3.11948	1.33363	1.36202	0.853405		1.42014	1.0242	0.458037
FBgn0004427	Lysozyme D	0.242733	0.2124	0.225996	0.491004	0.237635		0.281954	0.117445	0.0525231		0.217873	0.262123	0.224125	0.228896	0.215129		0.229629	0.0189416	0.00847094
FBgn0004428	Lysozyme E	0.200883	0.703116	1.12218	0.406348	0.196664		0.525839	0.392201	0.175398		0.180309	0.216929	0.185483	0.189431	0.356076		0.225646	0.0742765	0.0332175
FBgn0004429	Lysozyme P	14.3982	26.6898	8.11379	50.0107	0.370941		19.9167	19.3863	8.66984		11.053	31.3014	21.5159	25.011	11.9213		20.1605	8.66478	3.87501
FBgn0004430	Lysozyme S	0.236813	0.20722	0.220484	0.239514	0.231839		0.227174	0.013322	0.00595776		0.212559	0.25573	0.218659	0.223313	0.209882		0.224028	0.0184796	0.00826433
FBgn0004431	Lysozyme X	1.23948	0.903828	0.384674	1.25363	0.808968		0.918117	0.357954	0.160082		0.185424	0.223083	0.190745	0.38961	0.366177		0.271008	0.0989788	0.0442647
FBgn0004432	Cyclophilin 1	244.513	244.701	245.247	245.383	255.832		247.135	4.87529	2.1803		224.669	174.219	212.003	159.746	196.425		193.412	26.6154	11.9028
FBgn0004435	G protein alpha49B	25.4766	29.5314	27.8493	27.5408	26.0725		27.2941	1.59454	0.7131		30.1441	25.1505	28.2473	26.6504	24.9745		27.0334	2.1841	0.976761
FBgn0004436	Ubiquitin conjugating enzyme	16.0835	15.2504	16.5772	16.3759	17.0623		16.2699	0.67224	0.300635		18.0091	18.5302	18.3273	18.9203	20.1185		18.7811	0.817425	0.365564
FBgn0004449	Tenascin major	96.2807	90.5913	88.3762	88.577	91.1092		90.9869	3.19451	1.42863		86.9096	90.3553	92.3829	93.1217	90.4741		90.6487	2.40937	1.0775
FBgn0004456	multiple edematous wings	10.6703	11.5794	10.5853	11.8996	10.241		10.9951	0.707398	0.316358		9.61931	10.1138	9.59419	10.9189	8.83746		9.81674	0.766563	0.342817
FBgn0004462	Protein kinase-like 17E	15.378	13.7436	15.7953	15.9963	15.1622		15.2151	0.886205	0.396323		17.3888	13.9471	16.3214	14.553	15.7633		15.5947	1.37616	0.615437
FBgn0004463	RNA polymerase III 128kD subunit	6.00371	6.26375	6.05044	6.93969	5.19944		6.0914	0.623351	0.278771		7.10613	6.34083	6.9141	5.59926	6.11035		6.41413	0.610432	0.272993
FBgn0004465	Suppressor of ref(2)P sterility	17.6583	17.4011	17.5931	16.0237	19.8724		17.7097	1.38125	0.617714		19.2567	14.97	14.7046	15.2511	16.674		16.1713	1.88504	0.843018
FBgn0004507	Glycogen phosphorylase	104.727	100.104	91.6058	104.91	107.135		101.696	6.19374	2.76992		104.978	106.29	79.0765	126.923	99.9776		103.449	17.0845	7.64044
FBgn0004509	Furin 1	17.2381	17.3605	17.4784	16.5262	16.6195		17.0445	0.440139	0.196836		18.6813	18.7971	18.4743	19.6971	18.2637		18.7827	0.550263	0.246085
FBgn0004510	Ets at 97D	3.76248	3.34718	2.86083	4.05912	3.31512		3.46895	0.459011	0.205276		3.65856	4.26621	3.58985	3.3706	4.16827		3.8107	0.387605	0.173342
FBgn0004511	dusky	0.142959	0.0750567	0.0798611	0.347017	0.111965		0.151372	0.112737	0.0504175		0.282298	0.0926277	0.290399	0.161772	0.430786		0.251577	0.130285	0.0582653
FBgn0004512	Multi drug resistance 49	24.9236	21.7129	26.4799	26.2364	22.0866		24.2878	2.26285	1.01198		34.728	25.1935	21.3383	30.1106	21.7727		26.6286	5.73041	2.56272
FBgn0004513	Multiple drug resistance 65	49.7041	44.3558	41.4498	38.1595	59.1426		46.5624	8.212	3.67252		14.1124	8.5198	9.49615	11.7974	17.8055		12.3463	3.74129	1.67316
FBgn0004514	Tyramine receptor	11.2335	11.3526	11.932	10.3695	12.6394		11.5054	0.844913	0.377857		12.6392	11.7891	11.7747	10.7721	10.601		11.5153	0.835699	0.373736
FBgn0004516	Glutamic acid decarboxylase 1	637.487	564.738	615.084	555.172	744.779		623.452	75.988	33.9829		599.974	499.46	561.257	521.375	637.724		563.958	56.3898	25.2183
FBgn0004551	Calcium ATPase at 60A	49.2209	74.4834	62.3068	68.8996	39.3601		58.8541	14.4042	6.44175		62.4553	75.3798	39.0672	102.552	47.7337		65.4376	24.9703	11.167
FBgn0004552	Adipokinetic hormone-like	0.434744	0.380418	0.607153	0.219853	0.425614		0.413556	0.138468	0.0619247		0.780437	3.05159	3.01063	0.409963	4.81633		2.41379	1.81785	0.812968
FBgn0004554	Ecdysone-dependent gene 91	0.196479	0.343852	0.182931	0.19872	0.577056		0.299807	0.168346	0.0752868		0.35271	0.424347	0.181417	0.185278	0.522405		0.333231	0.149504	0.0668603
FBgn0004556	Dead box protein 73D	1.95153	2.3538	2.40625	3.46749	1.65236		2.36629	0.688496	0.307905		4.45015	3.41745	3.74995	2.9345	2.75802		3.46202	0.677346	0.302918
FBgn0004567	sloppy paired 2	1.98656	1.82523	2.68189	3.1143	2.52829		2.42725	0.525295	0.234919		6.1071	5.30951	4.99837	4.82378	4.26957		5.10167	0.677195	0.302851
FBgn0004569	CG4531 gene product from transcript CG4531-RA	3.4681	3.03471	4.11309	3.34064	2.91022		3.37335	0.470749	0.210525		6.2258	5.57314	5.87075	5.41173	6.00105		5.8165	0.326952	0.146217
FBgn0004572	Serotonin receptor 1B	7.26389	6.25487	6.35886	5.94182	6.68635		6.50116	0.502447	0.224701		6.26017	6.28158	7.56211	7.09542	6.97647		6.83515	0.559736	0.250322
FBgn0004573	Serotonin receptor 7	36.3352	31.3628	32.7417	31.7063	27.9441		32.018	3.01187	1.34695		26.879	31.9456	27.9861	29.2186	29.0266		29.0112	1.88755	0.844137
FBgn0004574	Ras opposite	175.607	157.913	167.816	158.313	192.284		170.387	14.2716	6.38245		177.681	153.387	168.669	150.478	176.461		165.335	12.7557	5.70451
FBgn0004575	Synapsin	195.498	184.033	176.821	158.374	208.788		184.703	19.0551	8.5217		167.834	179.416	186.054	171.157	176.949		176.282	7.13079	3.18899
FBgn0004577	Peroxidase	0.0910958	0.159424	0.127222	0.230339	0.401322		0.201881	0.122716	0.0548801		0.0817658	0.196746	0.0420563	0.214757	0.161473		0.13936	0.0745855	0.0333557
FBgn0004579	spalt major	3.21845	3.43284	2.62418	3.10109	3.09492		3.09429	0.296259	0.132491		3.28197	4.07195	3.63991	4.00474	3.39256		3.67823	0.354162	0.158386
FBgn0004580	Calbindin 53E	144.207	141.866	143.167	141.322	182.967		150.706	18.0698	8.08104		150.933	114.702	142.856	146.507	161.211		143.242	17.3735	7.76966
FBgn0004581	benign gonial cell neoplasm	0.084043	0.147081	0.208661	0.481679	0.13713		0.211719	0.157266	0.0703314		0.251451	0.27227	0.181067	0.0792522	0.223457		0.2015	0.0763998	0.034167
FBgn0004583	expanded	2.88136	3.52981	3.26799	3.90331	3.17986		3.35247	0.385278	0.172302		3.74615	3.52641	3.17644	3.12879	3.06443		3.32844	0.294251	0.131593
FBgn0004584	Recombination repair protein 1	5.43508	5.51523	5.31546	6.42099	5.45507		5.62836	0.448984	0.200792		7.25614	5.47469	7.127	4.47921	5.0194		5.87129	1.25653	0.561939
FBgn0004587	CG10851 gene product from transcript CG10851-RB	28.085	28.5085	27.5161	31.3174	27.5527		28.5959	1.57555	0.704606		29.6385	34.0403	32.632	32.6618	31.5306		32.1006	1.6391	0.733029
FBgn0004588	Ecdysone-induced gene 71Ea	0.282796	0.247456	0.263296	0.858068	0.276857		0.385695	0.264415	0.11825		0.253833	0.305386	0.261117	0.266675	0.250636		0.267529	0.0220679	0.00986906
FBgn0004589	Ecdysone-induced gene 71Eb	0.246847	0.216	0.229826	0.249663	0.241663		0.2368	0.0138865	0.00621021		0.221566	0.266566	0.227924	0.232775	0.218775		0.233521	0.0192626	0.00861452
FBgn0004590	Ecdysone-induced gene 71Ec	0.182335	0.159549	0.169762	0.184415	0.178505		0.174913	0.0102573	0.0045872		0.16366	0.3938	0.168357	0.171941	0.161599		0.211871	0.101781	0.0455178
FBgn0004591	Ecdysone-induced gene 71Ed	0.280752	0.245667	0.261393	0.283954	0.274855		0.269324	0.0157938	0.00706318		0.251998	0.303178	0.259229	0.264747	1.24412		0.464654	0.436184	0.195068
FBgn0004592	Ecdysone-induced gene 71Ee	0.0784065	0.274433	0.073	0.317204	0.153519		0.179312	0.11204	0.0501057		0.281503	0.0846696	0.0723957	0.0739367	0.416939		0.185889	0.156673	0.0700663
FBgn0004593	Ecdysone-induced gene 71Ef	0.27741	0.242743	0.516562	0.561148	0.271583		0.373889	0.151983	0.0679689		0.248998	0.299569	0.256143	0.261595	0.245862		0.262433	0.0216475	0.00968108
FBgn0004594	Ecdysone-induced gene 71Eg	0.282111	0.246857	0.262659	0.570659	0.276186		0.327694	0.136498	0.0610438		0.253218	0.609293	0.260484	0.266029	0.250029		0.327811	0.157477	0.0704259
FBgn0004595	prospero	39.6872	34.706	34.5812	32.6841	35.8911		35.5099	2.60235	1.16381		35.6581	48.6434	44.5645	46.2477	43.4926		43.7213	4.90888	2.19532
FBgn0004597	Cyclin C	7.95788	9.82023	8.45406	10.7316	7.39123		8.871	1.37479	0.614827		10.4395	7.82238	8.19565	6.44595	7.95714		8.17214	1.43961	0.643815
FBgn0004598	Furin 2	28.6739	28.1983	26.941	29.4705	25.8591		27.8286	1.43298	0.640849		27.6932	27.8484	26.9788	26.5826	25.8244		26.9855	0.830049	0.371209
FBgn0004603	Src oncogene at 42A	17.1362	16.1899	17.2432	16.4845	17.3112		16.873	0.50394	0.225369		17.6041	15.5947	16.6464	15.3351	16.0268		16.2414	0.909235	0.406622
FBgn0004606	Zn finger homeodomain 1	10.9151	9.41046	9.03151	9.64846	9.44417		9.68995	0.720224	0.322094		14.8161	21.2785	18.7547	19.5582	17.242		18.3299	2.4451	1.09348
FBgn0004607	Zn finger homeodomain 2	56.6369	54.5283	52.778	52.1948	53.7893		53.9855	1.73405	0.77549		40.5795	43.3778	42.3972	43.5816	40.7662		42.1404	1.41409	0.632401
FBgn0004611	Phospholipase C at 21C	41.1367	38.9657	36.5432	37.3717	41.3284		39.0691	2.15936	0.965697		33.4219	39.1997	39.1545	41.8723	39.6491		38.6595	3.13332	1.40126
FBgn0004618	glass	0.102835	0.0899841	0.0319147	0.312024	0.335583		0.174468	0.139167	0.0622375		0.215372	0.296132	0.158252	0.161621	0.425322		0.25134	0.112121	0.0501421
FBgn0004619	Glutamate receptor I	23.0577	24.2972	21.9803	23.9394	24.5793		23.5708	1.05754	0.472945		23.688	25.1638	24.876	25.5209	22.4683		24.3434	1.25389	0.560757
FBgn0004620	Glutamate receptor IIA	4.62035	4.01163	4.4685	4.23837	3.96228		4.26023	0.284655	0.127302		3.69706	2.78481	3.34016	2.56689	2.95216		3.06822	0.451252	0.201806
FBgn0004622	Tachykinin-like receptor at 99D	4.53101	5.02679	5.00957	5.07372	5.22796		4.97381	0.262077	0.117204		3.6312	4.32503	3.36186	4.04382	3.51378		3.77514	0.398246	0.178101
FBgn0004623	G protein beta-subunit 76C	0.556331	0.48681	0.739958	0.241149	0.389033		0.482656	0.18624	0.0832889		0.0713363	0.343299	0.293533	0.0749454	0.493065		0.255236	0.181734	0.0812738
FBgn0004624	Calcium/calmodulin-dependent protein kinase II	161.747	170.787	173.889	145.881	178.022		166.065	12.7722	5.71188		157.798	134.674	154.145	144.199	145.03		147.169	9.09883	4.06912
FBgn0004625	no receptor potential A	28.1631	28.678	27.7297	24.5366	27.0958		27.2406	1.61933	0.724187		26.4421	25.2752	26.2353	26.9049	24.869		25.9453	0.845455	0.378099
FBgn0004629	Cystatin-like	144.917	163.46	182.664	183.336	167.326		168.341	15.8392	7.08349		144.768	96.4441	99.8002	104.876	150.199		119.217	26.0482	11.6491
FBgn0004635	rhomboid	53.673	48.1213	57.2763	53.3035	52.0135		52.8775	3.29894	1.47533		159.97	128.839	153.014	100.97	106.601		129.879	26.549	11.8731
FBgn0004636	Roughened	16.3895	19.2757	18.13	17.9716	18.4283		18.039	1.05055	0.469821		19.6631	22.7806	22.5123	21.0405	22.5077		21.7009	1.32889	0.594297
FBgn0004638	downstream of receptor kinase	25.2199	25.7889	24.2959	23.7369	27.3837		25.2851	1.41752	0.633934		29.8956	26.7394	29.2139	25.8263	24.0144		27.1379	2.42643	1.08513
FBgn0004643	mitotic 15	12.0733	11.1206	11.2831	10.788	10.1756		11.0881	0.695042	0.310832		11.2849	11.5673	10.6448	9.887	8.64875		10.4066	1.17637	0.526091
FBgn0004644	hedgehog	2.50721	2.71011	2.47165	3.92804	2.6952		2.86244	0.605307	0.270702		2.60343	2.12353	2.26961	1.94706	1.74282		2.13729	0.326643	0.146079
FBgn0004646	optic ganglion reduced	38.9638	31.968	32.1049	31.7649	40.0788		34.9761	4.16963	1.86471		21.0316	17.2243	21.1793	21.6302	26.7243		21.5579	3.38737	1.51488
FBgn0004647	Notch	23.6696	22.2386	24.7094	24.3461	21.8689		23.3665	1.26194	0.564356		12.9307	10.7349	11.8709	10.7921	12.0048		11.6667	0.920146	0.411502
FBgn0004648	silver	84.3643	79.9348	81.8178	74.8683	84.3893		81.0749	3.94268	1.76322		72.376	61.1195	73.7059	63.4208	63.9966		66.9238	5.70644	2.552
FBgn0004649	yolkless	3.77915	6.80642	4.20179	26.255	0.413082		8.29108	10.2962	4.60461		0.181131	0.138676	4.45496	0.086498	0.113814		0.995016	1.93448	0.865126
FBgn0004650	female sterile (1) Nasrat	0.655057	1.09992	0.758241	4.01101	0.259986		1.35684	1.51365	0.676924		0.127128	0.172067	0.588492	0.116865	0.251055		0.251121	0.195875	0.0875979
FBgn0004652	fruitless	19.088	17.5645	18.6243	18.0431	18.5785		18.3797	0.587113	0.262565		18.2412	21.0173	21.1599	21.3225	21.8597		20.7201	1.42201	0.635942
FBgn0004654	Phosphogluconate dehydrogenase	19.2444	23.0804	14.2538	19.464	14.1452		18.0376	3.82062	1.70863		15.8937	12.6815	16.4066	9.33459	14.9308		13.8494	2.8998	1.29683
FBgn0004655	wings apart-like	14.3897	15.1921	13.3975	13.6369	12.5423		13.8317	1.00636	0.45006		14.6039	16.1195	14.5579	14.8203	13.8099		14.7823	0.83923	0.375315
FBgn0004656	female sterile (1) homeotic	28.0944	26.7151	24.2055	25.6789	24.6381		25.8664	1.58007	0.70663		24.8912	32.1219	29.5955	29.0991	26.747		28.4909	2.77369	1.24043
FBgn0004657	myospheroid	19.423	18.9435	18.5525	18.4119	19.7933		19.0248	0.581934	0.260249		33.7734	35.2248	36.602	34.1579	33.4891		34.6494	1.27467	0.570051
FBgn0004666	single-minded	0.511978	0.32	0.40858	0.443847	0.214811		0.379843	0.115324	0.0515745		0.328244	0.355422	0.236365	0.344852	0.648224		0.382621	0.155771	0.0696631
FBgn0004687	Myosin light chain cytoplasmic	20.224	25.8403	20.4125	24.7992	20.4125		22.3377	2.74808	1.22898		47.711	37.6878	40.9001	35.1887	38.2276		39.943	4.79294	2.14347
FBgn0004698	mutagen-sensitive 210	26.2481	26.2989	25.9439	28.1329	26.5006		26.6249	0.866263	0.387405		27.1998	22.8103	23.9602	22.4291	22.2709		23.7341	2.04693	0.915414
FBgn0004777	CG2342 gene product from transcript CG2342-RA	0.10621	0.0929371	0.197772	0.107421	0.103979		0.121664	0.0429306	0.0191991		0.0953318	0.229387	0.0980675	0.100155	0.0941313		0.123415	0.0592872	0.026514
FBgn0004778	CG1331 gene product from transcript CG1331-RA	0.200883	0.175779	0.187031	0.203174	0.196664		0.192706	0.0113007	0.00505383		0.180309	0.216929	0.185483	0.189431	0.356076		0.225646	0.0742765	0.0332175
FBgn0004779	CG1330 gene product from transcript CG1330-RA	0.154525	0.135215	0.14387	0.156288	0.15128		0.148236	0.00869285	0.00388756		0.138699	0.333737	0.142679	0.145716	0.136952		0.179557	0.0862574	0.0385755
FBgn0004780	CG2341 gene product from transcript CG2341-RA	0.15852	0.13871	0.295178	0.320656	0.15519		0.213651	0.0868475	0.0388394		0.142284	0.171182	0.146367	0.149483	0.280985		0.17806	0.0586128	0.0262124
FBgn0004781	CG1327 gene product from transcript CG1327-RA	0.109917	0.0961811	0.204675	0.111171	0.322825		0.168954	0.0962709	0.0430536		0.197318	0.47479	0.101491	0.103651	0.097417		0.194933	0.16194	0.0724219
FBgn0004782	CG1252 gene product from transcript CG1252-RA	0.139703	0.122245	0.13007	0.141296	0.136769		0.134016	0.007859	0.00351465		0.250788	0.452588	0.128993	0.131739	0.371446		0.267111	0.144011	0.0644035
FBgn0004783	CG2360 gene product from transcript CG2360-RA	0.152303	0.133271	0.141801	0.154041	0.298208		0.175925	0.0688728	0.0308008		0.136705	0.164469	0.140627	0.143621	0.674915		0.252067	0.236623	0.105821
FBgn0004784	inactivation no afterpotential C	0.346908	0.216826	0.553694	0.451115	0.339622		0.381633	0.127048	0.0568176		0.266896	0.214069	0.411832	0.0467333	0.263536		0.240613	0.131174	0.0586626
FBgn0004795	retained	1.51525	2.95959	1.71307	3.39348	1.58938		2.23415	0.876694	0.39207		1.33577	1.0519	1.79882	1.30129	1.41488		1.38053	0.270383	0.120919
FBgn0004797	midway	2.64233	3.88263	3.1564	3.78181	4.00227		3.49309	0.57696	0.258024		2.90869	2.96109	2.0715	2.91482	2.43021		2.65726	0.392598	0.175575
FBgn0004811	female sterile (2) ltoPP43	15.2026	14.6113	14.7924	13.6746	12.1994		14.0961	1.19892	0.536172		13.3659	11.169	14.1522	9.51814	10.5471		11.7505	1.94599	0.870275
FBgn0004828	Histone H3.3B	121.417	113.912	110.582	117.228	120.108		116.649	4.45342	1.99163		116.402	95.8226	105.799	94.1742	103.36		103.111	8.90111	3.9807
FBgn0004832	Xeroderma pigmentosum group A-like	4.05516	4.93316	5.24893	3.60126	3.48585		4.26487	0.791551	0.353993		6.30312	5.23357	5.93606	5.68936	3.59401		5.35122	1.05642	0.472447
FBgn0004834	G protein-coupled receptor kinase 2	19.2778	19.4991	17.5554	18.8445	18.727		18.7808	0.753595	0.337018		19.1096	19.7716	20.9654	21.0369	19.4635		20.0694	0.88262	0.39472
FBgn0004837	Suppressor of Hairless	4.46299	4.04351	4.33912	4.55387	4.02126		4.28415	0.242263	0.108343		4.3604	4.35036	4.15732	4.50653	4.37551		4.35002	0.124886	0.0558509
FBgn0004838	Heterogeneous nuclear ribonucleoprotein at 27C	35.8867	32.3178	31.6877	33.6934	30.8141		32.8799	1.98166	0.886223		32.4524	33.0581	35.107	29.2275	30.3144		32.0319	2.31843	1.03683
FBgn0004839	off-track	4.37315	4.23285	4.2081	4.769	3.65944		4.24851	0.398536	0.178231		3.92526	3.93103	3.76721	3.73221	3.74593		3.82033	0.0992303	0.0443772
FBgn0004841	Tachykinin-like receptor at 86C	4.15725	3.85918	3.83695	3.87564	4.70698		4.0872	0.370275	0.165592		4.15329	3.94283	4.17234	3.64756	4.45344		4.07389	0.299579	0.133976
FBgn0004842	Neuropeptide Y receptor-like	1.23208	0.890614	1.29675	1.24614	1.10131		1.15338	0.163637	0.0731806		1.8752	1.09911	1.38493	1.66699	1.61421		1.52809	0.296528	0.132611
FBgn0004852	Adenylyl cyclase 76E	22.3606	20.7928	22.0218	21.4639	20.6045		21.4487	0.75879	0.339341		21.2696	19.5824	20.06	21.3957	23.2145		21.1044	1.41176	0.631356
FBgn0004854	BarH2	0.704558	0.648961	0.725027	0.487567	0.508245		0.614872	0.110584	0.0494549		0.432693	0.880975	0.44511	0.524522	0.821627		0.620985	0.214209	0.0957973
FBgn0004855	RNA polymerase II 15kD subunit	4.50286	4.7282	5.34529	6.37595	5.06954		5.20437	0.729638	0.326304		5.05211	4.25476	3.94979	5.41388	4.38988		4.61208	0.602534	0.269461
FBgn0004856	CG8264 gene product from transcript CG8264-RA	15.6125	15.9101	16.5222	17.7522	15.3795		16.2353	0.949921	0.424817		18.4525	16.3884	14.5051	13.8538	13.1924		15.2784	2.13809	0.956185
FBgn0004858	elbow B	9.59837	8.98133	8.28424	8.71586	8.71089		8.85814	0.483322	0.216148		8.77253	9.5329	8.44206	9.87706	9.5314		9.23119	0.598204	0.267525
FBgn0004859	cubitus interruptus	4.89299	5.61707	4.95266	5.60716	5.33957		5.28189	0.346811	0.155099		4.02923	3.29636	3.10864	3.5558	3.48119		3.49424	0.345693	0.154599
FBgn0004860	polyhomeotic distal	7.02553	6.68953	6.27081	7.10571	6.25271		6.66886	0.403144	0.180291		7.3483	7.83757	7.14815	7.62884	6.94703		7.38198	0.358293	0.160234
FBgn0004861	polyhomeotic proximal	8.97725	8.83313	9.63172	9.13815	8.75099		9.06625	0.348775	0.155977		8.33447	8.96628	9.01834	8.5745	9.1686		8.81244	0.345681	0.154593
FBgn0004862	bagpipe	0.160816	0.0703602	0.149728	0.0813257	0.0787198		0.10819	0.0433481	0.0193859		0.0721732	0.0868316	0.0742443	0.0758247	0.213793		0.104573	0.0613184	0.0274224
FBgn0004863	CG7937 gene product from transcript CG7937-RA	2.00882	1.81272	1.9872	2.03175	1.78226		1.92455	0.117548	0.0525689		2.36654	2.64383	2.08667	2.19029	1.94729		2.24693	0.269495	0.120522
FBgn0004864	hopscotch	7.39866	8.30943	6.73829	8.672	7.64944		7.75356	0.761592	0.340594		7.42705	8.23861	7.64018	7.52027	7.63996		7.69321	0.317748	0.142101
FBgn0004865	Ecdysone-induced protein 78C	12.8268	10.6968	11.7554	10.4011	11.0286		11.3417	0.971489	0.434463		12.6944	12.8879	13.8002	13.8836	13.6022		13.3736	0.545805	0.244091
FBgn0004867	string of pearls	360.523	375.412	338.705	397.376	279.88		350.379	44.846	20.0558		385.795	319.091	328.406	288.443	247.759		313.899	51.061	22.8352
FBgn0004868	GDP dissociation inhibitor	68.4814	62.0435	64.0631	65.1166	66.5415		65.2492	2.4402	1.09129		60.0041	52.4708	58.8871	47.2251	58.0101		55.3194	5.37462	2.4036
FBgn0004870	bric a brac 1	5.65103	5.91855	4.95667	4.87695	4.35752		5.15215	0.628815	0.281215		5.2681	7.4926	6.00351	5.12314	5.29846		5.83716	0.986409	0.441135
FBgn0004872	CG6122 gene product from transcript CG6122-RA	1.02369	1.49295	0.670706	2.91439	0.44542		1.30943	0.980525	0.438504		0.408377	0.573208	0.910209	0.32178	0.537648		0.550244	0.225046	0.100644
FBgn0004873	hu li tai shao	39.7483	38.7225	37.599	36.7171	40.3457		38.6265	1.49372	0.668013		35.8328	37.249	38.2474	38.4808	39.8172		37.9254	1.48556	0.664362
FBgn0004875	encore	38.188	35.2662	34.2725	34.2056	37.3451		35.8555	1.81896	0.813464		36.7367	39.6913	40.1545	41.6128	43.6968		40.3784	2.56512	1.14716
FBgn0004876	center divider	17.8795	18.1616	18.2764	17.6139	17.8537		17.957	0.263774	0.117963		20.9221	21.5067	23.0068	19.8247	19.6931		20.9907	1.35822	0.607417
FBgn0004878	castor	0.221856	0.258843	0.206559	0.112194	0.325796		0.22505	0.0780708	0.0349143		0.365079	0.279509	0.341414	0.209209	0.491568		0.337356	0.105278	0.0470819
FBgn0004880	scratch	24.6761	22.8732	21.839	20.9712	22.1091		22.4937	1.39654	0.624551		19.7979	28.2833	25.665	25.5818	26.3532		25.1362	3.17651	1.42058
FBgn0004882	oo18 RNA-binding protein	11.3121	10.2765	9.19118	11.8517	9.08774		10.3438	1.23712	0.553258		10.0007	9.38801	12.0406	8.70415	9.96765		10.0202	1.24668	0.557531
FBgn0004885	tolkin	28.8457	26.9694	29.7263	28.6261	27.8362		28.4008	1.04565	0.467628		28.95	27.1655	28.7788	25.4002	27.1236		27.4836	1.44906	0.648038
FBgn0004888	Succinyl coenzyme A synthetase alpha subunit	96.8173	90.0265	94.6889	94.9741	99.4884		95.199	3.46712	1.55054		98.8512	82.4333	76.8115	89.8868	83.8524		86.367	8.38673	3.75066
FBgn0004889	twins	24.0214	24.5361	22.4495	21.1173	21.535		22.7319	1.50311	0.672212		23.541	23.9174	24.3561	22.6521	21.8254		23.2584	1.01738	0.454988
FBgn0004892	sister of odd and bowl	0.13387	0.273329	0.0830931	0.315928	0.131059		0.187456	0.101024	0.0451792		0.160212	0.240941	0.206012	0.0420797	0.0790977		0.145668	0.0838033	0.037478
FBgn0004893	brother of odd with entrails limited	1.31597	2.33113	1.52407	2.01272	1.28833		1.69444	0.45931	0.20541		1.64214	1.52508	1.304	1.42256	1.30855		1.44047	0.145068	0.0648763
FBgn0004895	forkhead domain 64A	0.0823989	0.0721018	0.0767171	0.250017	0.161336		0.128514	0.0771883	0.0345196		0.0739597	0.0889809	0.076082	0.155403	0.219085		0.122702	0.0633352	0.0283243
FBgn0004896	forkhead domain 59A	0.732119	0.960947	0.973769	1.42806	0.921527		1.00328	0.256569	0.114741		1.54896	0.790605	0.869136	0.838325	0.695211		0.948448	0.342082	0.152984
FBgn0004897	forkhead domain 96Ca	0.106161	0.0928948	0.0494205	0.161059	0.155897		0.113086	0.0464842	0.0207884		0.0476442	0.0573207	0.0980223	0.150164	0.188177		0.108266	0.0602423	0.0269412
FBgn0004898	forkhead domain 96Cb	0.214176	0.468528	0.199408	0.32493	0.209677		0.283344	0.115411	0.0516135		0.0961204	0.231285	0.197756	0.201967	0.0949099		0.164408	0.0642038	0.0287128
FBgn0004901	Phosphoribosylamidotransferase	1.5498	2.66383	2.11287	3.69478	2.49262		2.50278	0.791694	0.354056		2.68278	2.39086	2.2487	1.9834	2.649		2.39095	0.290726	0.130017
FBgn0004903	Ribonuclear protein at 97D	17.4711	16.5701	17.3858	16.5685	16.111		16.8213	0.585766	0.261963		15.7155	16.3106	16.5827	15.306	13.12		15.407	1.37245	0.613779
FBgn0004907	CG17870 gene product from transcript CG17870-RB	356.083	371.77	394.51	364.282	424.907		382.31	27.7818	12.4244		417.499	304.942	387.713	327.182	352.762		358.02	45.3192	20.2674
FBgn0004908	ADP ribosylation factor 84F	10.6565	10.7236	11.41	13.4727	14.0842		12.0694	1.6024	0.716617		15.7824	12.6586	11.1516	8.87668	10.704		11.8347	2.58644	1.15669
FBgn0004910	Ecdysone-induced protein 63F 1	39.6483	44.0188	47.2271	40.9919	45.5519		43.4876	3.14229	1.40527		46.9982	30.9451	44.9379	36.5178	36.9616		39.2721	6.59654	2.95006
FBgn0004911	Ecdysone-induced protein 63F 2	0.091382	0.0799624	0.0850808	0.0924243	0.178925		0.105555	0.0413237	0.0184805		0.164045	0.0986816	0.0843765	0.0861725	0.0809898		0.102853	0.0348549	0.0155876
FBgn0004913	Germ line transcription factor 1	7.58001	8.40776	7.78629	9.68213	6.79371		8.04998	1.07941	0.482729		9.48682	6.5715	7.85325	6.40963	6.4657		7.35738	1.33148	0.595454
FBgn0004914	Hepatocyte nuclear factor 4	6.67326	7.7858	6.77287	8.29996	6.70968		7.24832	0.748617	0.334792		9.79413	7.92051	8.85395	7.4834	8.07234		8.42486	0.911593	0.407677
FBgn0004915	Transcription factor IIB	23.9706	24.9159	22.9264	21.0851	23.4672		23.273	1.42572	0.637601		19.8204	17.8061	19.9867	13.6995	17.1889		17.7003	2.5496	1.14022
FBgn0004919	goliath	18.2665	18.584	20.0648	18.9179	17.546		18.6758	0.927377	0.414736		16.508	17.3951	17.8192	18.405	18.0743		17.6403	0.732715	0.32768
FBgn0004921	G protein gamma 1	520.516	517.543	515.673	482.762	572.646		521.828	32.2745	14.4336		508.643	460.565	531.791	478.067	522.173		500.248	30.0534	13.4403
FBgn0004922	Ribosomal protein S6	393.799	404.224	393.425	433.498	346.489		394.287	31.3124	14.0033		436.692	368.403	364.331	351.124	315.144		367.139	44.179	19.7575
FBgn0004924	Topoisomerase 1	23.6305	22.5156	21.7974	22.9707	22.3631		22.6555	0.687641	0.307522		22.0155	21.9032	24.6474	21.6232	22.0098		22.4398	1.24429	0.556462
FBgn0004925	CG9946 gene product from transcript CG9946-RA	20.0961	21.9475	23.3524	29.8676	20.1246		23.0777	4.03317	1.80369		27.2634	20.2106	22.3091	17.5763	18.4227		21.1564	3.86683	1.7293
FBgn0004926	Eukaryotic initiation factor 2beta	23.1371	26.0303	24.8114	31.0273	24.7747		25.9562	3.01563	1.34863		33.9324	28.7778	28.1348	27.5649	22.703		28.2226	3.99426	1.78629
FBgn0004956	outstretched	0.0440999	0.0385889	0.041059	0.223015	0.0431737		0.0779874	0.0811008	0.0362694		0.0395833	0.0476226	0.0407192	0.0415859	0.195424		0.072987	0.068515	0.0306408
FBgn0004957	porcupine	8.99703	8.52879	7.39939	10.8691	8.51448		8.86176	1.26666	0.566467		9.73555	7.55671	8.53807	6.36312	7.22081		7.88285	1.29577	0.579484
FBgn0004959	phantom	0.158663	0.0925574	0.0984821	0.213965	0.103554		0.133444	0.0522186	0.0233529		0.189884	0.285563	0.0976664	0.149619	0.374987		0.219544	0.110843	0.0495704
FBgn0005198	gigas	12.7268	11.3651	11.0256	11.1436	12.1249		11.6772	0.726087	0.324716		11.7301	12.1151	12.6422	11.4705	10.8519		11.762	0.673399	0.301153
FBgn0005278	Minute (2) 21AB	103.321	98.2583	105.173	108.235	101.292		103.256	3.78517	1.69278		101.35	82.2564	94.2485	85.6252	87.6601		90.2279	7.60228	3.39984
FBgn0005322	no mitochondrial derivative	18.5714	20.8174	18.0481	18.3034	19.5084		19.0497	1.13183	0.506168		19.407	15.0778	16.7722	15.9148	14.5372		16.3418	1.91161	0.8549
FBgn0005355	Suppressor of fused	11.7534	10.8595	10.2633	11.5183	10.8633		11.0516	0.592479	0.264964		14.1535	12.5346	13.7508	12.116	10.7403		12.659	1.36174	0.608988
FBgn0005386	absent, small, or homeotic discs 1	16.6926	17.0299	14.459	16.6819	14.0652		15.7857	1.40481	0.628251		14.571	16.506	16.2041	14.6589	13.4112		15.0702	1.27651	0.570874
FBgn0005390	female sterile (1) M3	0.716679	1.66635	0.991362	4.18347	0.521209		1.61581	1.49933	0.67052		0.422725	0.309573	0.907526	0.328258	0.399256		0.473468	0.247203	0.110552
FBgn0005391	Yolk protein 2	380.753	745.965	568.838	855.589	238.435		557.916	253.745	113.478		220.482	356.358	286.591	168.544	68.884		220.172	110.127	49.2502
FBgn0005410	strawberry notch	35.7191	35.6307	34.1323	32.7679	33.1627		34.2826	1.36492	0.610411		35.0086	33.0736	34.3437	36.5885	33.1616		34.4352	1.45343	0.649992
FBgn0005411	U2 small nuclear riboprotein auxiliary factor 50	28.6892	28.7762	29.1974	33.4154	26.518		29.3192	2.51655	1.12543		32.8734	25.7077	27.1239	22.4488	23.1951		26.2698	4.14448	1.85347
FBgn0005427	erect wing	18.3481	20.2971	17.0604	20.7883	16.7288		18.6445	1.84349	0.824434		17.9918	19.3427	16.561	17.005	15.1445		17.209	1.57234	0.70317
FBgn0005511	midline	2.47388	3.03761	2.56335	2.70389	3.04693		2.76513	0.265966	0.118944		2.39958	3.79181	2.4316	3.12301	3.92537		3.13427	0.723162	0.323408
FBgn0005533	Ribosomal protein S17	285.29	321.672	304.955	356.828	271.623		308.074	33.2391	14.865		358.89	253.99	263.218	250.955	221.193		269.649	52.3164	23.3966
FBgn0005536	Myosin binding subunit	26.8022	26.4831	27.5487	24.1029	25.4369		26.0748	1.33823	0.598473		24.1859	26.3986	26.5827	27.0134	25.3887		25.9139	1.13501	0.507592
FBgn0005558	eyeless	3.97122	3.88725	3.91673	4.01654	4.18435		3.99522	0.116852	0.0522578		4.92383	5.01532	4.63009	4.28435	4.62323		4.69537	0.288516	0.129028
FBgn0005561	shaven	5.75979	6.16968	6.42592	6.05151	5.83326		6.04803	0.267779	0.119754		6.23951	6.13948	6.14348	6.08697	5.28082		5.97805	0.393631	0.176037
FBgn0005563	cacophony	50.3366	48.7783	48.7464	45.647	50.807		48.8631	2.01953	0.903161		45.5361	54.0115	53.6023	58.825	57.1531		53.8256	5.12022	2.28983
FBgn0005564	Shaker cognate l	26.8457	22.844	24.7564	22.6363	26.1427		24.645	1.89586	0.847853		23.8665	23.2782	23.6586	24.1354	25.0027		23.9883	0.647749	0.289682
FBgn0005585	Calreticulin	88.2348	88.6987	76.7819	87.1337	81.2804		84.4259	5.20628	2.32832		98.0931	82.7541	84.1649	78.4223	71.3659		82.9601	9.8173	4.39043
FBgn0005586	Rab-protein 3	94.8653	93.3496	97.8524	87.3537	106.474		95.9791	7.00383	3.13221		95.1423	90.8899	99.7052	90.832	98.7544		95.0648	4.1982	1.87749
FBgn0005590	screw	3.66389	3.07779	3.5477	2.07519	3.29998		3.13291	0.633188	0.28317		2.56514	4.66876	3.58599	4.35333	3.70185		3.77501	0.812116	0.363189
FBgn0005592	breathless	2.38692	2.63691	2.8057	2.68575	2.16153		2.53536	0.258746	0.115715		2.03533	2.22318	1.57031	2.30713	2.03615		2.03442	0.285222	0.127555
FBgn0005593	Ribosomal protein L7	310.897	329.531	294.945	367.762	279.053		316.437	34.2632	15.323		354.779	255.628	279.32	261.635	225.371		275.347	48.4758	21.679
FBgn0005596	yemanuclein alpha	4.15033	4.81018	4.35038	5.30967	3.57881		4.43987	0.657065	0.293849		4.71208	3.41335	4.64427	4.04333	4.18992		4.20059	0.525134	0.234847
FBgn0005612	Sox box protein 14	3.15776	3.67471	3.63715	3.75354	3.95195		3.63502	0.293191	0.131119		7.21736	7.98015	8.47652	7.73602	7.55928		7.79386	0.472087	0.211124
FBgn0005613	Sox box protein 15	0.606333	0.586412	0.623949	0.548699	0.15621		0.50432	0.1966	0.0879223		0.315082	0.482462	0.324124	0.270838	0.650514		0.408604	0.157193	0.0702987
FBgn0005614	trp-like	1.07743	0.602336	0.808081	0.726481	0.703198		0.783504	0.179942	0.0804725		0.376085	0.355513	0.580317	0.11289	0.610076		0.406976	0.200865	0.0898294
FBgn0005616	male-specific lethal 2	13.3095	13.5564	12.5894	12.5415	11.635		12.7264	0.753842	0.337128		13.1982	13.6198	12.8211	13.2656	12.1722		13.0154	0.550007	0.245971
FBgn0005617	male-specific lethal 1	9.81565	10.6196	9.18206	11.242	8.58722		9.88929	1.06818	0.477705		9.91424	10.6499	10.0702	8.33707	8.74056		9.54239	0.966846	0.432387
FBgn0005619	Histidine decarboxylase	3.40203	2.40337	2.87686	3.44085	2.65835		2.95629	0.456695	0.20424		2.71742	2.49414	3.28532	2.41343	3.04281		2.79062	0.368734	0.164903
FBgn0005624	Posterior sex combs	2.04245	2.30245	1.7303	2.21464	2.21572		2.10111	0.227763	0.101859		1.42037	1.37106	1.54608	1.57899	1.6471		1.51272	0.114194	0.0510692
FBgn0005626	pale	5.8164	5.19671	5.55785	6.31624	7.58233		6.09391	0.926576	0.414378		6.45717	6.41327	5.65316	5.77351	7.02703		6.26483	0.560247	0.25055
FBgn0005629	neuromusculin	11.3533	12.0267	11.664	11.8223	10.4168		11.4566	0.631199	0.282281		10.8557	13.4229	12.1226	12.6311	12.2432		12.2551	0.932909	0.41721
FBgn0005630	longitudinals lacking	131.759	130.268	125.678	129.006	123.712		128.085	3.31788	1.4838		118.084	132.923	118.563	126.292	119.925		123.157	6.3734	2.85027
FBgn0005631	roundabout	13.8116	12.8011	12.26	12.9488	13.4364		13.0516	0.59699	0.266982		12.0223	13.2431	12.2549	13.9593	13.4743		12.9908	0.823851	0.368437
FBgn0005632	fat facets	60.1923	55.6139	55.5016	53.6677	55.0437		56.0038	2.46614	1.10289		52.1777	51.0721	53.9047	55.0187	53.1479		53.0642	1.5238	0.681466
FBgn0005633	flightin	16.3192	14.8611	14.4873	15.9297	23.6861		17.0567	3.78105	1.69094		20.6943	25.8196	5.95718	59.7663	44.147		31.2769	20.9771	9.38123
FBgn0005634	zipper	34.7855	33.949	32.2752	33.6392	32.1751		33.3648	1.12221	0.501869		32.3461	38.1012	35.3797	36.3754	35.7527		35.591	2.09264	0.935856
FBgn0005636	nervy	16.5279	13.8078	15.325	14.0336	15.9477		15.1284	1.18437	0.529668		15.232	13.9187	14.5386	13.6616	13.8949		14.2491	0.638298	0.285455
FBgn0005638	slow border cells	0.209102	0.329349	0.311494	0.465274	0.163768		0.295798	0.117306	0.0524606		0.300298	0.767741	0.308915	0.670419	0.630098		0.535494	0.21665	0.0968888
FBgn0005640	Ecdysone-induced protein 63E	27.3852	24.7099	25.2762	23.9328	25.8119		25.4232	1.29926	0.581048		25.6658	24.2472	24.5415	24.9521	23.8297		24.6473	0.701788	0.313849
FBgn0005642	wings down	7.79427	7.87693	6.95022	9.25261	5.98266		7.57134	1.21238	0.542193		8.34264	9.12821	6.7913	6.24574	6.03227		7.30803	1.36075	0.608544
FBgn0005648	CG2163 gene product from transcript CG2163-RA	8.10407	8.94602	7.37116	7.7552	7.14048		7.86339	0.708273	0.316749		13.0933	12.3867	9.67008	11.5219	10.2212		11.3786	1.43488	0.641699
FBgn0005649	CG5422 gene product from transcript CG5422-RD	24.8927	23.4459	23.5626	25.6663	21.9667		23.9068	1.42851	0.63885		21.3502	24.6785	24.2294	23.4411	22.2764		23.1951	1.37644	0.615565
FBgn0005654	latheo	0.878669	1.41472	1.04715	1.13753	0.825807		1.06077	0.234374	0.104815		1.29343	0.683181	0.941119	0.828581	0.809898		0.911242	0.23242	0.103941
FBgn0005655	mutagen-sensitive 209	2.61334	1.52451	1.11519	3.19383	1.91884		2.07314	0.835198	0.373512		1.27058	1.52864	1.10596	1.1295	2.31616		1.47017	0.50191	0.224461
FBgn0005658	Ets at 65A	9.62124	8.37027	8.93195	9.39355	11.1887		9.50114	1.0579	0.473108		10.0336	10.6601	10.1931	10.7248	10.8191		10.4861	0.349559	0.156328
FBgn0005659	Ets at 98B	0.650711	1.25866	0.956595	1.97441	1.10645		1.18937	0.493028	0.220489		1.78294	1.99713	1.35977	1.4533	1.33555		1.58574	0.29126	0.130255
FBgn0005660	Ets at 21C	0.522356	0.502789	0.680874	0.501902	0.946064		0.630797	0.191481	0.085633		11.2526	12.6073	15.8922	9.99936	9.32854		11.816	2.60031	1.16289
FBgn0005664	Crystallin	0.206124	0.135275	0.0479779	0.208476	0.151346		0.14984	0.0655675	0.0293227		0.0462534	0.166943	0.142742	0.0971871	0.0913419		0.108893	0.0471283	0.0210764
FBgn0005666	bent	11.2191	22.4017	19.5657	17.3316	7.39651		15.5829	6.15379	2.75206		14.7459	17.6864	5.4517	22.7396	11.649		14.4545	6.48257	2.89909
FBgn0005670	Cytochrome P450-4d1	0.553171	0.54455	0.128757	0.839226	1.21849		0.65684	0.403407	0.180409		0.55858	0.746701	0.319227	0.521637	2.69646		0.96852	0.977791	0.437282
FBgn0005671	Vacuolar H[+]-ATPase 55kD B subunit	207.855	179.97	179.295	180.875	200.137		189.626	13.4099	5.9971		156.253	174.307	167.575	164.442	195.409		171.597	14.8084	6.62254
FBgn0005672	spitz	62.4496	60.9984	67.0686	64.0891	56.5148		62.2241	3.90823	1.74781		71.3007	58.8374	60.9163	57.0286	57.7218		61.161	5.85614	2.61894
FBgn0005674	Glutamyl-prolyl-tRNA synthetase	16.1241	15.6182	14.8718	16.7441	16.4186		15.9553	0.733652	0.328099		15.9432	16.7371	17.0177	16.3229	15.4941		16.303	0.608987	0.272347
FBgn0005677	dachshund	5.0281	5.44344	4.70318	4.58876	4.48749		4.85019	0.388942	0.17394		5.03791	5.80859	6.24057	5.51334	5.45121		5.61032	0.446908	0.199863
FBgn0005683	pineapple eye	1.45012	1.1713	0.623138	1.0718	0.87364		1.038	0.3114	0.139262		1.20148	0.542065	1.13296	0.683728	0.889764		0.889999	0.28269	0.126423
FBgn0005694	Adult enhancer factor 1	8.37446	8.66031	8.81773	8.99363	8.58615		8.68646	0.234348	0.104804		8.33677	11.3125	9.64449	9.64879	10.0401		9.79654	1.0646	0.476103
FBgn0005695	germ cell-less	11.9952	11.2285	10.7785	11.8029	9.96814		11.1547	0.818771	0.366166		10.099	9.13771	9.31556	8.4178	10.3427		9.46254	0.774322	0.346287
FBgn0005696	DNA polymerase alpha 73kD	1.1279	2.02325	0.945112	1.71115	1.26984		1.41545	0.442143	0.197733		1.16423	1.2789	0.885215	1.11678	1.49945		1.18892	0.225041	0.100641
FBgn0005771	no ocelli	38.6334	36.1236	35.8178	35.406	34.2713		36.0504	1.60563	0.718059		29.6654	28.3852	28.8986	27.0543	28.5695		28.5146	0.951815	0.425665
FBgn0005775	Connectin	20.7461	20.9085	19.2379	18.5366	19.5551		19.7968	1.01192	0.452544		18.509	17.3823	18.1931	17.4006	16.1509		17.5272	0.91359	0.40857
FBgn0005777	Protein phosphatase D3	10.0769	11.2964	11.4142	11.7888	12.2748		11.3702	0.817536	0.365613		12.296	11.3333	11.2768	11.2103	10.3303		11.2893	0.696677	0.311563
FBgn0005778	Protein phosphatase D5	0.0910962	0.239137	0.339259	0.829219	0.35673		0.371088	0.276997	0.123877		0.0817662	0.29512	0.0841126	0.085903	0.403683		0.190117	0.150394	0.0672582
FBgn0005779	Protein phosphatase D6	3.59983	2.07438	1.38969	3.01929	2.23488		2.46361	0.859781	0.384506		2.91591	2.08592	2.35103	3.39462	2.80138		2.70977	0.509359	0.227792
FBgn0008635	beta-coatomer protein	29.0642	25.0503	24.2492	26.4527	26.424		26.2481	1.8326	0.819565		33.7603	29.5791	27.3735	30.0144	29.66		30.0775	2.30766	1.03202
FBgn0008636	homeobrain	0.0648009	0.170109	0.0603326	0.196621	0.126879		0.123748	0.0611675	0.0273549		0.116328	0.0699772	0.0598331	0.0611068	0.229726		0.107394	0.0721969	0.0322874
FBgn0008646	CG9930 gene product from transcript CG9930-RA	1.59229	1.39331	1.68698	0.555331	1.12882		1.27135	0.453768	0.202931		1.18279	1.06727	1.9265	1.44974	1.1679		1.35884	0.347477	0.155397
FBgn0008649	delilah	0.48325	0.761151	0.6299	0.391012	0.425791		0.538221	0.154463	0.069078		0.69401	0.57404	0.580065	0.501273	0.471125		0.564102	0.0863452	0.0386147
FBgn0008651	ladybird late	1.57024	2.0885	1.87132	1.90579	2.45961		1.97909	0.326735	0.146121		1.74767	1.7635	1.21788	1.18458	1.89267		1.56126	0.333648	0.149212
FBgn0008654	Suppressor of zeste 2	11.1047	10.7933	10.8134	9.06334	10.8543		10.5258	0.827057	0.369871		9.49424	9.43027	8.66348	8.7485	9.06326		9.07995	0.380115	0.169993
FBgn0010014	Calcineurin B	75.339	76.4219	79.7053	73.2868	81.0855		77.1677	3.1918	1.42742		82.4396	60.1113	74.1715	54.3014	65.1554		67.2359	11.1987	5.00822
FBgn0010015	Calcineurin A1	0.228156	0.432563	0.495656	0.30768	0.297819		0.352375	0.108816	0.0486642		0.546102	0.369573	0.245776	0.466158	0.235912		0.372704	0.135677	0.0606767
FBgn0010019	Cytochrome P450-4g1	269.27	212.18	122.567	252.539	46.9972		180.711	93.878	41.9835		105.726	90.9277	32.9017	21.164	193.067		88.7572	68.6692	30.7098
FBgn0010038	Glutathione S transferase D2	1.11115	0.972293	2.21685	0.802733	0.932409		1.20709	0.575088	0.257187		4.55928	4.79964	7.91458	6.28683	6.75283		6.06263	1.39746	0.624962
FBgn0010039	Glutathione S transferase D3	15.3058	20.773	22.3936	19.1137	21.1004		19.7373	2.73923	1.22502		19.2055	11.4688	16.4398	10.0149	15.6416		14.5541	3.75821	1.68072
FBgn0010040	Glutathione S transferase D4	0.321411	0.140623	0.29925	1.30032	0.629321		0.538185	0.461326	0.206311		0.576985	0.520632	0.148386	0.30309	0.427291		0.395277	0.172634	0.0772043
FBgn0010041	Glutathione S transferase D5	0.832225	1.21371	0.387421	0.420862	0.678956		0.706635	0.338094	0.1512		0.995987	0.449355	0.512285	0.523189	1.22931		0.742025	0.349381	0.156248
FBgn0010042	Glutathione S transferase D6	0.149374	0.130708	0.278149	0.151078	0.584946		0.258851	0.191528	0.0856537		0.134076	0.322613	0.137923	0.140859	0.264774		0.200049	0.0879301	0.0393236
FBgn0010043	Glutathione S transferase D7	0.462348	1.07886	0.143489	0.155874	1.20703		0.60952	0.505454	0.226046		0.276663	0.499283	0.142302	0.145331	0.13659		0.240034	0.156343	0.0699188
FBgn0010044	Glutathione S transferase D8	0.288395	0.883246	0.805528	0.291686	0.705845		0.59494	0.285351	0.127613		0.258858	0.311433	0.532573	0.271955	0.1278		0.300524	0.146928	0.0657084
FBgn0010051	Inositol 1,4,5,-tris-phosphate receptor	26.5046	25.8145	25.4245	25.4347	24.3207		25.4998	0.791976	0.354182		26.6724	26.4118	26.2789	26.977	24.5127		26.1706	0.964439	0.43131
FBgn0010052	Juvenile hormone esterase	0.345049	0.402574	0.481886	0.697974	0.394103		0.464317	0.139527	0.0623984		0.464564	0.496818	0.265498	0.37961	1.17227		0.555753	0.356076	0.159242
FBgn0010053	Juvenile hormone epoxide hydrolase 1	11.6041	15.2996	14.6	13.0054	10.0555		12.9129	2.14645	0.959922		6.54496	3.97948	5.71924	4.14045	3.96093		4.86901	1.19147	0.532841
FBgn0010078	Ribosomal protein L23	374.471	402.541	397.886	457.015	319.676		390.318	49.741	22.2449		489.513	292.959	335.839	248.728	270.92		327.592	96.0691	42.9634
FBgn0010083	Small ribonucleoprotein particle protein B	12.6121	13.6637	11.1833	15.0339	11.4653		12.7916	1.59423	0.712963		14.0157	13.2953	11.6452	8.63668	9.58101		11.4348	2.31478	1.0352
FBgn0010097	gamma-Tubulin at 37C	0.429404	0.62624	0.333163	0.579072	0.140128		0.421601	0.196076	0.0876879		0.25695	0.309138	0.198243	0.202463	0.380572		0.269473	0.0768722	0.0343783
FBgn0010100	Aconitase	233.699	230.394	216.641	227.743	211.84		224.063	9.36723	4.18915		228.947	239.916	190.605	264.864	201.497		225.166	29.8429	13.3462
FBgn0010105	commissureless	7.84527	6.94662	7.26084	8.31265	9.37204		7.94749	0.954773	0.426987		10.4788	10.8421	11.9006	9.51178	11.1746		10.7816	0.882387	0.394616
FBgn0010109	deadpan	0.40058	0.500746	0.852478	0.46303	0.672286		0.577824	0.183638	0.0821256		0.410918	0.247189	0.264194	0.323781	0.507181		0.350653	0.108438	0.0484948
FBgn0010110	enhanced adult sensory threshold	50.5705	46.0284	43.2435	42.8798	44.4885		45.4422	3.1206	1.39558		43.0343	44.325	43.6631	42.1633	40.1873		42.6746	1.60298	0.716874
FBgn0010113	headcase	10.308	9.70839	9.54594	9.99585	9.18248		9.74813	0.429305	0.191991		11.4841	15.0147	13.3757	14.076	12.6366		13.3174	1.34946	0.603495
FBgn0010114	hikaru genki	244.104	215.412	232.231	223.169	228.814		228.746	10.6877	4.7797		242.544	230.001	249.082	217.812	217.441		231.376	14.3028	6.3964
FBgn0010173	Replication Protein A 70	20.2463	19.8651	19.0027	20.3117	18.3786		19.5609	0.841958	0.376535		19.0054	15.499	17.0313	16.6735	13.5426		16.3504	2.01406	0.900716
FBgn0010194	Wnt oncogene analog 5	9.01837	10.0806	9.0466	10.3571	10.7087		9.84228	0.772081	0.345285		9.19143	9.299	9.45519	9.87594	9.77186		9.51868	0.296278	0.1325
FBgn0010197	Guanyl cyclase at 32E	1.15178	1.27307	1.24168	0.858365	1.24628		1.15424	0.171601	0.0767422		0.924993	1.11286	0.923551	1.17187	0.993937		1.02544	0.112414	0.0502733
FBgn0010198	Ribosomal protein S15Aa	396.697	453.378	436.014	481.308	388.366		431.153	38.8942	17.394		485.569	331.262	367.635	323.721	298.6		361.358	73.7031	32.961
FBgn0010213	Superoxide dismutase 2 (Mn)	69.7922	63.5818	71.3923	71.7496	71.8101		69.6652	3.4983	1.56449		74.9051	71.1529	59.8843	65.5972	57.786		65.8651	7.2594	3.2465
FBgn0010215	alpha Catenin	46.8786	50.7859	51.5791	49.4413	47.6605		49.2691	1.99802	0.893544		48.7054	45.0669	46.8945	41.6856	41.9622		44.8629	3.05951	1.36826
FBgn0010217	ATP synthase-beta	616.465	639.29	692.553	677.472	646.069		654.37	30.5155	13.6469		785.667	637.205	526.657	726.761	545.907		644.44	112.2	50.1775
FBgn0010218	Calphotin	0.0816765	0.035735	0.266157	0.206522	0.199903		0.157999	0.0956322	0.042768		0.0366558	0.0882012	0.188538	0.0385103	0.506719		0.171725	0.197148	0.0881673
FBgn0010220	DEAD box protein 45A	5.72093	5.86071	4.93672	5.78622	5.39587		5.54009	0.381095	0.170431		5.88646	5.27386	6.05538	4.27637	5.81235		5.46089	0.7239	0.323738
FBgn0010222	NAD-dependent methylenetetrahydrofolate dehydrogenase	8.15674	7.38076	7.50802	10.3123	10.5262		8.77681	1.52983	0.684159		48.0047	45.1428	27.6438	50.8705	34.585		41.2493	9.78373	4.37542
FBgn0010223	G protein alpha 73B	1.02147	0.726232	0.891599	0.581135	1.00002		0.844091	0.187797	0.0839854		2.17753	2.96451	2.47581	2.94993	3.62124		2.8378	0.549866	0.245908
FBgn0010225	Gelsolin	51.7957	54.9127	53.4871	57.0149	49.3904		53.3202	2.91473	1.30351		49.5627	41.4414	41.7537	38.11	40.1802		42.2096	4.3529	1.94668
FBgn0010226	Glutathione S transferase S1	18.626	16.703	15.1894	17.1685	21.9206		17.9215	2.54977	1.14029		19.7419	23.395	10.7336	51.8207	42.499		29.638	16.9688	7.58869
FBgn0010228	HMG protein Z	38.1507	39.3047	38.1681	35.8087	39.5578		38.198	1.48204	0.662788		46.0392	35.797	34.1393	32.739	32.4215		36.2272	5.64515	2.52459
FBgn0010235	Kinesin light chain	61.0506	60.8124	60.1948	60.6794	56.7891		59.9053	1.76977	0.791466		73.8071	58.6843	69.2731	56.6919	59.6674		63.6248	7.47857	3.34452
FBgn0010238	Lachesin	7.24144	7.566	6.38993	6.6682	7.14227		7.00157	0.46935	0.2099		14.0667	13.3056	15.3685	12.74	13.1233		13.7208	1.03996	0.465083
FBgn0010240	Ligand-gated chloride channel homolog 3	24.4901	21.644	25.8796	24.9553	24.0357		24.201	1.58398	0.708377		25.7188	23.9341	24.0259	25.7498	22.4648		24.3787	1.38392	0.61891
FBgn0010241	Multi drug resistance 50	0.438013	0.622826	0.4333	0.553765	0.723624		0.554306	0.124027	0.0554664		0.270293	0.266065	0.454989	0.103261	0.412466		0.301415	0.139105	0.0622095
FBgn0010246	Myosin 61F	1.68669	3.80333	1.66099	2.55891	2.54041		2.45007	0.874171	0.390941		5.53172	4.55359	3.41428	3.73166	2.27107		3.90046	1.22549	0.548058
FBgn0010256	RNA-binding protein 2	11.3283	13.4436	12.5788	12.0623	11.5001		12.1826	0.859821	0.384524		11.6973	11.6846	12.4194	10.9926	12.0534		11.7695	0.528901	0.236532
FBgn0010258	RNA-binding protein 4	0.845958	1.41319	0.859231	1.24453	0.677612		1.0081	0.307276	0.137418		1.65669	0.581343	1.91726	1.52295	1.43136		1.42192	0.504318	0.225538
FBgn0010263	RNA-binding protein 9	79.3501	83.4059	81.7627	72.6541	74.6423		78.363	4.5934	2.05423		79.993	69.3665	78.7725	70.9996	69.8232		73.791	5.15732	2.30642
FBgn0010265	Ribosomal protein S13	164.723	164.552	146.005	186.921	141.344		160.709	18.0912	8.09061		178.214	140.374	149.463	135.412	125.086		145.71	20.1894	9.02898
FBgn0010269	Downstream of raf1	11.3986	11.2209	10.6126	11.4632	9.57407		10.8539	0.790372	0.353465		9.30104	9.16193	11.3021	8.79447	9.47095		9.60611	0.980296	0.438402
FBgn0010278	Structure specific recognition protein	7.99361	8.37738	6.44723	9.77702	8.28072		8.17519	1.18708	0.53088		9.01036	8.48163	6.82296	6.79291	5.39582		7.30074	1.45191	0.649314
FBgn0010280	TBP-associated factor 4	21.6048	20.1163	19.9461	20.4742	19.6625		20.3608	0.754949	0.337623		19.4124	23.5268	22.3793	21.8712	20.3547		21.5089	1.63462	0.731024
FBgn0010282	Transcription factor IIFalpha	8.35661	8.46969	7.33261	8.26956	6.59197		7.80409	0.814936	0.364451		7.60866	7.92051	5.60658	6.34955	6.12752		6.72256	0.994846	0.444909
FBgn0010287	TBP-related factor	4.26696	4.04489	4.96593	6.95299	4.0613		4.85841	1.22942	0.549812		6.06407	4.35183	4.37761	3.46487	3.04639		4.26095	1.15996	0.518749
FBgn0010288	Ubiquitin carboxy-terminal hydrolase	18.0223	17.6455	19.3192	19.4103	18.979		18.6753	0.795925	0.355948		19.4117	12.5188	15.7412	14.239	14.8504		15.3522	2.55687	1.14347
FBgn0010292	by S6	9.36391	9.67132	9.07555	11.0234	8.41584		9.51	0.964826	0.431483		12.1939	8.62002	10.7721	9.77103	9.52351		10.1761	1.36366	0.609848
FBgn0010294	new glue 2	1.49374	0.186725	0.993386	1.29496	1.04455		1.00267	0.498544	0.222956		0.574608	0.460875	0.394064	0.804907	1.32387		0.711665	0.376179	0.168232
FBgn0010295	new glue 3	0.980737	1.54473	0.913113	0.595158	1.15217		1.03718	0.348133	0.15569		1.23241	1.90635	0.905552	1.1098	0.869209		1.20466	0.419563	0.187634
FBgn0010296	new glue 4	1.74549	2.29105	1.21885	2.64812	0.42721		1.66614	0.879787	0.393453		0.78336	1.4137	1.20876	1.23449	0.773498		1.08276	0.288836	0.129171
FBgn0010300	brain tumor	9.84103	10.433	9.53938	10.3725	8.45482		9.72816	0.803401	0.359292		10.1741	10.2525	11.5518	9.55271	9.40532		10.1873	0.848607	0.379509
FBgn0010303	hemipterous	17.4696	16.7202	15.8455	16.1983	15.238		16.2943	0.849851	0.380065		18.3826	19.3959	18.3806	18.9844	18.5142		18.7315	0.446504	0.199683
FBgn0010309	CG10739 gene product from transcript CG10739-RA	13.9786	14.617	15.3899	13.7493	15.7378		14.6945	0.863703	0.38626		14.0839	11.246	13.2619	11.6988	13.0394		12.666	1.16801	0.522348
FBgn0010313	CG2530 gene product from transcript CG2530-RA	8.5497	7.50324	7.48164	6.93557	7.89149		7.67233	0.596989	0.266982		6.81888	8.36629	7.28079	8.26329	7.42189		7.63023	0.664522	0.297183
FBgn0010314	Cyclin-dependent kinase subunit 30A	0.711056	0.711085	0.472876	1.54108	0.49723		0.786666	0.436694	0.195296		0.820582	1.20664	0.750337	0.574733	0.450139		0.760485	0.288783	0.129148
FBgn0010315	Cyclin D	2.99235	3.86528	2.56491	4.41965	1.7205		3.11254	1.06387	0.475776		3.02694	2.51331	2.80681	2.77698	2.189		2.66261	0.321405	0.143736
FBgn0010316	dacapo	3.31574	4.19091	2.7441	4.9838	2.16407		3.47973	1.1255	0.503338		3.05882	2.63574	2.12608	2.69246	2.28564		2.55975	0.365945	0.163656
FBgn0010317	Cyclin J	2.04959	2.62123	2.49543	3.74732	2.31525		2.64576	0.652167	0.291658		2.33498	2.7241	2.25641	2.08143	1.95625		2.27063	0.293515	0.131264
FBgn0010323	Goosecoid	0.098655	0.302144	0.0918527	0.199562	0.096583		0.157759	0.0924308	0.0413363		0.0442756	0.053268	0.0455461	0.0465157	0.306026		0.0991263	0.115713	0.0517484
FBgn0010328	without children	20.2349	20.3374	18.3291	19.1843	16.8292		18.983	1.45849	0.652256		19.3677	18.1142	18.3694	16.2281	15.8723		17.5903	1.48724	0.665115
FBgn0010329	Tyramine beta hydroxylase	25.3904	23.0284	21.3677	22.9622	22.8613		23.122	1.44268	0.645186		21.7641	20.2138	24.6988	19.5738	18.7799		21.0061	2.33698	1.04513
FBgn0010333	CG2248 gene product from transcript CG2248-RA	17.3638	17.9616	17.9695	17.6272	16.4936		17.4831	0.60822	0.272004		14.5425	17.4265	17.0459	14.5479	16.5906		16.0307	1.38796	0.620715
FBgn0010339	upstream of RpIII128	9.38168	11.9621	11.3136	11.2058	9.3596		10.6446	1.1984	0.53594		14.1951	10.5171	11.6325	8.17283	9.58183		10.8199	2.27397	1.01695
FBgn0010340	upstream of RpII140	7.28197	7.39151	6.32788	7.07047	7.22409		7.05919	0.424914	0.190027		7.40765	6.60551	6.27548	6.86687	5.07705		6.44651	0.870408	0.389258
FBgn0010341	CG12530 gene product from transcript CG12530-RA	13.9051	14.0809	13.7816	13.6669	13.1191		13.7107	0.364638	0.163071		21.7914	16.5902	18.8963	14.3286	16.3987		17.601	2.84664	1.27306
FBgn0010342	Microtubule-associated protein 60	9.0563	8.48662	8.91026	10.264	8.61458		9.06636	0.706937	0.316152		9.85829	8.80873	9.72606	6.84415	6.77408		8.40226	1.50966	0.675143
FBgn0010348	ADP ribosylation factor 79F	101.769	103.071	105.046	100.116	103.387		102.678	1.84787	0.826393		136.513	104.051	112.441	93.0596	94.0624		108.025	17.7887	7.95537
FBgn0010349	Dynein heavy chain 64C	153.186	141.732	143	138.879	139.648		143.289	5.76971	2.58029		139	126.335	141.121	126.219	125.067		131.549	7.82224	3.49821
FBgn0010350	CDP diglyceride synthetase	89.5384	83.4685	84.8198	78.9974	89.2756		85.2199	4.38875	1.96271		83.2139	54.639	76.448	61.3991	64.989		68.1378	11.553	5.16668
FBgn0010352	Neural conserved at 73EF	122.73	120.463	110.73	120.422	101.342		115.137	8.99577	4.02303		133.347	137.098	115.702	129.543	112.071		125.552	11.0539	4.94347
FBgn0010355	TBP-associated factor 1	17.8844	16.7324	17.251	18.4314	15.6003		17.1799	1.09124	0.488019		16.0071	17.9219	17.5308	17.3925	16.722		17.1149	0.755448	0.337847
FBgn0010356	TBP-associated factor 5	8.18837	8.719	8.08303	8.98028	6.90569		8.17527	0.800656	0.358064		9.69632	8.46962	8.88147	7.67507	7.78181		8.50086	0.832755	0.372419
FBgn0010357	betaTrypsin	8.48544	134.794	51.251	25.9669	14.9104		47.0814	51.675	23.1098		5.46816	10.573	5.02239	9.23276	3.37458		6.73419	3.03314	1.35646
FBgn0010358	deltaTrypsin	0.863048	6.54506	1.47316	1.16386	0.563281		2.12168	2.49585	1.11618		0.774657	0.62133	0.265628	0.406926	0.254968		0.464702	0.227794	0.101873
FBgn0010359	gammaTrypsin	0.863048	5.28639	1.33923	1.16386	1.26739		1.98398	1.85501	0.829585		0.12911	0.776662	0.132815	0.949493	0.127484		0.423113	0.406257	0.181684
FBgn0010379	CG4006 gene product from transcript CG4006-RA	13.7115	13.4428	12.9888	11.5445	11.5025		12.638	1.04978	0.469477		17.5049	15.4528	14.9803	16.089	15.6515		15.9357	0.963421	0.430855
FBgn0010380	Beta Adaptin	58.4724	48.7019	50.3071	51.6924	57.5977		53.3543	4.41284	1.97348		53.5528	50.6707	49.3573	46.63	51.2791		50.298	2.55118	1.14092
FBgn0010381	Drosomycin	17.7627	21.3388	37.5608	34.1039	25.3477		27.2228	8.39427	3.75403		520.731	450.283	306.06	473.831	337.269		417.635	91.87	41.0855
FBgn0010382	Cyclin E	1.8897	2.01527	1.34704	2.35921	1.30079		1.7824	0.452754	0.202478		1.0866	1.05221	1.6903	1.16942	1.75331		1.35037	0.342465	0.153155
FBgn0010383	Cytochrome P450-18a1	1.4521	2.17346	1.60102	2.62814	1.7957		1.93008	0.474692	0.212289		1.37197	1.15544	0.952657	1.40535	1.28697		1.23448	0.184749	0.0826221
FBgn0010385	Defensin	3.50411	2.55519	3.80624	0.886025	3.43051		2.83641	1.18558	0.530209		12.843	13.2441	12.9419	14.3189	7.76406		12.2224	2.56021	1.14496
FBgn0010387	Diazepam-binding inhibitor	30.2375	44.9074	31.5102	55.2732	23.3561		37.0569	12.8301	5.73778		17.1808	17.6746	15.8808	9.67901	22.6193		16.6069	4.64061	2.07534
FBgn0010388	Drosocin	0.618098	0.135215	0.28774	0.312576	0.907676		0.452261	0.309032	0.138203		36.4777	29.7027	18.4055	25.5003	16.1604		25.2493	8.29786	3.71091
FBgn0010389	heartless	30.3574	28.8749	32.1081	27.9405	29.0363		29.6634	1.61568	0.722556		25.6406	19.5384	22.9847	19.2945	24.4837		22.3884	2.87304	1.28486
FBgn0010391	GTP-binding protein	18.9275	17.5044	16.7782	19.1435	17.9197		18.0546	0.987128	0.441457		24.3135	22.3366	21.4531	20.5204	16.0217		20.9291	3.08057	1.37767
FBgn0010395	beta[nu] integrin	2.09302	3.54084	2.79314	3.28121	3.24435		2.99051	0.569264	0.254583		2.91192	3.0513	2.99548	3.15794	3.33901		3.09113	0.164894	0.0737426
FBgn0010397	Lamin C	16.2641	16.1458	16.2053	18.1331	15.8294		16.5155	0.919725	0.411313		14.8117	15.5091	15.2807	15.9199	15.8476		15.4738	0.451544	0.201937
FBgn0010398	Leucine-rich repeat 47	3.73036	4.24346	3.6468	3.96158	3.46942		3.81032	0.299933	0.134134		3.2925	2.41702	4.36289	3.2832	4.02248		3.47562	0.75457	0.337454
FBgn0010399	NMDA receptor 1	37.0211	32.1747	31.7369	31.3396	34.2741		33.3093	2.36366	1.05706		30.8218	33.763	33.1253	33.4879	34.3959		33.1188	1.36549	0.610667
FBgn0010401	CG3250 gene product from transcript CG3250-RA	0.3858	0.337589	0.179599	0.195101	0.377697		0.295157	0.100242	0.0448298		0.173144	0.20831	0.178113	0.181904	0.683854		0.285065	0.223345	0.0998828
FBgn0010403	Olfactory-specific E	0.220667	0.193091	0.616352	0.223184	0.216032		0.293865	0.180669	0.0807977		0.396131	0.714883	0.20375	0.208087	0.391144		0.382799	0.208032	0.0930348
FBgn0010406	Ribonuclease X25	28.0945	31.6952	30.8539	32.029	28.1218		30.1589	1.92043	0.858844		33.4551	24.6645	29.6281	24.4449	24.2166		27.2818	4.12033	1.84267
FBgn0010407	CG4926 gene product from transcript CG4926-RA	9.02952	9.24795	7.16499	9.85902	7.78512		8.61732	1.10807	0.495542		9.53226	8.6982	8.85839	7.83748	8.45739		8.67674	0.616005	0.275486
FBgn0010408	Ribosomal protein S9	283.338	317.418	298.817	340.544	248.156		297.655	34.9521	15.631		356.959	258.224	256.807	239.749	209.227		264.193	55.4853	24.8138
FBgn0010409	Ribosomal protein L18A	357.975	402.67	378.221	440.188	314.172		378.645	47.2995	21.153		419.138	300.381	319.181	302.791	278.076		323.913	55.2067	24.6892
FBgn0010410	Ribosomal protein L27A	349.719	376.884	326.805	402.857	300.749		351.403	40.2199	17.9869		399.315	285.826	278.891	284.134	244.86		298.605	58.7205	26.2606
FBgn0010411	Ribosomal protein S18	533.915	574.699	567.45	637.821	486.375		560.052	55.7421	24.9286		624.365	451.994	477.008	386.358	406.573		469.259	93.8327	41.9632
FBgn0010412	Ribosomal protein S19a	108.286	127.306	113.965	151.244	104.689		121.098	18.9182	8.46049		135.214	111.235	103.272	97.9451	90.4223		107.618	17.1957	7.69013
FBgn0010414	Serotonin transporter	12.9805	10.1815	10.1343	9.90183	13.749		11.3894	1.82664	0.816896		12.2406	11.4504	10.7435	11.3557	10.645		11.287	0.641933	0.287081
FBgn0010415	Syndecan	31.9222	31.5175	29.6394	28.4097	30.5929		30.4163	1.42666	0.638023		34.1154	30.0803	32.2307	29.661	31.0149		31.4205	1.80107	0.805462
FBgn0010416	CG9984 gene product from transcript CG9984-RA	5.57957	6.7021	5.90324	6.31018	6.65418		6.22985	0.484529	0.216688		7.14795	6.6826	5.76069	4.92668	5.75426		6.05444	0.871577	0.389781
FBgn0010417	TBP-associated factor 6	9.18039	8.82657	8.70567	7.90958	8.32184		8.58881	0.488053	0.218264		9.76609	7.95549	8.99986	8.28299	8.63865		8.72862	0.698986	0.312596
FBgn0010421	Transcription factor TFIIFbeta	5.1065	8.48079	7.37417	9.06471	6.01951		7.20914	1.65256	0.739046		7.01556	5.06428	5.86973	5.60159	5.72652		5.85554	0.716428	0.320396
FBgn0010422	RNA polymerase II elongation factor	9.26573	8.62537	9.36104	9.77026	8.68512		9.1415	0.483123	0.216059		10.2042	8.16086	9.1015	6.50667	7.92083		8.37882	1.37991	0.617113
FBgn0010423	Troponin C at 47D	0.147297	0.902229	0.13714	0.148977	0.144204		0.295969	0.33894	0.151578		0.132211	0.159063	0.136005	0.1389	0.130546		0.139345	0.0114943	0.00514039
FBgn0010424	Troponin C at 73F	0.660122	1.44408	0.71704	1.66914	0.969388		1.09195	0.446989	0.1999		1.97504	1.3069	1.93014	2.07497	2.24271		1.90595	0.355735	0.15909
FBgn0010425	epsilonTrypsin	0.421127	7.37001	7.44969	4.4013	2.33626		4.39568	3.09079	1.38224		0.125999	1.06113	0.388842	0.529493	0.124412		0.445974	0.385499	0.1724
FBgn0010426	Vacuolar H[+] ATPase 14kD subunit	100.953	99.6313	105.021	106.755	114.065		105.285	5.70177	2.54991		99.5004	77.1335	87.8268	72.0239	86.809		84.6587	10.6208	4.74976
FBgn0010431	matrimony	2.3473	3.08096	1.88744	7.3381	1.04455		3.13967	2.46047	1.10036		0.670375	0.576095	2.26587	1.20736	0.945623		1.13307	0.679743	0.303991
FBgn0010433	atonal	0.0952674	0.0833622	0.266095	0.192708	0.373065		0.202099	0.121372	0.0542791		0.25653	0.617265	0.087964	0.0898365	0.422167		0.294752	0.22719	0.101603
FBgn0010434	coracle	53.5847	49.9649	48.0694	48.0834	48.2053		49.5815	2.37682	1.06295		55.6311	55.6471	61.8232	52.3553	59.9897		57.0893	3.78942	1.69468
FBgn0010435	epithelial membrane protein	3.1139	4.65482	4.06691	5.59899	2.07467		3.90186	1.36326	0.60967		4.85238	4.43683	2.91511	4.48615	3.75638		4.08937	0.766505	0.342791
FBgn0010438	mitochondrial single stranded DNA-binding protein	7.09201	9.21999	8.11226	7.99271	6.14957		7.71331	1.15527	0.516654		7.82066	7.22093	6.36123	3.82156	4.66924		5.97872	1.69191	0.756644
FBgn0010441	pelle	3.62025	3.64302	2.1909	3.47848	2.24467		3.03547	0.749333	0.335112		7.63624	8.99174	7.74395	6.42946	5.88235		7.33675	1.21788	0.544653
FBgn0010452	tartan	7.44428	7.36235	5.9961	6.9339	7.62691		7.07271	0.653345	0.292185		6.3089	7.47811	6.42601	7.11787	6.47497		6.76117	0.509908	0.228038
FBgn0010453	Wnt oncogene analog 4	3.91025	5.087	4.31721	4.86484	4.13302		4.46246	0.496619	0.222095		4.22414	4.40946	4.69683	3.65471	3.40424		4.07788	0.535558	0.239509
FBgn0010470	CG9847 gene product from transcript CG9847-RA	10.3566	13.5181	10.6871	13.2681	13.0118		12.1683	1.51815	0.678939		16.1129	14.7255	10.9173	14.4865	11.0911		13.4667	2.33289	1.0433
FBgn0010473	turtle	94.8319	81.0856	81.9496	76.6165	94.2152		85.7398	8.27286	3.69974		79.3124	97.7124	88.238	104.882	104.295		94.888	10.9906	4.91515
FBgn0010482	lethal (2) 01289	4.70059	8.06381	6.2447	7.76087	3.58328		6.07065	1.93157	0.863826		5.72005	6.62101	2.3674	7.02564	5.38458		5.42374	1.83235	0.819453
FBgn0010488	CG3845 gene product from transcript CG3845-RA	114.687	104.982	111.683	108.15	109.638		109.828	3.65295	1.63365		133.134	125.483	136.705	112.764	109.272		123.472	12.1326	5.42588
FBgn0010497	lethal (2) 01810	1.39276	1.55491	1.07315	3.15733	0.752281		1.58609	0.93079	0.416262		1.59497	1.86706	1.81812	1.04164	1.61746		1.58785	0.327972	0.146674
FBgn0010501	Death caspase-1	4.92959	5.88744	4.71373	6.40075	4.69563		5.32543	0.774547	0.346388		5.14223	6.54634	4.85923	4.89986	4.54613		5.19876	0.782579	0.34998
FBgn0010504	CG11546 gene product from transcript CG11546-RA	22.0352	21.98	21.7165	20.6421	23.1093		21.8966	0.880794	0.393903		22.496	17.4379	19.5694	16.3906	18.1379		18.8063	2.36383	1.05714
FBgn0010516	walrus	30.1056	35.0601	30.6404	31.1208	26.5115		30.6877	3.04494	1.36174		31.0623	23.1877	23.1647	21.2921	21.1887		23.9791	4.07639	1.82302
FBgn0010520	Bekka	5.68724	6.72506	4.72265	7.15132	6.47068		6.15139	0.960159	0.429396		9.51969	5.97558	7.23821	5.94283	7.22017		7.1793	1.45433	0.650398
FBgn0010531	CG17753 gene product from transcript CG17753-RA	5.46718	6.16601	5.0902	5.77533	6.42283		5.78431	0.532879	0.238311		6.10678	4.46074	4.37498	3.78071	4.30707		4.60606	0.879952	0.393526
FBgn0010548	Aldehyde dehydrogenase type III	16.6616	17.893	16.255	17.3355	16.1166		16.8523	0.750182	0.335491		15.4202	13.4299	15.826	14.5842	12.5412		14.3603	1.36898	0.612225
FBgn0010549	lethal (2) 03659	0.103589	0.362576	0.337562	0.419084	0.126767		0.269915	0.144542	0.0646411		0.255693	0.167796	0.334767	0.0732629	0.275427		0.221389	0.102182	0.0456973
FBgn0010551	lethal (2) 03709	30.1024	31.9626	27.8252	29.9349	31.3784		30.2407	1.59739	0.714375		26.825	27.674	26.3284	24.7786	23.8641		25.894	1.54824	0.692395
FBgn0010575	scribbler	27.8476	28.0547	24.6545	26.7826	21.2507		25.718	2.83798	1.26918		20.7809	27.8334	26.6647	24.21	23.6081		24.6194	2.7585	1.23364
FBgn0010583	dreadlocks	27.3888	27.6785	27.6205	26.1554	25.0118		26.771	1.16197	0.51965		29.5956	25.8713	29.4656	24.2684	25.9054		27.0213	2.38473	1.06648
FBgn0010590	lethal (2) 05070	19.6921	22.3768	19.8621	24.4811	15.2622		20.3349	3.45433	1.54482		19.7619	17.4257	15.9097	12.5087	15.6347		16.2481	2.65555	1.1876
FBgn0010591	Sphingosine-1-phosphate lyase	14.9216	12.9096	12.0647	12.7657	11.1483		12.762	1.39424	0.623523		11.48	9.93469	9.78939	10.3152	10.0925		10.3224	0.675889	0.302267
FBgn0010602	lesswright	19.3189	19.8967	19.2602	21.9601	19.8337		20.0539	1.10422	0.493822		20.5628	15.9697	17.3643	16.686	18.1068		17.7379	1.76696	0.790207
FBgn0010607	lethal (2) 05714	5.02851	7.77044	7.37132	7.46653	5.55135		6.63763	1.25279	0.560263		7.97064	6.0079	9.18725	5.24631	6.35313		6.95304	1.59635	0.713908
FBgn0010609	lethal (2) 44DEa	124.515	129.886	136.414	135.789	144.672		134.255	7.5743	3.38733		120.291	100.28	116.326	109.983	107.592		110.894	7.78131	3.47991
FBgn0010611	HMG Coenzyme A synthase	24.2997	21.2234	25.1567	24.0726	24.9433		23.9392	1.58222	0.707592		36.4194	29.7168	38.0506	29.2844	32.6662		33.2275	3.9255	1.75554
FBgn0010612	lethal (2) 06225	142.739	157.17	157.315	156.907	149.544		152.735	6.48387	2.89968		171.206	162.209	133.411	159.034	143.834		153.939	15.1331	6.76771
FBgn0010620	SRY interacting protein 1	1.83216	1.84072	2.0849	1.99033	1.92654		1.93493	0.106147	0.0474703		3.53265	2.7113	2.8195	2.68756	2.3455		2.8193	0.436571	0.19524
FBgn0010621	T-complex Chaperonin 5	21.2329	19.1029	18.7665	23.3505	19.6158		20.4137	1.89499	0.847464		30.7079	27.3857	31.4787	22.3349	24.7023		27.3219	3.88843	1.73896
FBgn0010622	lethal (2) 06496	12.6039	13.5473	11.8272	13.6511	11.5619		12.6383	0.957815	0.428348		13.8072	9.53825	11.1795	8.6099	10.291		10.6852	1.98552	0.88795
FBgn0010638	CG10130 gene product from transcript CG10130-RA	20.4484	22.1411	19.8602	18.5987	22.7553		20.7607	1.69312	0.757187		32.3507	26.8478	24.8574	23.5832	20.3395		25.5957	4.45592	1.99275
FBgn0010651	lethal (2) 08717	3.76846	5.20128	4.08736	8.13376	3.57522		4.95322	1.88611	0.843493		22.457	14.3062	24.2494	8.02317	9.67544		15.7422	7.34697	3.28566
FBgn0010660	CG3820 gene product from transcript CG3820-RA	9.10861	9.97729	8.35853	9.87534	8.48962		9.16188	0.753997	0.337198		9.60696	9.57679	9.29776	8.75416	7.24034		8.8952	0.986364	0.441115
FBgn0010704	lethal (2) s5379	28.8011	29.3038	29.3331	31.0444	31.8145		30.0594	1.29736	0.580199		33.9021	25.0665	30.0058	25.6292	27.2037		28.3614	3.64228	1.62888
FBgn0010709	Autophagy-specific gene 6	14.9054	15.5693	14.8948	18.3905	14.6687		15.6857	1.54904	0.692752		18.282	11.7982	14.0509	12.8047	13.1412		14.0154	2.5175	1.12586
FBgn0010741	lethal (3) 01239	19.9466	20.9448	19.9914	21.8356	21.1358		20.7709	0.803773	0.359458		28.014	23.8208	22.5343	19.2521	23.0858		23.3414	3.14253	1.40538
FBgn0010747	Signal recognition particle protein 54k	25.7308	28.2328	27.6174	28.8901	26.549		27.4041	1.27195	0.568834		31.1919	26.038	26.8015	21.3197	23.676		25.8054	3.69856	1.65405
FBgn0010750	antimeros	12.9648	13.3437	12.1772	13.1705	12.9721		12.9256	0.446826	0.199827		12.3034	11.5951	11.549	10.5023	10.3768		11.2653	0.812165	0.363211
FBgn0010762	simjang	23.0743	22.4853	23.3514	21.4005	22.0763		22.4776	0.78115	0.349341		22.205	23.2679	24.6528	23.0275	21.2384		22.8783	1.27135	0.568567
FBgn0010768	squeeze	5.22121	3.94289	3.59595	3.58081	4.58639		4.18545	0.708074	0.31666		3.85188	4.32528	3.40108	4.01305	3.61322		3.8409	0.356952	0.159634
FBgn0010770	peter pan	4.81192	5.72918	4.70046	5.42532	5.48313		5.23001	0.449058	0.200825		8.56737	5.3667	6.19111	3.79375	3.98506		5.5808	1.94151	0.868271
FBgn0010772	CG2179 gene product from transcript CG2179-RA	26.2829	29.9659	26.7668	26.6185	24.0753		26.7419	2.10543	0.941575		24.2552	31.3502	27.0982	31.7948	27.7281		28.4453	3.1442	1.40613
FBgn0010774	CG1101 gene product from transcript CG1101-RA	23.1619	20.4211	22.3	23.9587	21.473		22.263	1.38759	0.620547		24.9634	23.9701	24.8697	20.1869	25.4267		23.8834	2.13263	0.953741
FBgn0010786	lethal (3) 02640	51.7829	52.1726	49.5705	47.6713	39.8512		48.2097	5.01194	2.24141		49.6707	40.9552	47.3081	35.9355	36.1983		42.0136	6.29573	2.81554
FBgn0010803	Tryptophanyl-tRNA synthetase	12.2534	13.2665	13.1488	14.0037	13.4871		13.2319	0.637635	0.285159		16.3423	14.2042	14.1266	14.6885	10.4919		13.9707	2.14015	0.957106
FBgn0010808	lethal (3) 03670	57.1403	54.1213	50.0845	54.4076	54.4841		54.0475	2.52964	1.13129		60.7446	49.6584	48.8686	59.2596	50.5325		53.8127	5.70485	2.55129
FBgn0010812	Translocase of outer membrane 34	10.0234	9.4613	9.54997	9.22159	8.21082		9.29342	0.671587	0.300343		12.5904	13.0016	11.0629	9.89297	9.42748		11.1951	1.58491	0.708794
FBgn0010825	Grunge	22.492	22.5832	20.7668	19.2052	20.4225		21.0939	1.44028	0.644114		20.1043	22.2093	21.4591	21.7899	20.5031		21.2132	0.883055	0.394914
FBgn0010830	lethal (3) 04053	12.3165	13.3376	11.2476	11.8844	10.4409		11.8454	1.09316	0.488876		11.1822	10.8034	10.9802	8.58845	9.24298		10.1594	1.16643	0.521643
FBgn0010851	sugarless	27.9116	25.8129	27.036	26.8833	24.6179		26.4523	1.26786	0.567004		27.2134	24.9979	24.9679	22.312	21.3333		24.1649	2.34966	1.0508
FBgn0010877	lethal (3) 05822	28.3013	25.2313	25.5223	27.977	22.7642		25.9592	2.26304	1.01206		32.1682	35.3231	35.4222	32.5217	33.6539		33.8178	1.52214	0.68072
FBgn0010894	sinuous	9.76102	11.2073	9.2981	9.87241	9.94268		10.0163	0.711614	0.318243		12.2051	11.6984	10.8882	12.3969	10.4012		11.518	0.854545	0.382164
FBgn0010905	Spinophilin	41.3354	37.2764	37.3294	35.2849	35.6846		37.3821	2.39386	1.07056		36.3487	33.8381	38.7609	35.6297	34.0369		35.7229	2.00156	0.895124
FBgn0010909	misshapen	24.7256	22.5412	23.663	25.0445	23.762		23.9473	0.987635	0.441684		26.2506	27.681	28.8812	29.1194	26.0166		27.5898	1.43913	0.643599
FBgn0010926	lethal (3) 07882	3.13218	3.87488	3.97208	4.31493	3.1457		3.68795	0.527184	0.235764		5.23499	5.21938	5.16083	4.27767	4.40329		4.85923	0.476435	0.213068
FBgn0011013	lethal (3) s1921	7.94873	6.8639	6.71901	8.77991	5.63156		7.18862	1.21041	0.541313		8.63665	6.32484	7.91879	5.81896	7.60097		7.26004	1.16152	0.51945
FBgn0011016	Signal sequence receptor beta	24.4061	32.1953	26.3773	31.8792	25.8146		28.1345	3.63605	1.62609		36.5475	27.6802	29.6693	29.3757	20.6524		28.785	5.67333	2.53719
FBgn0011020	CG10061 gene product from transcript CG10061-RA	2.32857	2.51059	2.78744	3.15421	2.60533		2.67723	0.31391	0.140385		2.64992	2.60439	2.26524	1.96056	2.21118		2.33826	0.28814	0.12886
FBgn0011202	diaphanous	16.5907	15.6029	15.6117	14.4277	13.5533		15.1573	1.1795	0.527487		15.6669	14.5434	15.5847	13.598	13.1139		14.5014	1.14839	0.513575
FBgn0011204	cueball	25.9978	23.5134	23.663	26.8835	24.6373		24.939	1.47085	0.657785		21.8417	22.7292	26.1172	23.5351	23.3731		23.5193	1.5976	0.714467
FBgn0011205	fumble	26.2224	28.6713	28.4607	28.3491	23.9507		27.1308	2.03494	0.910055		27.2185	22.4112	24.3475	21.228	22.5913		23.5593	2.32922	1.04166
FBgn0011206	boule	21.8838	20.537	20.9722	20.223	23.3433		21.3918	1.25732	0.562288		20.2663	23.3818	22.5921	22.7705	23.4701		22.4962	1.30285	0.582651
FBgn0011207	pelota	10.882	13.012	13.8449	12.4468	11.7132		12.3798	1.14435	0.51177		13.3983	11.6283	12.9411	10.6378	9.08908		11.5389	1.74967	0.782476
FBgn0011211	bellwether	386.734	345.106	353.468	380.315	393.908		371.906	21.4058	9.57297		355.205	394.61	305.159	493.78	402.594		390.27	69.5672	31.1114
FBgn0011217	effete	71.1146	75.7301	70.8438	73.2832	79.0899		74.0123	3.4533	1.54436		79.0863	60.9776	64.3723	62.1049	64.1671		66.1417	7.37488	3.29815
FBgn0011219	Basigin	15.2599	16.6211	16.1064	14.959	17.2162		16.0325	0.935732	0.418472		15.949	16.2192	17.1895	19.0031	18.3983		17.3518	1.33218	0.59577
FBgn0011224	hephaestus	17.7991	17.858	17.4793	17.0013	18.5263		17.7328	0.558818	0.249911		18.6276	22.4758	22.6374	24.0243	23.7224		22.2975	2.15797	0.965072
FBgn0011225	jaguar	49.7116	46.2385	46.1112	45.0025	46.5111		46.715	1.77099	0.792012		52.487	53.9082	54.9138	56.1265	58.6898		55.2251	2.35293	1.05226
FBgn0011227	oxen	60.8958	68.9946	81.9319	82.2397	68.232		72.4588	9.34044	4.17717		98.8915	56.6376	54.2774	57.0925	53.3468		64.0492	19.5406	8.73884
FBgn0011230	purity of essence	60.1311	57.5334	56.1522	57.271	56.3289		57.4833	1.59396	0.71284		54.0628	52.5669	52.6819	56.5746	53.4713		53.8715	1.62944	0.728709
FBgn0011232	scattered	12.5419	12.3786	11.4941	12.0226	12.599		12.2073	0.457564	0.204629		14.1084	13.7913	12.941	14.637	12.6538		13.6263	0.821046	0.367183
FBgn0011236	ken and barbie	4.17468	4.64927	4.59353	5.60418	4.64433		4.7332	0.525593	0.235053		5.14377	4.99998	4.7307	3.97249	4.37266		4.64392	0.476591	0.213138
FBgn0011239	CG31733 gene product from transcript CG31733-RB	0.156496	0.0684701	0.0728529	0.079141	0.383024		0.151997	0.13411	0.059976		0.0702344	0.084499	0.0722498	0.0737878	0.416099		0.143374	0.152558	0.068226
FBgn0011241	crossbronx	6.74778	9.15205	9.21434	6.59729	7.26667		7.79562	1.29097	0.57734		9.99351	7.28683	7.37274	6.04496	6.17977		7.37556	1.58603	0.709294
FBgn0011244	Heat shock protein 60 related	0.317326	0.509065	2.51129	1.55125	0.621323		1.10205	0.920089	0.411476		0.332297	0.399788	0.293	0.199491	0.656227		0.376161	0.172516	0.0771516
FBgn0011259	CG18405 gene product from transcript CG18405-RA	19.4883	19.0291	17.1544	17.9342	18.6345		18.4481	0.92086	0.411821		17.5996	20.2322	18.557	21.3182	21.3386		19.8091	1.67673	0.749857
FBgn0011260	CG4700 gene product from transcript CG4700-RC	17.9975	17.4002	17.3322	18.4991	17.9381		17.8334	0.479559	0.214465		17.5564	14.9718	15.6561	17.3091	17.1046		16.5196	1.13816	0.509002
FBgn0011270	CG17645 gene product from transcript CG17645-RA	0.53692	0.845684	1.89961	1.62914	0.315386		1.04535	0.689528	0.308366		0.0963862	0.46385	0.297455	0.101263	0.571034		0.305998	0.212772	0.0951546
FBgn0011272	Ribosomal protein L13	190.78	181.21	178.357	213.923	158.209		184.496	20.2786	9.06887		204.307	162.737	166.721	151.557	141.746		165.414	23.842	10.6625
FBgn0011273	Androcam	0.0951895	0.249882	1.24076	0.288827	0.0931904		0.39357	0.481821	0.215477		0.34176	0.205587	0.0878922	0.0897631	0.168729		0.178746	0.104363	0.0466726
FBgn0011274	Dorsal-related immunity factor	6.46685	6.51109	6.39883	5.22705	5.82773		6.08631	0.554102	0.247802		13.1391	11.9216	13.9659	10.9206	10.2399		12.0374	1.53496	0.686456
FBgn0011276	Helix loop helix protein 3B	1.30545	2.21324	2.20298	1.23783	1.43779		1.67946	0.487935	0.218211		2.41673	2.29083	1.95873	1.23104	2.02475		1.98441	0.461154	0.206235
FBgn0011277	Helix loop helix protein 4C	3.35462	3.65137	3.88509	3.80667	3.04386		3.54832	0.347412	0.155367		3.74544	3.53425	3.173	2.39183	3.62577		3.29406	0.547756	0.244964
FBgn0011278	ladybird early	0.818702	0.940267	0.66697	0.465776	0.801508		0.738645	0.180698	0.0808108		0.551139	0.994618	0.75594	1.01329	0.4535		0.753698	0.253271	0.113266
FBgn0011279	Pheromone-binding protein-related protein 1	0.640174	0.746899	0.397355	0.64748	1.67128		0.820637	0.492631	0.220311		0.766143	0.230438	0.78813	1.20736	0.945623		0.787539	0.357792	0.160009
FBgn0011280	Pheromone-binding protein-related protein 2	4.12711	2.22238	4.4337	4.38828	2.79723		3.59374	1.0169	0.454773		1.32979	0.228554	0.0977112	0.299373	0.468946		0.484875	0.490954	0.219561
FBgn0011281	Pheromone-binding protein-related protein 3	0.263303	0.2304	0.245148	0.532616	0.38666		0.331625	0.128276	0.0573667		0.236336	0.142168	0.243118	0.124147	0.700081		0.28917	0.235904	0.105499
FBgn0011282	Pheromone-binding protein-related protein 4	0.148992	0.782239	0.138719	0.150692	0.291725		0.302473	0.275545	0.123228		0.133733	0.321788	0.13757	0.140499	0.132049		0.173128	0.0831689	0.0371942
FBgn0011283	Pheromone-binding protein-related protein 5	0.20263	0.354616	0.188657	0.409882	0.198374		0.270832	0.103693	0.0463729		0.363751	0.218816	0.187096	0.764311	0.538758		0.414546	0.239994	0.107329
FBgn0011284	Ribosomal protein S4	204.185	220.154	219.283	262.772	203.568		221.993	24.1364	10.7941		237.526	184.728	187.378	182.78	172.895		193.061	25.4521	11.3825
FBgn0011285	RPS6-protein kinase-II	15.1051	14.4804	14.4577	14.6937	12.9794		14.3433	0.805472	0.360218		16.2006	14.3378	15.1731	13.6816	14.1207		14.7028	0.997447	0.446072
FBgn0011286	Ryanodine receptor 44F	27.7346	27.7358	28.6531	26.642	24.4739		27.0479	1.60561	0.718049		24.6205	31.3686	27.6923	32.5996	28.6968		28.9956	3.14442	1.40623
FBgn0011288	Synapse protein 25	260.99	271.887	277.923	217.581	298.724		265.421	30.0642	13.4451		271.68	205.041	270.756	231.106	240.837		243.884	28.1783	12.6017
FBgn0011289	Transcription factor IIA L	20.8187	20.71	21.4915	19.8003	18.4506		20.2542	1.17436	0.525189		17.8997	15.1456	20.2344	14.6034	15.4731		16.6712	2.35819	1.05461
FBgn0011290	TBP-associated factor 12	8.78086	9.25333	9.58192	9.74052	9.89053		9.44943	0.44224	0.197776		8.98325	11.8274	10.1128	8.81452	9.37224		9.82205	1.2275	0.548957
FBgn0011291	TBP-associated factor 11	4.49852	5.3797	3.90911	5.30816	3.22963		4.46502	0.919766	0.411332		4.44156	5.5056	5.39975	3.25226	3.98695		4.51723	0.954305	0.426778
FBgn0011293	antennal protein 10	0.205489	0.359619	0.191319	0.207832	0.201173		0.233086	0.0710156	0.0317592		0.184443	0.443806	0.379469	0.193774	0.18212		0.276722	0.125319	0.0560444
FBgn0011294	antennal protein 5	0.150144	0.131381	0.139791	0.303714	0.146991		0.174404	0.0726465	0.0324885		0.134767	0.162138	0.138634	0.141585	0.13307		0.142039	0.0117165	0.00523976
FBgn0011296	lethal (2) essential for life	4.8743	7.98004	6.73412	7.79247	4.00227		6.27664	1.77115	0.792083		10.8671	18.338	3.62954	20.6099	8.08259		12.3054	7.08039	3.16645
FBgn0011297	lethal (2) neighbor of tid	5.47003	4.60698	3.50134	4.8409	4.0833		4.50051	0.748259	0.334632		3.5596	4.20874	3.66175	3.09493	4.36318		3.77764	0.513756	0.229759
FBgn0011300	baboon	15.5782	15.6752	14.3023	14.4897	13.3889		14.6868	0.954312	0.426781		12.1457	16.6147	14.7397	15.5984	14.2121		14.6621	1.67555	0.749328
FBgn0011305	Repressor splicing factor 1	26.6785	25.2563	28.1673	27.8534	26.183		26.8277	1.19935	0.536366		31.9084	21.9469	24.7556	21.6618	23.5273		24.76	4.18721	1.87258
FBgn0011327	Ubiquitin C-terminal hydrolase	7.85659	7.31362	7.4705	8.62253	8.42802		7.93825	0.575268	0.257268		8.4023	6.04726	7.09995	7.25109	6.07424		6.97497	0.974819	0.435952
FBgn0011335	lethal (3) j2D3	5.08246	4.51472	5.0905	6.62029	4.22182		5.10596	0.925373	0.413839		5.11488	4.98953	4.19511	4.6475	5.45999		4.8814	0.481319	0.215252
FBgn0011336	Oligosaccharyl transferase 3	25.0868	22.7063	21.1899	23.8037	22.4922		23.0558	1.46678	0.655965		22.2466	17.6417	19.3428	17.3564	15.8159		18.4807	2.44921	1.09532
FBgn0011361	mitochondrial acyl carrier protein 1	70.0644	78.806	74.6152	84.5591	81.2325		77.8554	5.66671	2.53423		97.6538	77.1918	62.2218	74.5333	73.1207		76.9443	12.9048	5.77118
FBgn0011455	lethal (3) neo18	55.8941	59.1275	53.7503	62.6363	53.0503		56.8917	3.98809	1.78353		66.3038	48.5991	47.6113	48.2537	45.2353		51.2006	8.54439	3.82117
FBgn0011474	CG3307 gene product from transcript CG3307-RC	6.35062	8.14055	7.10565	8.02887	7.11711		7.34856	0.741372	0.331552		7.17525	7.57983	7.81837	7.53829	7.52927		7.5282	0.229968	0.102845
FBgn0011476	lethal (3) neo43	10.0345	14.309	11.5917	12.4043	15.2814		12.7242	2.1018	0.939953		19.3479	11.2374	12.6968	10.5139	10.8697		12.9331	3.68072	1.64607
FBgn0011481	Sequence-specific single-stranded DNA-binding protein	14.1814	13.4988	13.3804	12.9559	13.3671		13.4767	0.44431	0.198701		12.085	12.1239	13.3671	12.0596	11.671		12.2613	0.64457	0.288261
FBgn0011509	Signal recognition particle receptor beta	13.037	10.5994	11.8513	14.1202	11.0547		12.1325	1.44569	0.64653		15.7559	14.3002	12.7958	11.8098	12.0093		13.3342	1.67082	0.747215
FBgn0011554	etaTrypsin	0.255788	0.447648	0.119076	0.388061	0.375625		0.31724	0.13084	0.0585132		0.114796	0.138111	0.590448	0.120604	0.34005		0.260802	0.206745	0.092459
FBgn0011555	thetaTrypsin	11.5733	2.72651	0.207217	0.337654	27.1271		8.39435	11.4574	5.12389		0.49942	0.480685	0.308251	0.104938	0.591759		0.397011	0.192744	0.0861977
FBgn0011556	zetaTrypsin	0.123033	0.538288	0.114549	0.497746	0.481793		0.351082	0.21307	0.095288		0.220863	0.132861	0.454402	0.116019	0.327124		0.250254	0.141642	0.0633441
FBgn0011559	Accessory gland peptide 36DE	2.19382	2.09418	4.53074	2.58194	1.05435		2.49101	1.27265	0.569148		2.86419	3.57514	3.20419	4.25036	2.93418		3.36561	0.567956	0.253997
FBgn0011566	Buzidau	6.54634	6.07545	6.09495	6.35353	4.91993		5.99804	0.633387	0.283259		5.63846	4.78427	5.25077	5.30019	6.03632		5.402	0.467198	0.208937
FBgn0011569	cannonball	0.59183	0.483348	0.661227	0.598584	0.270387		0.521075	0.154049	0.0688928		0.354144	0.298251	0.255015	0.372062	0.664402		0.388775	0.160885	0.0719498
FBgn0011570	capping protein beta	10.0664	11.4272	10.5755	10.4564	11.8526		10.8756	0.738135	0.330104		15.2014	14.9837	16.0145	11.8657	11.8152		13.9761	1.98717	0.888688
FBgn0011571	cabeza	6.85362	8.93456	6.96707	9.40749	8.83214		8.19898	1.19688	0.53526		9.47861	8.91156	8.65287	8.77112	8.36757		8.83635	0.411045	0.183825
FBgn0011573	CG12019 gene product from transcript CG12019-RA	12.5118	11.5178	14.6792	11.9963	10.9038		12.3218	1.44539	0.646397		11.5549	10.6216	10.2171	6.75178	8.71734		9.57254	1.87975	0.840651
FBgn0011576	Cytochrome P450-4d2	5.24231	6.57087	4.74893	4.72894	5.13221		5.28465	0.754191	0.337285		5.638	5.8651	4.53518	4.98801	4.3113		5.06752	0.675122	0.301924
FBgn0011577	division abnormally delayed	118.981	105.591	110.002	101.176	117.576		110.665	7.63452	3.41426		107.611	87.5374	109.883	89.234	103.354		99.524	10.4517	4.67415
FBgn0011581	Dromyosuppressin	9.08025	11.1046	10.695	8.96257	8.88954		9.7464	1.06501	0.476285		8.93582	9.92377	11.0105	5.88036	7.75677		8.70144	1.98316	0.886896
FBgn0011582	Dopamine receptor	2.67981	2.33093	2.45034	2.14404	2.50605		2.42223	0.19993	0.0894115		2.23302	2.36694	2.44482	2.67791	2.30416		2.40537	0.171216	0.0765702
FBgn0011584	Translocation protein 1	57.3373	55.8227	60.899	58.3294	62.5094		58.9795	2.70321	1.20891		82.6935	68.9511	64.4039	74.6989	63.8912		70.9277	7.8841	3.52588
FBgn0011586	enhancer of rudimentary	21.1763	21.1139	22.6225	25.9404	23.8701		22.9446	2.02572	0.905928		24.1568	17.1282	24.2268	16.9459	17.8708		20.0657	3.7826	1.69163
FBgn0011589	eag-like K[+] channel	6.9872	7.01206	7.09497	6.9786	7.63139		7.14084	0.278051	0.124348		7.29071	7.26243	8.46767	7.37133	7.83754		7.64593	0.514933	0.230285
FBgn0011591	fringe	38.9561	33.0992	38.485	35.19	35.809		36.3079	2.42628	1.08506		25.7309	20.8735	21.472	19.7979	22.4024		22.0554	2.26183	1.01152
FBgn0011592	frazzled	11.3562	10.8888	11.2597	11.4112	11.2621		11.2356	0.204268	0.0913516		11.2852	10.7106	11.9836	11.1782	11.2902		11.2896	0.455328	0.203629
FBgn0011596	fuzzy onions	2.14409	2.38783	2.58605	3.00641	2.4807		2.52101	0.31673	0.141646		2.09945	3.63092	2.38466	3.63016	2.85039		2.91912	0.70258	0.314203
FBgn0011603	inebriated	59.0508	46.0509	52.1665	51.5234	60.8926		53.9368	6.03494	2.69891		53.4024	41.5506	45.0402	48.4879	54.9002		48.6763	5.59256	2.50107
FBgn0011604	Imitation SWI	17.6988	16.4096	17.9954	17.6746	14.5748		16.8706	1.42134	0.635642		16.2015	15.1452	16.224	12.5626	13.9306		14.8128	1.571	0.702573
FBgn0011606	Kinesin-like protein at 3A	0.900796	1.23865	1.19812	1.53581	0.529127		1.0805	0.381596	0.170655		0.600628	0.611447	0.641628	0.655287	0.638687		0.629536	0.0226713	0.0101389
FBgn0011638	La autoantigen-like	31.14	34.1595	32.7745	33.2451	34.6833		33.2005	1.37365	0.614315		40.2381	32.4904	35.7673	29.5776	31.8652		33.9877	4.13613	1.84973
FBgn0011640	CG8597 gene product from transcript CG8597-RD	17.3623	17.3421	16.2171	16.0924	15.3034		16.4634	0.883759	0.395229		16.0351	15.5541	17.0107	12.898	13.2108		14.9417	1.80443	0.806964
FBgn0011642	CG32018 gene product from transcript CG32018-RA	52.2699	57.9442	55.682	53.461	54.6254		54.7965	2.17306	0.971823		55.4075	51.7706	51.5198	53.2718	43.7679		51.1475	4.40581	1.97034
FBgn0011648	Mothers against dpp	16.7517	16.5023	17.3259	15.9675	15.7704		16.4635	0.623424	0.278804		17.9534	16.7013	16.5888	16.4704	13.0739		16.1576	1.82436	0.81588
FBgn0011653	masquerade	0.03186	0.0557572	0.237305	0.547799	0.0623815		0.18702	0.217675	0.0973472		0.0571936	0.20643	0.0882524	0.0300438	0.254131		0.12721	0.0977831	0.0437299
FBgn0011655	Medea	13.3691	12.2045	12.3839	12.3518	12.8885		12.6395	0.482598	0.215824		11.9693	11.2778	11.6846	12.2541	11.1553		11.6682	0.460884	0.206113
FBgn0011656	Myocyte enhancing factor 2	16.1843	16.9132	16.9362	16.9933	16.4865		16.7027	0.353121	0.157921		18.6822	19.6228	19.5745	19.8275	19.3189		19.4052	0.442882	0.198063
FBgn0011659	CG11482 gene product from transcript CG11482-RA	4.27565	6.30123	5.6046	6.99878	5.50771		5.73759	1.01441	0.453656		5.75662	3.70593	5.29847	4.66854	4.23818		4.73355	0.817226	0.365475
FBgn0011660	CG8169 gene product from transcript CG8169-RA	4.1009	4.49393	3.28288	5.07803	3.48948		4.08904	0.733406	0.327989		4.60971	4.63544	3.68036	3.1443	2.71742		3.75745	0.860346	0.384758
FBgn0011661	Moesin	37.2655	40.8939	38.5196	39.0753	34.6959		38.09	2.30309	1.02997		56.2485	49.6871	53.8952	44.4643	47.2835		50.3157	4.79165	2.14289
FBgn0011666	musashi	9.12626	7.96577	8.34773	7.91013	7.92567		8.25511	0.519313	0.232244		7.27682	9.05156	9.47336	8.41166	9.53969		8.75062	0.938419	0.419674
FBgn0011668	Male-specific RNA 57Da	1.07549	0.941095	6.34178	3.2633	0.701935		2.46472	2.39938	1.07304		0.321782	4.64563	0.331015	0.338062	0.635458		1.25439	1.90037	0.849871
FBgn0011669	Male-specific RNA 57Db	5.97495	2.61415	20.0267	7.25177	1.75484		7.52448	7.35154	3.28771		0.536303	17.4211	0.551692	0.563436	1.58865		4.13224	7.4423	3.3283
FBgn0011670	Male-specific RNA 57Dc	1.23293	1.61828	4.0177	0.935249	0.301759		1.62118	1.4235	0.636609		0.276664	2.9957	0.284603	0.290661	1.09272		0.988069	1.17568	0.525778
FBgn0011672	Malvolio	10.9884	9.87112	9.98124	11.0892	9.97052		10.3801	0.603906	0.270075		16.38	14.6552	13.7905	16.4966	12.8484		14.8341	1.59827	0.714768
FBgn0011674	inscuteable	0.749367	0.629494	0.78142	2.12217	1.14446		1.08538	0.610647	0.27309		5.81142	6.82991	7.14061	5.73799	5.73826		6.25164	0.679312	0.303797
FBgn0011676	Nitric oxide synthase	24.4177	25.5675	26.5043	24.6719	25.2105		25.2744	0.821514	0.367392		23.6363	25.2162	26.9789	25.6325	23.3817		24.9691	1.48632	0.664702
FBgn0011692	pavarotti	0.181652	0.76297	0.169127	0.918625	0.462376		0.49895	0.337873	0.151101		0.130438	0.313862	0.536724	0.205556	0.482984		0.333913	0.174381	0.0779854
FBgn0011693	Photoreceptor dehydrogenase	3.69878	2.04983	5.28041	1.6211	1.32774		2.79557	1.66435	0.74432		1.21732	1.06514	1.36609	1.27891	1.74835		1.33516	0.255758	0.114378
FBgn0011694	Protein ejaculatory bulb II	0.191632	0.167684	0.713671	0.387635	0.187607		0.329646	0.232536	0.103993		0.172005	0.206939	0.176941	0.180707	0.169839		0.181286	0.0149539	0.00668759
FBgn0011695	Ejaculatory bulb protein III	62.8549	85.7323	62.0244	105.578	31.6543		69.5688	27.8272	12.4447		26.5199	17.0067	16.8576	20.3706	20.5042		20.2518	3.91851	1.75241
FBgn0011701	reversed polarity	82.367	68.8754	72.0893	68.3212	67.3118		71.7929	6.17544	2.76174		53.2667	50.8988	48.5473	48.7373	47.9431		49.8786	2.19892	0.983385
FBgn0011703	Ribonucleoside diphosphate reductase large subunit	1.35636	2.13636	2.48358	3.33815	1.4164		2.14617	0.820231	0.366818		2.1914	1.61119	2.12905	2.30228	2.44431		2.13565	0.31672	0.141642
FBgn0011704	Ribonucleoside diphosphate reductase small subunit	1.97477	3.264	1.70241	6.50975	0.572829		2.80475	2.28163	1.02038		0.590839	1.10576	1.62079	0.275881	1.10198		0.939048	0.51965	0.232395
FBgn0011705	rolling stone	4.11727	5.75178	4.23689	6.94043	3.32364		4.874	1.4511	0.648953		6.02964	5.77224	4.4019	7.56079	5.88971		5.93086	1.1215	0.501548
FBgn0011706	reaper	1.16382	0.905233	1.68556	1.04632	1.13938		1.18806	0.296035	0.132391		2.20532	1.2568	2.26861	0.853595	2.52138		1.82114	0.723323	0.32348
FBgn0011708	Syntaxin 5	19.2829	20.1055	19.7021	21.2127	20.778		20.2162	0.783614	0.350443		28.8841	23.1897	24.0479	20.6043	21.6956		23.6843	3.19597	1.42928
FBgn0011710	Septin-1	15.5272	15.0965	13.707	17.2167	15.7078		15.451	1.26062	0.563768		15.95	12.4826	15.0803	12.5271	11.5698		13.522	1.88446	0.842757
FBgn0011715	Snf5-related 1	9.33838	9.08784	9.50705	10.5042	9.05682		9.49886	0.591791	0.264657		12.2204	9.14192	11.7653	8.06535	9.04993		10.0486	1.83142	0.819037
FBgn0011722	Tiggrin	9.76187	11.2005	10.9591	9.94044	10.9059		10.5535	0.653786	0.292382		66.5947	62.7482	83.3903	52.5083	61.8572		65.4198	11.3011	5.05399
FBgn0011723	brachyenteron	4.39666	4.61669	4.25725	5.0694	4.82084		4.63217	0.325207	0.145437		3.78851	7.26428	5.72405	6.34343	6.35159		5.89437	1.29914	0.580991
FBgn0011725	CG31137 gene product from transcript CG31137-RB	13.1683	12.2124	11.2514	13.6175	12.4738		12.5447	0.912134	0.407919		11.967	12.5181	12.3104	12.7583	12.1656		12.3439	0.30701	0.137299
FBgn0011726	twinstar	42.9587	50.9066	50.4754	49.8621	48.4193		48.5244	3.25034	1.4536		70.1459	45.3634	60.8886	40.3604	52.2632		53.8043	11.9541	5.34603
FBgn0011737	CG4488 gene product from transcript CG4488-RA	52.7641	48.3618	50.1076	47.9008	40.6882		47.9645	4.49265	2.00917		49.0557	43.8849	50.6257	36.7476	35.9392		43.2506	6.78675	3.03513
FBgn0011739	warts	12.6691	12.263	13.0293	12.7934	11.8527		12.5215	0.46576	0.208294		10.4164	11.7081	10.2889	12.5528	11.2996		11.2532	0.93915	0.420001
FBgn0011740	alpha Mannosidase II	17.4098	16.7118	16.3449	17.3435	16.5311		16.8682	0.482482	0.215772		16.6197	14.1161	14.4085	13.2876	11.9466		14.0757	1.71307	0.766106
FBgn0011741	Actin-related protein 13E	11.0716	11.1262	11.033	11.198	8.21401		10.5286	1.29536	0.579301		10.7141	8.96707	9.26447	9.13543	8.66266		9.34874	0.795784	0.355885
FBgn0011742	Actin-related protein 14D	33.7531	35.7964	36.9044	33.9002	34.4729		34.9654	1.35068	0.604044		42.2117	34.9244	41.0759	31.5182	37.8002		37.5061	4.4015	1.96841
FBgn0011743	Actin-related protein 53D	0.0845515	0.221956	0.472327	0.940678	0.248327		0.393568	0.335994	0.150261		0.151783	0.0913055	0.0780697	0.0797315	0.149872		0.110152	0.0374857	0.0167641
FBgn0011744	Actin-related protein 66B	19.448	19.9996	18.7634	19.4916	21.5705		19.8546	1.0551	0.471854		30.4823	23.4126	24.5214	21.2205	20.6732		24.062	3.91827	1.7523
FBgn0011745	Actin-related protein 87C	42.5914	42.4742	45.4883	44.3609	49.384		44.8598	2.82619	1.26391		46.4161	40.6835	44.9652	37.4709	40.4894		42.005	3.63393	1.62514
FBgn0011746	anachronism	18.1539	16.6838	15.6949	17.3896	16.6442		16.9133	0.918644	0.41083		7.11272	5.65305	5.76478	5.02702	6.98062		6.10764	0.903358	0.403994
FBgn0011747	Ankyrin	95.8392	95.3516	97.8122	93.8528	94.6359		95.4983	1.49528	0.668709		89.4629	82.4565	86.4436	90.4329	81.6337		86.0859	3.98195	1.78078
FBgn0011754	Phosphorylase kinase gamma	24.1937	27.6591	22.7347	25.644	22.4389		24.5341	2.16454	0.96801		21.7494	19.615	20.3333	20.5542	19.6832		20.387	0.862885	0.385894
FBgn0011758	BarH1	0.641584	0.598836	0.756637	0.692166	0.502487		0.638342	0.096071	0.0429643		0.422307	0.831404	0.829359	0.443674	0.64444		0.634237	0.198922	0.0889606
FBgn0011760	cut up	59.3639	61.4805	67.4056	60.1748	68.5524		63.3955	4.27109	1.91009		64.2723	52.8805	66.141	52.6957	56.9391		58.5857	6.31213	2.82287
FBgn0011761	deadhead	12.6058	41.766	22.7895	95.9317	2.2765		35.0739	37.013	16.5527		1.31822	0.396489	20.6797	0.11541	0.216937		4.54535	9.03195	4.03921
FBgn0011762	DNA polymerase alpha 50kD	1.63369	3.3789	2.00501	2.70381	2.61716		2.46771	0.674173	0.301499		3.93253	3.20763	2.1941	2.80102	3.2907		3.08519	0.64226	0.287228
FBgn0011763	DP transcription factor	24.8613	25.0238	26.325	26.0781	21.6298		24.7836	1.87494	0.838499		27.4074	21.8664	24.5312	19.225	20.726		22.7512	3.24679	1.45201
FBgn0011764	Dorsal switch protein 1	28.8244	29.6748	28.4	28.3435	28.1938		28.6873	0.599614	0.268156		29.0483	26.7481	26.8532	24.6726	24.5393		26.3723	1.85623	0.830129
FBgn0011766	E2F transcription factor	26.3602	24.5171	23.8842	21.3091	23.0612		23.8264	1.85896	0.831351		18.6701	20.7768	19.2734	20.2356	18.1973		19.4306	1.07055	0.478764
FBgn0011768	Formaldehyde dehydrogenase	15.3374	17.996	14.6855	17.8921	12.7118		15.7245	2.24523	1.0041		10.0902	9.22235	9.49469	9.36811	10.1949		9.67406	0.439971	0.196761
FBgn0011769	Ferredoxin	4.02875	4.37138	4.50116	6.0306	3.94414		4.57521	0.845881	0.378289		5.06259	3.82852	4.16629	3.03928	2.71366		3.76207	0.932838	0.417178
FBgn0011770	GIP-like	15.9092	24.362	17.644	19.0486	15.2315		18.4391	3.63226	1.6244		10.1849	6.82152	8.20889	9.04551	10.264		8.90496	1.4431	0.645373
FBgn0011771	HEM-protein	17.3364	17.4644	17.8642	17.4406	16.2777		17.2767	0.59348	0.265413		17.7205	15.3568	17.2891	15.6791	14.1893		16.047	1.44967	0.648311
FBgn0011774	Inverted repeat-binding protein	4.93372	5.12369	4.8964	4.99002	4.67086		4.92294	0.165198	0.0738789		4.67173	5.32785	4.85585	4.03896	3.45969		4.47081	0.73007	0.326497
FBgn0011785	CG31132 gene product from transcript CG31132-RA	14.2825	12.3147	11.8601	12.591	11.9828		12.6062	0.979853	0.438204		11.145	11.6892	11.7619	11.3146	10.3918		11.2605	0.549109	0.245569
FBgn0011787	mitochondrial ribosomal protein L12	15.3139	16.992	15.1399	18.5225	19.3199		17.0576	1.86992	0.836255		15.7293	14.3209	13.5568	12.2078	16.091		14.3811	1.59278	0.712313
FBgn0011802	DEAD/DEAH RNA helicase 1	3.82198	3.83316	3.31209	4.49004	3.22363		3.73618	0.506861	0.226675		3.79998	3.84156	4.39766	2.99418	2.70988		3.54865	0.685702	0.306655
FBgn0011817	nemo	12.3145	10.8247	10.3693	10.0359	12.495		11.2079	1.12969	0.505215		9.54374	11.5023	11.9226	12.1412	11.8582		11.3936	1.05929	0.473728
FBgn0011818	out at first	27.474	30.5571	25.4114	28.4091	25.9769		27.5657	2.05145	0.917437		27.0288	24.711	28.9727	25.2602	24.3497		26.0645	1.92401	0.860443
FBgn0011822	pepsinogen-like	1.7788	0.778259	0.0828076	0.089955	4.09239		1.36444	1.67511	0.749131		0.239493	0.19209	0.0821221	0.0838702	0.472956		0.214106	0.160089	0.0715938
FBgn0011823	Pendulin	1.35636	2.80892	5.17764	8.32251	1.23935		3.78096	2.99415	1.33902		0.52756	0.439415	1.79508	0.426348	0.761342		0.789949	0.577719	0.258364
FBgn0011824	CG4038 gene product from transcript CG4038-RA	1.33921	2.98292	1.70028	3.81722	2.3838		2.44469	0.994165	0.444604		1.85772	2.23503	3.03516	2.64055	2.26594		2.40688	0.447302	0.20004
FBgn0011826	Protein phosphatase 2B at 14D	28.0579	25.8001	24.1912	25.0987	26.0508		25.8397	1.43468	0.64161		26.0961	26.6811	27.324	27.5796	26.0167		26.7395	0.704843	0.315215
FBgn0011828	Peroxidasin	44.0394	41.2242	38.6854	42.8864	40.4802		41.4631	2.08577	0.932784		37.5766	35.6439	37.2264	33.811	33.8443		35.6205	1.79129	0.801091
FBgn0011829	Ret oncogene	7.44801	7.38902	7.90616	6.8133	7.7328		7.45786	0.417393	0.186664		7.19617	5.60961	6.02288	6.9116	6.58001		6.46405	0.647	0.289347
FBgn0011832	Serine protease 12	0.137884	0.241307	0.128376	0.139457	0.134988		0.156402	0.0476519	0.0213106		0.123762	0.148898	0.127314	0.130024	0.488814		0.203762	0.159645	0.0713955
FBgn0011834	Serine protease 6	0.258627	0.226309	0.722383	0.523158	0.379794		0.422054	0.204469	0.0914412		0.11607	0.139644	0.119401	0.121942	0.114608		0.122333	0.010091	0.00451282
FBgn0011836	TBP-associated factor 2	3.84265	4.49184	3.79618	4.95455	4.30758		4.27856	0.481145	0.215175		4.39694	3.61112	3.76475	3.42998	3.22369		3.68529	0.446238	0.199564
FBgn0011837	Tis11 homolog	4.09384	5.06808	4.00647	5.57564	3.37025		4.42285	0.885274	0.395907		5.40744	5.55122	4.98273	5.70297	4.82398		5.29367	0.37553	0.167942
FBgn0011840	transfer RNA:ala:90C	1.59605	1.3966	1.486	1.61426	1.56253		1.53109	0.0897864	0.0401537		1.43259	1.72355	1.4737	1.50507	1.41455		1.50989	0.124548	0.0556993
FBgn0011844	transfer RNA:asp2:69F	1.61822	1.416	1.50664	1.63668	1.58424		1.55236	0.0910334	0.0407114		1.45249	1.74749	1.49417	1.52597	1.43419		1.53086	0.126277	0.0564729
FBgn0011845	transfer RNA:asp:96A	1.61822	1.416	1.50664	1.63668	1.58424		1.55236	0.0910334	0.0407114		1.45249	1.74749	1.49417	1.52597	1.43419		1.53086	0.126277	0.0564729
FBgn0011848	transfer RNA:glu4:56Fa	1.61822	1.416	1.50664	1.63668	1.58424		1.55236	0.0910334	0.0407114		1.45249	1.74749	1.49417	1.52597	1.43419		1.53086	0.126277	0.0564729
FBgn0011849	transfer RNA:glu4:56Fb	1.61822	1.416	1.50664	1.63668	1.58424		1.55236	0.0910334	0.0407114		1.45249	1.74749	1.49417	1.52597	1.43419		1.53086	0.126277	0.0564729
FBgn0011850	transfer RNA:glu4:56Fc	1.61822	1.416	1.50664	1.63668	1.58424		1.55236	0.0910334	0.0407114		1.45249	1.74749	1.49417	1.52597	1.43419		1.53086	0.126277	0.0564729
FBgn0011851	transfer RNA:glu4:62Aa	1.61822	1.416	1.50664	1.63668	1.58424		1.55236	0.0910334	0.0407114		1.45249	1.74749	1.49417	1.52597	1.43419		1.53086	0.126277	0.0564729
FBgn0011852	transfer RNA:glu4:62Ab	1.61822	1.416	1.50664	1.63668	1.58424		1.55236	0.0910334	0.0407114		1.45249	1.74749	1.49417	1.52597	1.43419		1.53086	0.126277	0.0564729
FBgn0011853	transfer RNA:glu4:62Ac	1.61822	1.416	1.50664	1.63668	1.58424		1.55236	0.0910334	0.0407114		1.45249	1.74749	1.49417	1.52597	1.43419		1.53086	0.126277	0.0564729
FBgn0011854	transfer RNA:glu4:62Ad	1.61822	1.416	1.50664	1.63668	1.58424		1.55236	0.0910334	0.0407114		1.45249	1.74749	1.49417	1.52597	1.43419		1.53086	0.126277	0.0564729
FBgn0011855	transfer RNA:glu4:62Ae	1.61822	1.416	1.50664	1.63668	1.58424		1.55236	0.0910334	0.0407114		1.45249	1.74749	1.49417	1.52597	1.43419		1.53086	0.126277	0.0564729
FBgn0011858	transfer RNA:phe2:89BC	3.1921	1.3966	1.486	1.61426	1.56253		1.8503	0.754569	0.337453		1.43259	1.72355	2.94738	1.50507	1.41455		1.80463	0.650534	0.290927
FBgn0011859	transfer RNA:gly3:22BCa	4.92303	5.74376	6.11144	4.97921	4.81963		5.31541	0.576613	0.257869		1.47294	1.7721	7.57603	4.64239	2.90879		3.67445	2.51053	1.12274
FBgn0011860	transfer RNA:gly3:22BCb	1.64101	1.43594	1.52786	1.65973	1.60655		1.57422	0.0923156	0.0412848		1.47294	1.7721	1.51521	1.54746	1.45439		1.55242	0.128056	0.0572683
FBgn0011861	transfer RNA:gly3:28D	1.64101	1.43594	1.52786	1.65973	1.60655		1.57422	0.0923156	0.0412848		1.47294	1.7721	1.51521	1.54746	2.90879		1.8433	0.606766	0.271354
FBgn0011862	transfer RNA:gly3:35Ba	1.64101	1.43594	1.52786	1.65973	1.60655		1.57422	0.0923156	0.0412848		1.47294	1.7721	1.51521	1.54746	1.45439		1.55242	0.128056	0.0572683
FBgn0011863	transfer RNA:gly3:35Bb	1.64101	1.43594	1.52786	1.65973	1.60655		1.57422	0.0923156	0.0412848		1.47294	1.7721	1.51521	1.54746	1.45439		1.55242	0.128056	0.0572683
FBgn0011864	transfer RNA:gly3:35Bc	1.64101	1.43594	1.52786	1.65973	1.60655		1.57422	0.0923156	0.0412848		1.47294	1.7721	1.51521	1.54746	1.45439		1.55242	0.128056	0.0572683
FBgn0011865	transfer RNA:gly3:35Bd	1.64101	1.43594	1.52786	1.65973	1.60655		1.57422	0.0923156	0.0412848		1.47294	1.7721	1.51521	1.54746	1.45439		1.55242	0.128056	0.0572683
FBgn0011866	transfer RNA:gly3:35Be	1.64101	1.43594	1.52786	1.65973	1.60655		1.57422	0.0923156	0.0412848		1.47294	1.7721	1.51521	1.54746	1.45439		1.55242	0.128056	0.0572683
FBgn0011867	transfer RNA:gly3:53E	1.64101	1.43594	1.52786	1.65973	1.60655		1.57422	0.0923156	0.0412848		1.47294	1.7721	1.51521	1.54746	1.45439		1.55242	0.128056	0.0572683
FBgn0011868	transfer RNA:gly3:55E	1.64101	1.43594	1.52786	1.65973	1.60655		1.57422	0.0923156	0.0412848		1.47294	1.7721	1.51521	1.54746	1.45439		1.55242	0.128056	0.0572683
FBgn0011869	transfer RNA:gly3:56EFa	1.64101	1.43594	1.52786	1.65973	1.60655		1.57422	0.0923156	0.0412848		1.47294	1.7721	1.51521	1.54746	1.45439		1.55242	0.128056	0.0572683
FBgn0011870	transfer RNA:gly3:56EFb	1.64101	1.43594	1.52786	1.65973	1.60655		1.57422	0.0923156	0.0412848		1.47294	1.7721	1.51521	1.54746	1.45439		1.55242	0.128056	0.0572683
FBgn0011871	transfer RNA:gly3:57BCa	1.64101	1.43594	1.52786	1.65973	1.60655		1.57422	0.0923156	0.0412848		1.47294	1.7721	1.51521	3.09493	1.45439		1.86192	0.701065	0.313526
FBgn0011872	transfer RNA:gly3:57BCb	1.64101	1.43594	1.52786	1.65973	1.60655		1.57422	0.0923156	0.0412848		1.47294	1.7721	1.51521	1.54746	1.45439		1.55242	0.128056	0.0572683
FBgn0011878	transfer RNA:his:48F	4.85465	7.07999	1.50664	1.63668	1.58424		3.33244	2.53114	1.13196		11.6198	10.4849	4.48249	1.52597	1.43419		5.90949	4.86885	2.17741
FBgn0011879	transfer RNA:his:56E	1.61822	1.416	1.50664	1.63668	1.58424		1.55236	0.0910334	0.0407114		1.45249	1.74749	1.49417	1.52597	1.43419		1.53086	0.126277	0.0564729
FBgn0011880	transfer RNA:ile:42A	7.87241	11.0218	5.86368	3.18489	4.62424		6.51341	3.05134	1.3646		5.65289	6.80104	2.90755	7.42364	2.79086		5.1152	2.16427	0.967891
FBgn0011881	transfer RNA:ile:49Fa	1.57449	1.37773	1.46592	1.59245	3.08282		1.81868	0.711996	0.318414		1.41323	1.70026	1.45378	1.48473	1.39543		1.48949	0.122864	0.0549466
FBgn0011882	transfer RNA:ile:49Fb	1.57449	2.75546	2.93184	3.18489	1.54142		2.39762	0.781643	0.349561		1.41323	1.70026	1.45378	2.96946	2.79086		2.06552	0.754379	0.337369
FBgn0011883	transfer RNA:ile:49Fc	1.57449	2.75546	8.7955	6.3698	1.54142		4.20733	3.23552	1.44697		5.65289	3.40051	1.45378	1.48473	1.39543		2.67747	1.86679	0.834853
FBgn0011884	transfer RNA:ile:49Fd	3.14896	4.13319	1.46592	1.59245	7.70707		3.60952	2.54656	1.13886		4.23968	1.70026	4.36134	2.96946	5.58173		3.77049	1.48133	0.66247
FBgn0011885	transfer RNA:ile:49Fe	3.14896	5.51091	4.39776	1.59245	3.08282		3.54658	1.48112	0.662378		1.41323	3.40051	4.36134	1.48473	4.1863		2.96922	1.43441	0.641487
FBgn0011887	transfer RNA:lys2:42Aa	1.59605	1.3966	2.972	1.61426	1.56253		1.82829	0.645135	0.288513		4.29775	1.72355	1.4737	1.50507	1.41455		2.08292	1.24363	0.556166
FBgn0011888	transfer RNA:lys2:42Ab	1.59605	1.3966	1.486	1.61426	1.56253		1.53109	0.0897864	0.0401537		1.43259	3.4471	7.36847	4.51521	1.41455		3.63558	2.47638	1.10747
FBgn0011889	transfer RNA:lys2:42Ac	12.7684	5.5864	8.91599	6.45705	6.25011		7.99559	2.95148	1.31994		4.29775	1.72355	5.89478	1.50507	1.41455		2.96714	2.02709	0.906541
FBgn0011890	transfer RNA:lys2:42Ad	1.59605	1.3966	1.486	1.61426	1.56253		1.53109	0.0897864	0.0401537		5.73033	1.72355	1.4737	1.50507	1.41455		2.36944	1.88242	0.841845
FBgn0011891	transfer RNA:lys2:42Ae	15.9605	19.5524	26.748	12.9141	12.5002		17.535	5.87642	2.62802		22.9213	29.3004	14.7369	22.576	22.6328		22.4335	5.16451	2.30964
FBgn0011892	transfer RNA:lys2:42Ea	3.1921	5.5864	1.486	4.84279	6.25011		4.27148	1.92966	0.86297		1.43259	5.17066	7.36847	7.52533	5.65819		5.43105	2.46205	1.10106
FBgn0011893	transfer RNA:lys2:42Eb	1.59605	5.5864	2.972	1.61426	1.56253		2.66625	1.7386	0.777526		2.86516	6.89421	1.4737	4.51521	2.8291		3.71547	2.07835	0.929466
FBgn0011894	transfer RNA:lys2:42Ec	1.59605	2.79321	4.458	1.61426	1.56253		2.40481	1.26045	0.56369		2.86516	6.89421	1.4737	6.02026	5.65819		4.5823	2.3012	1.02913
FBgn0011895	transfer RNA:lys2:42Ed	3.1921	1.3966	4.458	9.68558	7.81264		5.30898	3.38877	1.5155		4.29775	6.89421	2.94738	10.5355	4.24364		5.78369	3.01815	1.34976
FBgn0011896	transfer RNA:lys2:50C	1.59605	1.3966	1.486	1.61426	1.56253		1.53109	0.0897864	0.0401537		1.43259	1.72355	1.4737	1.50507	1.41455		1.50989	0.124548	0.0556993
FBgn0011897	transfer RNA:lys2:56EF	1.59605	1.3966	1.486	1.61426	1.56253		1.53109	0.0897864	0.0401537		1.43259	1.72355	1.4737	1.50507	1.41455		1.50989	0.124548	0.0556993
FBgn0011902	transfer RNA:lys5:29A	1.59605	1.3966	1.486	1.61426	4.68759		2.1561	1.41788	0.634096		1.43259	1.72355	1.4737	1.50507	4.24364		2.07571	1.21713	0.544317
FBgn0011904	transfer RNA:lys5:84AB	3.1921	1.3966	1.486	1.61426	1.56253		1.8503	0.754569	0.337453		1.43259	1.72355	1.4737	1.50507	1.41455		1.50989	0.124548	0.0556993
FBgn0011905	transfer RNA:lys5:87BC	1.61822	1.416	1.50664	1.63668	1.58424		1.55236	0.0910334	0.0407114		1.45249	1.74749	1.49417	1.52597	2.86839		1.8177	0.598339	0.267585
FBgn0011906	transfer RNA:leu2:44EF	1.40376	1.22834	1.30696	1.41977	1.37428		1.34662	0.0789688	0.0353159		1.25999	1.51589	1.29614	1.32373	1.24412		1.32798	0.109542	0.0489886
FBgn0011909	transfer RNA:leu:49Fa	5.61501	1.22834	2.61393	1.41977	4.12282		2.99997	1.86306	0.833186		3.77995	7.57947	7.77684	5.29493	7.46472		6.37918	1.76806	0.790701
FBgn0011910	transfer RNA:leu:49Fb	1.40376	1.22834	5.22786	2.83954	2.74854		2.68961	1.60136	0.716148		5.03993	3.03178	2.59228	5.29493	4.97648		4.18708	1.27043	0.568152
FBgn0011915	transfer RNA:met2:48Ba	1.59605	1.3966	1.486	1.61426	1.56253		1.53109	0.0897864	0.0401537		2.86516	1.72355	1.4737	1.50507	1.41455		1.79641	0.608766	0.272249
FBgn0011916	transfer RNA:met2:48Bb	1.59605	1.3966	1.486	1.61426	3.12505		1.84359	0.721749	0.322776		2.86516	1.72355	1.4737	1.50507	1.41455		1.79641	0.608766	0.272249
FBgn0011919	transfer RNA:met2:83F	1.59605	1.3966	1.486	1.61426	1.56253		1.53109	0.0897864	0.0401537		1.43259	1.72355	1.4737	1.50507	1.41455		1.50989	0.124548	0.0556993
FBgn0011921	transfer RNA:met3:46A	1.61822	1.416	1.50664	1.63668	1.58424		1.55236	0.0910334	0.0407114		1.45249	1.74749	1.49417	1.52597	4.30258		2.10454	1.23403	0.551876
FBgn0011927	transfer RNA:met3:70Fa	1.61822	1.416	1.50664	1.63668	1.58424		1.55236	0.0910334	0.0407114		1.45249	1.74749	1.49417	1.52597	1.43419		1.53086	0.126277	0.0564729
FBgn0011928	transfer RNA:met3:70Fb	1.61822	1.416	1.50664	1.63668	1.58424		1.55236	0.0910334	0.0407114		2.90496	1.74749	1.49417	1.52597	1.43419		1.82136	0.617221	0.27603
FBgn0011931	transfer RNA:asn5:42Aa	7.87241	4.13319	2.93184	4.77735	3.08282		4.55952	2.00215	0.895388		5.65289	3.40051	1.45378	1.48473	6.97716		3.79382	2.47751	1.10798
FBgn0011932	transfer RNA:asn5:42Ab	1.57449	1.37773	1.46592	1.59245	1.54142		1.5104	0.0885731	0.0396111		1.41323	1.70026	1.45378	2.96946	2.79086		2.06552	0.754379	0.337369
[truncated: 12,907 more rows]

## Sheet: >2 TPM  genes
Below is a list of all the genes where at least one group (No-Injury or Injured) has an average TPM count >2.
[truncated: 9,370 more rows]

[truncated: 3 more sheets: START Analysis output, Correlation Matrices, DE genes]
