# Supplementary material for: A novel Drosophila injury model reveals severed axons are cleared through a Draper/MMP-1 signaling cascade
Source: eLife. 2017 Aug 21;6:e23611. doi: 10.7554/eLife.23611 (PMC5565368; doi:10.7554/eLife.23611)
Supplement: Figure 4—source data 3. — DOI: http://dx.doi.org/10.7554/eLife.23611.008 [file elife-23611-fig4-data3.xlsx]

## Sheet: Human  Up
Human homologs of Drosophila genes significantly (p≤.01) upregulated (>1.2 fold) 5-hours after axon injury
Homologs were determined using DIOPT; Only the strongest DIOPT predicted homolog is listed. DIOPT scoring (12=strong homolog, 1= weak homolog)
NOTE: In cases where DIOPT produced multiple homologs with the same score, only one homolog is reported below.
Fly GeneID	Fly Gene Name		Fold Change	Log2 FC	Adjusted p-value	Human GeneID	HGNCID	Human Symbol	DIOPT Score	Weighted Score	Rank	Best Score	Best Score Reverse	Prediction Derived From
FBgn0010222	NAD-dependent methylenetetrahydrofolate dehydrogenase	Up	4.43932	2.15034	0.00021684	10797	7434	MTHFD2	12	11.669	high	Yes	Yes	Compara, eggNOG, Homologene, Inparanoid, Isobase, OMA, OrthoDB, orthoMCL, Panther, Phylome, RoundUp, TreeFam
FBgn0034709	Secreted Wg-interacting molecule	Up	3.18271	1.67025	0.0015324	64129	19168	TINAGL1	12	11.669	high	Yes	Yes	Compara, eggNOG, Homologene, Inparanoid, Isobase, OMA, OrthoDB, orthoMCL, Panther, Phylome, RoundUp, TreeFam
FBgn0086347	Myosin 31DF	Up	2.66688	1.41515	8.03e-05	4642	7598	MYO1D	12	11.669	high	Yes	Yes	Compara, eggNOG, Homologene, Inparanoid, Isobase, OMA, OrthoDB, orthoMCL, Panther, Phylome, RoundUp, TreeFam
FBgn0032731	Swiprosin-1	Up	1.99503	0.996408	0.000787677	79180	28670	EFHD2	12	11.669	high	Yes	Yes	Compara, eggNOG, Homologene, Inparanoid, Isobase, OMA, OrthoDB, orthoMCL, Panther, Phylome, RoundUp, TreeFam
FBgn0042094	Adenylate kinase-3	Up	1.76838	0.822425	0.00964129	50808	17376	AK3	12	11.669	high	Yes	Yes	Compara, eggNOG, Homologene, Inparanoid, Isobase, OMA, OrthoDB, orthoMCL, Panther, Phylome, RoundUp, TreeFam
FBgn0001941	infertile crescent	Up	1.75336	0.810122	0.00157436	123099	20113	DEGS2	12	11.669	high	Yes	Yes	Compara, eggNOG, Homologene, Inparanoid, Isobase, OMA, OrthoDB, orthoMCL, Panther, Phylome, RoundUp, TreeFam
FBgn0002069	Aspartyl-tRNA synthetase	Up	1.64731	0.720114	0.000787053	1615	2678	DARS	12	11.669	high	Yes	Yes	Compara, eggNOG, Homologene, Inparanoid, Isobase, OMA, OrthoDB, orthoMCL, Panther, Phylome, RoundUp, TreeFam
FBgn0039580	Glutamine:fructose-6-phosphate aminotransferase 2	Up	1.44658	0.532643	0.00535102	9945	4242	GFPT2	12	11.669	high	Yes	Yes	Compara, eggNOG, Homologene, Inparanoid, Isobase, OMA, OrthoDB, orthoMCL, Panther, Phylome, RoundUp, TreeFam
FBgn0028646	aralar1	Up	1.37817	0.46275	0.000132705	8604	10982	SLC25A12	12	11.669	high	Yes	Yes	Compara, eggNOG, Homologene, Inparanoid, Isobase, OMA, OrthoDB, orthoMCL, Panther, Phylome, RoundUp, TreeFam
FBgn0033830	CG10814 gene product from transcript CG10814-RA	Up	3.74789	1.90608	0.000303486	8424	964	BBOX1	11	10.666	moderate	Yes	No	Compara, eggNOG, Homologene, Inparanoid, Isobase, OMA, OrthoDB, orthoMCL, Panther, Phylome, TreeFam
FBgn0001258	Ecdysone-inducible gene L3	Up	3.1431	1.65219	0.00328284	3939	6535	LDHA	11	10.719	high	Yes	Yes	Compara, eggNOG, Homologene, Inparanoid, OMA, OrthoDB, orthoMCL, Panther, Phylome, RoundUp, TreeFam
FBgn0014141	cheerio	Up	3.09149	1.6283	2.68e-05	2316	3754	FLNA	11	10.569	high	Yes	Yes	Compara, eggNOG, Homologene, Inparanoid, Isobase, OMA, OrthoDB, orthoMCL, Phylome, RoundUp, TreeFam
FBgn0035589	Charged multivesicular body protein 2b	Up	2.53007	1.33918	0.000350929	25978	24537	CHMP2B	11	10.719	high	Yes	Yes	Compara, eggNOG, Homologene, Inparanoid, OMA, OrthoDB, orthoMCL, Panther, Phylome, RoundUp, TreeFam
FBgn0003162	Punch	Up	2.47293	1.30622	0.00395927	2643	4193	GCH1	11	10.668	high	Yes	Yes	Compara, eggNOG, Homologene, Inparanoid, Isobase, OMA, orthoMCL, Panther, Phylome, RoundUp, TreeFam
FBgn0023129	astray	Up	2.33668	1.22446	0.000455323	5723	9577	PSPH	11	10.668	high	Yes	Yes	Compara, eggNOG, Homologene, Inparanoid, Isobase, OMA, orthoMCL, Panther, Phylome, RoundUp, TreeFam
FBgn0034997	CG3376 gene product from transcript CG3376-RB	Up	2.20352	1.13981	0.000140022	6609	11120	SMPD1	11	10.668	high	Yes	Yes	Compara, eggNOG, Homologene, Inparanoid, Isobase, OMA, orthoMCL, Panther, Phylome, RoundUp, TreeFam
FBgn0025687	Lysine ketoglutarate reductase/saccharopine dehydrogenase	Up	2.11478	1.08051	0.00116079	10157	17366	AASS	11	10.668	high	Yes	Yes	Compara, eggNOG, Homologene, Inparanoid, Isobase, OMA, orthoMCL, Panther, Phylome, RoundUp, TreeFam
FBgn0039714	Zinc/iron regulated transporter-related protein 99C	Up	2.06814	1.04833	0.000226287	91252	20859	SLC39A13	11	10.668	high	Yes	Yes	Compara, eggNOG, Homologene, Inparanoid, Isobase, OMA, orthoMCL, Panther, Phylome, RoundUp, TreeFam
FBgn0004368	Protein tyrosine phosphatase 4E	Up	1.95241	0.965258	5.27e-05	5787	9665	PTPRB	11	10.669	high	Yes	Yes	Compara, eggNOG, Inparanoid, Isobase, OMA, OrthoDB, orthoMCL, Panther, Phylome, RoundUp, TreeFam
FBgn0025628	CG4199 gene product from transcript CG4199-RF	Up	1.91918	0.940489	0.000140022	150209	26398	AIFM3	11	10.669	high	Yes	Yes	Compara, eggNOG, Inparanoid, Isobase, OMA, OrthoDB, orthoMCL, Panther, Phylome, RoundUp, TreeFam
FBgn0004657	myospheroid	Up	1.79995	0.847953	3.6e-06	3688	6153	ITGB1	11	10.759	high	Yes	Yes	Compara, eggNOG, Homologene, Inparanoid, Isobase, OMA, OrthoDB, orthoMCL, Panther, RoundUp, TreeFam
FBgn0029853	CG3781 gene product from transcript CG3781-RA	Up	1.69402	0.760448	0.00246975	126119	28853	JOSD2	11	10.719	high	Yes	Yes	Compara, eggNOG, Homologene, Inparanoid, OMA, OrthoDB, orthoMCL, Panther, Phylome, RoundUp, TreeFam
FBgn0025678	calcium-binding protein 1	Up	1.63752	0.711514	0.00167875	10130	30168	PDIA6	11	10.668	high	Yes	Yes	Compara, eggNOG, Homologene, Inparanoid, Isobase, OMA, orthoMCL, Panther, Phylome, RoundUp, TreeFam
FBgn0050108	CG30108 gene product from transcript CG30108-RB	Up	1.59695	0.675323	0.00466011	51499	26937	TRIAP1	11	10.669	high	Yes	Yes	Compara, eggNOG, Inparanoid, Isobase, OMA, OrthoDB, orthoMCL, Panther, Phylome, RoundUp, TreeFam
FBgn0033476	oysgedart	Up	1.59247	0.671268	0.00218336	129642	25193	MBOAT2	11	10.668	high	Yes	Yes	Compara, eggNOG, Homologene, Inparanoid, Isobase, OMA, orthoMCL, Panther, Phylome, RoundUp, TreeFam
FBgn0086346	ALG-2 interacting protein X	Up	1.55139	0.633565	0.000287832	10015	8766	PDCD6IP	11	10.668	high	Yes	Yes	Compara, eggNOG, Homologene, Inparanoid, Isobase, OMA, orthoMCL, Panther, Phylome, RoundUp, TreeFam
FBgn0001978	shuttle craft	Up	1.52484	0.608662	0.000370738	4799	7803	NFX1	11	10.668	high	Yes	Yes	Compara, eggNOG, Homologene, Inparanoid, Isobase, OMA, orthoMCL, Panther, Phylome, RoundUp, TreeFam
FBgn0024238	Fimbrin	Up	1.51886	0.602989	0.00227114	5358	9091	PLS3	11	10.669	high	Yes	Yes	Compara, eggNOG, Inparanoid, Isobase, OMA, OrthoDB, orthoMCL, Panther, Phylome, RoundUp, TreeFam
FBgn0027094	Alanyl-tRNA synthetase	Up	1.51227	0.596717	0.00074921	16	20	AARS	11	10.668	high	Yes	Yes	Compara, eggNOG, Homologene, Inparanoid, Isobase, OMA, orthoMCL, Panther, Phylome, RoundUp, TreeFam
FBgn0260049	flare	Up	1.50137	0.586284	0.000212005	9948	12754	WDR1	11	10.719	high	Yes	Yes	Compara, eggNOG, Homologene, Inparanoid, OMA, OrthoDB, orthoMCL, Panther, Phylome, RoundUp, TreeFam
FBgn0030305	Ubiquitin activating enzyme 5	Up	1.48706	0.572464	0.00396002	79876	23230	UBA5	11	10.668	high	Yes	Yes	Compara, eggNOG, Homologene, Inparanoid, Isobase, OMA, orthoMCL, Panther, Phylome, RoundUp, TreeFam
FBgn0003041	pebble	Up	1.47817	0.563812	0.00270866	1894	3155	ECT2	11	10.659	high	Yes	Yes	Compara, eggNOG, Homologene, Inparanoid, Isobase, OrthoDB, orthoMCL, Panther, Phylome, RoundUp, TreeFam
FBgn0035498	Fermitin 1	Up	1.46895	0.554784	0.00147736	10979	15767	FERMT2	11	10.719	high	Yes	Yes	Compara, eggNOG, Homologene, Inparanoid, OMA, OrthoDB, orthoMCL, Panther, Phylome, RoundUp, TreeFam
FBgn0033087	Heparan sulfate C5-epimerase	Up	1.42672	0.512704	0.00153618	26035	17855	GLCE	11	10.668	high	Yes	Yes	Compara, eggNOG, Homologene, Inparanoid, Isobase, OMA, orthoMCL, Panther, Phylome, RoundUp, TreeFam
FBgn0067102	Ceramide glucosyltransferase	Up	1.41675	0.502587	0.00140173	7357	12524	UGCG	11	10.668	high	Yes	Yes	Compara, eggNOG, Homologene, Inparanoid, Isobase, OMA, orthoMCL, Panther, Phylome, RoundUp, TreeFam
FBgn0011672	Malvolio	Up	1.40492	0.490485	0.00354746	4891	10908	SLC11A2	11	10.668	high	Yes	Yes	Compara, eggNOG, Homologene, Inparanoid, Isobase, OMA, orthoMCL, Panther, Phylome, RoundUp, TreeFam
FBgn0040080	partner of inscuteable	Up	1.39124	0.476375	0.00935547	29899	29501	GPSM2	11	10.719	high	Yes	Yes	Compara, eggNOG, Homologene, Inparanoid, OMA, OrthoDB, orthoMCL, Panther, Phylome, RoundUp, TreeFam
FBgn0015279	Pi3K92E	Up	1.38054	0.465228	0.000287832	5293	8977	PIK3CD	11	10.668	high	Yes	Yes	Compara, eggNOG, Homologene, Inparanoid, Isobase, OMA, orthoMCL, Panther, Phylome, RoundUp, TreeFam
FBgn0250785	varicose	Up	1.36496	0.448862	0.00047444	51678	18167	MPP6	11	10.666	high	Yes	Yes	Compara, eggNOG, Homologene, Inparanoid, Isobase, OMA, OrthoDB, orthoMCL, Panther, Phylome, TreeFam
FBgn0260442	rhea	Up	1.36269	0.446462	0.00022025	83660	15447	TLN2	11	10.719	high	Yes	Yes	Compara, eggNOG, Homologene, Inparanoid, OMA, OrthoDB, orthoMCL, Panther, Phylome, RoundUp, TreeFam
FBgn0041342	Phosphocholine cytidylyltransferase 1	Up	1.33187	0.413449	0.000835647	5130	8754	PCYT1A	11	10.659	high	Yes	Yes	Compara, eggNOG, Homologene, Inparanoid, Isobase, OrthoDB, orthoMCL, Panther, Phylome, RoundUp, TreeFam
FBgn0003716	thickveins	Up	1.28163	0.357983	0.00289736	658	1077	BMPR1B	11	10.659	high	Yes	Yes	Compara, eggNOG, Homologene, Inparanoid, Isobase, OrthoDB, orthoMCL, Panther, Phylome, RoundUp, TreeFam
FBgn0020249	steamer duck	Up	1.2811	0.357386	0.00286796	3987	6616	LIMS1	11	10.719	high	Yes	Yes	Compara, eggNOG, Homologene, Inparanoid, OMA, OrthoDB, orthoMCL, Panther, Phylome, RoundUp, TreeFam
FBgn0033714	gartenzwerg	Up	1.26106	0.334635	0.0097158	8729	4181	GBF1	11	10.668	high	Yes	Yes	Compara, eggNOG, Homologene, Inparanoid, Isobase, OMA, orthoMCL, Panther, Phylome, RoundUp, TreeFam
FBgn0051048	sponge	Up	1.256	0.328839	0.000348715	1795	2989	DOCK3	11	10.668	high	Yes	Yes	Compara, eggNOG, Homologene, Inparanoid, Isobase, OMA, orthoMCL, Panther, Phylome, RoundUp, TreeFam
FBgn0002121	lethal (2) giant larvae	Up	1.24891	0.320672	0.00312629	3996	6628	LLGL1	11	10.668	high	Yes	Yes	Compara, eggNOG, Homologene, Inparanoid, Isobase, OMA, orthoMCL, Panther, Phylome, RoundUp, TreeFam
FBgn0038074	Glycine N-methyltransferase	Up	4.79196	2.26062	0.00344036	27232	4415	GNMT	10	9.718	high	Yes	Yes	Compara, eggNOG, Homologene, Inparanoid, OMA, orthoMCL, Panther, Phylome, RoundUp, TreeFam
FBgn0022073	Thor	Up	4.43298	2.14828	0.00837015	1979	3289	EIF4EBP2	10	9.719	high	Yes	Yes	Compara, eggNOG, Inparanoid, OMA, OrthoDB, orthoMCL, Panther, Phylome, RoundUp, TreeFam
FBgn0038088	CG10126 gene product from transcript CG10126-RB	Up	4.17797	2.0628	0.000145941	133690	28375	CAPSL	10	9.709	moderate	Yes	No	Compara, eggNOG, Homologene, Inparanoid, OrthoDB, orthoMCL, Panther, Phylome, RoundUp, TreeFam
FBgn0029831	CG5966 gene product from transcript CG5966-RA	Up	3.79026	1.9223	0.00832445	5406	9155	PNLIP	10	9.749	high	Yes	Yes	Compara, eggNOG, Homologene, Inparanoid, Isobase, OrthoDB, orthoMCL, Panther, RoundUp, TreeFam
FBgn0032699	CG10383 gene product from transcript CG10383-RA	Up	3.20829	1.6818	0.00349949	84947	21061	SERAC1	10	9.718	high	Yes	Yes	Compara, eggNOG, Homologene, Inparanoid, OMA, orthoMCL, Panther, Phylome, RoundUp, TreeFam
FBgn0033836	CG18278 gene product from transcript CG18278-RA	Up	2.63226	1.3963	0.00539384	2799	4422	GNS	10	9.665	high	Yes	Yes	Compara, eggNOG, Homologene, Inparanoid, Isobase, OMA, orthoMCL, Panther, Phylome, TreeFam
FBgn0003463	short gastrulation	Up	2.59679	1.37673	0.000171672	8646	1949	CHRD	10	9.665	high	Yes	Yes	Compara, eggNOG, Homologene, Inparanoid, Isobase, OMA, orthoMCL, Panther, Phylome, TreeFam
FBgn0004397	Vinculin	Up	2.23046	1.15734	3.71e-05	7414	12665	VCL	10	9.666	high	Yes	Yes	Compara, eggNOG, Inparanoid, Isobase, OMA, OrthoDB, orthoMCL, Panther, Phylome, TreeFam
FBgn0027594	draper	Up	2.09325	1.06574	4.87e-06	84465	29635	MEGF11	10	9.809	high	Yes	Yes	Compara, eggNOG, Homologene, Inparanoid, OMA, OrthoDB, orthoMCL, Panther, RoundUp, TreeFam
FBgn0036381	CG8745 gene product from transcript CG8745-RA	Up	1.97146	0.979267	0.00406619	64850	14404	ETNPPL	10	9.718	high	Yes	Yes	Compara, eggNOG, Homologene, Inparanoid, OMA, orthoMCL, Panther, Phylome, RoundUp, TreeFam
FBgn0000153	black	Up	1.88998	0.918373	0.00614502	51380	18966	CSAD	10	9.569	high	Yes	Yes	Compara, eggNOG, Inparanoid, Isobase, OMA, OrthoDB, orthoMCL, Phylome, RoundUp, TreeFam
FBgn0004687	Myosin light chain cytoplasmic	Up	1.77142	0.824908	0.00129715	4637	7587	MYL6	10	9.708	high	Yes	Yes	Compara, eggNOG, Homologene, Inparanoid, Isobase, OMA, orthoMCL, Panther, Phylome, RoundUp
FBgn0040918	schlank	Up	1.75953	0.815187	0.000532185	91012	23749	CERS5	10	9.759	high	Yes	Yes	Compara, eggNOG, Homologene, Inparanoid, OMA, OrthoDB, orthoMCL, Panther, Phylome, RoundUp
FBgn0035264	Outer segment 4	Up	1.66264	0.733472	0.000198571	57539	29250	WDR35	10	9.718	high	Yes	Yes	Compara, eggNOG, Homologene, Inparanoid, OMA, orthoMCL, Panther, Phylome, RoundUp, TreeFam
FBgn0032456	Multidrug-Resistance like Protein 1	Up	1.6344	0.708764	0.000438761	8714	54	ABCC3	10	9.709	high	Yes	Yes	Compara, eggNOG, Homologene, Inparanoid, OrthoDB, orthoMCL, Panther, Phylome, RoundUp, TreeFam
FBgn0034876	wing morphogenesis defect	Up	1.60957	0.686673	0.00161251	11171	30796	STRAP	10	9.718	high	Yes	Yes	Compara, eggNOG, Homologene, Inparanoid, OMA, orthoMCL, Panther, Phylome, RoundUp, TreeFam
FBgn0052138	CG32138 gene product from transcript CG32138-RA	Up	1.5995	0.677618	0.00035266	752	1212	FMNL1	10	9.668	high	Yes	Yes	Compara, eggNOG, Inparanoid, Isobase, OMA, orthoMCL, Panther, Phylome, RoundUp, TreeFam
FBgn0003514	spaghetti squash	Up	1.58058	0.660456	0.00282461	10627	16701	MYL12A	10	9.719	high	Yes	Yes	Compara, eggNOG, Inparanoid, OMA, OrthoDB, orthoMCL, Panther, Phylome, RoundUp, TreeFam
FBgn0035715	CG10103 gene product from transcript CG10103-RA	Up	1.57043	0.651159	0.00116903	9798	28977	IST1	10	9.718	high	Yes	Yes	Compara, eggNOG, Homologene, Inparanoid, OMA, orthoMCL, Panther, Phylome, RoundUp, TreeFam
FBgn0028546	icarus	Up	1.49629	0.581385	0.00675774	6251	10464	RSU1	10	9.619	high	Yes	Yes	Compara, eggNOG, Homologene, Inparanoid, OMA, OrthoDB, orthoMCL, Phylome, RoundUp, TreeFam
FBgn0260866	Defense repressor 1	Up	1.49044	0.575735	0.000140022	29116	21155	MYLIP	10	9.663	high	Yes	Yes	Compara, eggNOG, Homologene, Isobase, OMA, orthoMCL, Panther, Phylome, RoundUp, TreeFam
FBgn0026079	NOP2-Sun domain family, member 2	Up	1.46482	0.550727	0.00592585	54888	25994	NSUN2	10	9.718	high	Yes	Yes	Compara, eggNOG, Homologene, Inparanoid, OMA, orthoMCL, Panther, Phylome, RoundUp, TreeFam
FBgn0026181	Rho-kinase	Up	1.46046	0.546421	0.00074075	9475	10252	ROCK2	10	9.819	high	Yes	Yes	Compara, Homologene, Inparanoid, OMA, OrthoDB, orthoMCL, Panther, Phylome, RoundUp, TreeFam
FBgn0026179	schizo	Up	1.43302	0.519054	0.00118272	9922	29112	IQSEC1	10	9.659	high	Yes	Yes	Compara, eggNOG, Inparanoid, Isobase, OrthoDB, orthoMCL, Panther, Phylome, RoundUp, TreeFam
FBgn0005648	Pabp2	Up	1.4159	0.501724	0.00899153	8106	8565	PABPN1	10	9.559	high	Yes	Yes	Compara, eggNOG, Homologene, Inparanoid, Isobase, OrthoDB, orthoMCL, Phylome, RoundUp, TreeFam
FBgn0034577	capping protein alpha	Up	1.41201	0.497753	0.00430199	829	1488	CAPZA1	10	9.718	high	Yes	Yes	Compara, eggNOG, Homologene, Inparanoid, OMA, orthoMCL, Panther, Phylome, RoundUp, TreeFam
FBgn0001205	HMG Coenzyme A reductase	Up	1.40992	0.495613	0.000140022	3156	5006	HMGCR	10	9.716	high	Yes	Yes	Compara, eggNOG, Homologene, Inparanoid, OMA, OrthoDB, orthoMCL, Panther, Phylome, TreeFam
FBgn0028388	capulet	Up	1.40675	0.492368	0.00043715	10487	20040	CAP1	10	9.709	high	Yes	Yes	Compara, eggNOG, Homologene, Inparanoid, OrthoDB, orthoMCL, Panther, Phylome, RoundUp, TreeFam
FBgn0052066	CG32066 gene product from transcript CG32066-RC	Up	1.39858	0.483961	0.00147964	51571	25216	FAM49B	10	9.719	high	Yes	Yes	Compara, eggNOG, Inparanoid, OMA, OrthoDB, orthoMCL, Panther, Phylome, RoundUp, TreeFam
FBgn0010611	HMG Coenzyme A synthase	Up	1.37506	0.4595	0.00864864	3157	5007	HMGCS1	10	9.658	high	Yes	Yes	Compara, eggNOG, Homologene, Inparanoid, Isobase, orthoMCL, Panther, Phylome, RoundUp, TreeFam
FBgn0001961	Actin-related protein 2/3 complex, subunit 1	Up	1.36253	0.44629	0.00147837	10552	703	ARPC1A	10	9.718	high	Yes	Yes	Compara, eggNOG, Homologene, Inparanoid, OMA, orthoMCL, Panther, Phylome, RoundUp, TreeFam
FBgn0029689	CG6428 gene product from transcript CG6428-RA	Up	1.35018	0.433154	0.00166525	374569	20123	ASPG	10	9.719	high	Yes	Yes	Compara, eggNOG, Inparanoid, OMA, OrthoDB, orthoMCL, Panther, Phylome, RoundUp, TreeFam
FBgn0031450	Hepatocyte growth factor regulated tyrosine kinase substrate	Up	1.34617	0.428865	0.00130648	9146	4897	HGS	10	9.736	high	Yes	Yes	eggNOG, Homologene, Inparanoid, Isobase, OMA, OrthoDB, orthoMCL, Panther, Phylome, TreeFam
FBgn0000152	Abnormal X segregation	Up	1.33682	0.418802	0.00124649	55129	25519	ANO10	10	9.665	high	Yes	Yes	Compara, eggNOG, Homologene, Inparanoid, Isobase, OMA, orthoMCL, Panther, Phylome, TreeFam
FBgn0086779	steppke	Up	1.33272	0.414377	0.00633322	9267	9501	CYTH1	10	9.819	high	Yes	Yes	Compara, eggNOG, Homologene, Inparanoid, OMA, OrthoDB, Panther, Phylome, RoundUp, TreeFam
FBgn0015797	Rab-protein 6	Up	1.32721	0.408401	0.00707405	5870	9786	RAB6A	10	9.719	high	Yes	Yes	Compara, eggNOG, Inparanoid, OMA, OrthoDB, orthoMCL, Panther, Phylome, RoundUp, TreeFam
FBgn0028703	Na[+]/H[+] hydrogen exchanger 3	Up	1.3233	0.404142	0.000171672	285195	20653	SLC9A9	10	9.719	high	Yes	Yes	Compara, eggNOG, Inparanoid, OMA, OrthoDB, orthoMCL, Panther, Phylome, RoundUp, TreeFam
FBgn0015296	SHC-adaptor protein	Up	1.31552	0.395632	0.00270866	6464	10840	SHC1	10	9.719	high	Yes	Yes	Compara, eggNOG, Inparanoid, OMA, OrthoDB, orthoMCL, Panther, Phylome, RoundUp, TreeFam
FBgn0011661	Moesin	Up	1.31403	0.393996	0.00776397	4478	7373	MSN	10	9.789	high	Yes	Yes	eggNOG, Homologene, Inparanoid, OMA, OrthoDB, orthoMCL, Panther, Phylome, RoundUp, TreeFam
FBgn0033212	Leucine-rich repeat	Up	1.3092	0.388684	0.000645342	55604	21581	CARMIL1	10	9.658	high	Yes	Yes	Compara, eggNOG, Homologene, Inparanoid, Isobase, orthoMCL, Panther, Phylome, RoundUp, TreeFam
FBgn0020647	Krueppel target at 95D	Up	1.28616	0.363068	0.00030156	23241	23794	PACS2	10	9.718	high	Yes	Yes	Compara, eggNOG, Homologene, Inparanoid, OMA, orthoMCL, Panther, Phylome, RoundUp, TreeFam
FBgn0052103	CG32103 gene product from transcript CG32103-RB	Up	1.28473	0.36146	0.0010811	114789	20663	SLC25A25	10	9.718	high	Yes	Yes	Compara, eggNOG, Homologene, Inparanoid, OMA, orthoMCL, Panther, Phylome, RoundUp, TreeFam
FBgn0038504	Sur-8	Up	1.27666	0.352371	0.00582286	8036	15454	SHOC2	10	9.768	high	Yes	Yes	Compara, Homologene, Inparanoid, Isobase, OMA, orthoMCL, Panther, Phylome, RoundUp, TreeFam
FBgn0027363	Signal transducing adaptor molecule	Up	1.26153	0.335169	0.000260694	8027	11357	STAM	10	9.719	high	Yes	Yes	Compara, eggNOG, Inparanoid, OMA, OrthoDB, orthoMCL, Panther, Phylome, RoundUp, TreeFam
FBgn0040212	Dihydroxyacetone phosphate acyltransferase	Up	1.25869	0.331928	0.00850103	8443	4416	GNPAT	10	9.658	high	Yes	Yes	Compara, eggNOG, Homologene, Inparanoid, Isobase, orthoMCL, Panther, Phylome, RoundUp, TreeFam
FBgn0259984	kuzbanian	Up	1.24366	0.314595	0.00028601	102	188	ADAM10	10	9.659	high	Yes	Yes	Compara, eggNOG, Inparanoid, Isobase, OrthoDB, orthoMCL, Panther, Phylome, RoundUp, TreeFam
FBgn0040236	c11.1	Up	1.24166	0.31227	0.00141604	727957	26958	MROH1	10	9.718	high	Yes	Yes	Compara, eggNOG, Homologene, Inparanoid, OMA, orthoMCL, Panther, Phylome, RoundUp, TreeFam
FBgn0015806	Ribosomal protein S6 kinase	Up	1.23496	0.304462	0.00220388	6198	10436	RPS6KB1	10	9.809	high	Yes	Yes	Compara, eggNOG, Homologene, Inparanoid, OMA, OrthoDB, orthoMCL, Panther, RoundUp, TreeFam
FBgn0016081	furry	Up	1.22998	0.298634	0.00273105	285527	29127	FRYL	10	9.718	high	Yes	Yes	Compara, eggNOG, Homologene, Inparanoid, OMA, orthoMCL, Panther, Phylome, RoundUp, TreeFam
FBgn0038890	CG7956 gene product from transcript CG7956-RA	Up	1.21683	0.283132	0.00766785	22876	17054	INPP5F	10	9.718	high	Yes	Yes	Compara, eggNOG, Homologene, Inparanoid, OMA, orthoMCL, Panther, Phylome, RoundUp, TreeFam
FBgn0040475	SH3 and PX domain containing 1	Up	2.62617	1.39296	9.26e-05	112574	19245	SNX18	9	8.713	high	Yes	Yes	Compara, eggNOG, Homologene, OMA, orthoMCL, Panther, Phylome, RoundUp, TreeFam
FBgn0043575	Peptidoglycan recognition protein SC2	Up	2.25031	1.17012	0.00232754	8993	8904	PGLYRP1	9	8.749	high	Yes	Yes	Compara, eggNOG, Inparanoid, Isobase, OrthoDB, orthoMCL, Panther, RoundUp, TreeFam
FBgn0014011	Rac2	Up	2.04878	1.03476	0.000286571	5879	9801	RAC1	9	8.786	high	Yes	Yes	eggNOG, Homologene, Inparanoid, OMA, OrthoDB, orthoMCL, Panther, Phylome, TreeFam
FBgn0001291	Jun-related antigen	Up	2.01879	1.01349	0.00122317	3725	6204	JUN	9	8.709	high	Yes	Yes	Compara, eggNOG, Inparanoid, OrthoDB, orthoMCL, Panther, Phylome, RoundUp, TreeFam
FBgn0040340	TRAM	Up	1.97289	0.98031	0.000787677	23471	20568	TRAM1	9	8.718	high	Yes	Yes	Compara, eggNOG, Inparanoid, OMA, orthoMCL, Panther, Phylome, RoundUp, TreeFam
FBgn0032702	CG10376 gene product from transcript CG10376-RA	Up	1.96641	0.975562	8.03e-05	9647	19388	PPM1F	9	8.758	high	Yes	Yes	Compara, eggNOG, Homologene, Inparanoid, Isobase, Panther, Phylome, RoundUp, TreeFam
FBgn0016984	skittles	Up	1.9303	0.948829	4.21e-05	8394	8994	PIP5K1A	9	8.656	moderate	Yes	No	Compara, eggNOG, Inparanoid, Isobase, OrthoDB, orthoMCL, Panther, Phylome, TreeFam
FBgn0039109	CG10365 gene product from transcript CG10365-RC	Up	1.92579	0.945451	0.00157138	79094	28680	CHAC1	9	8.709	high	Yes	Yes	Compara, eggNOG, Inparanoid, OrthoDB, orthoMCL, Panther, Phylome, RoundUp, TreeFam
FBgn0032451	spichthyin	Up	1.91372	0.936383	0.00626803	81614	17044	NIPA2	9	8.749	high	Yes	Yes	Compara, eggNOG, Homologene, Inparanoid, OrthoDB, orthoMCL, Panther, Phylome, RoundUp
FBgn0031799	Pez	Up	1.88041	0.911044	0.000742313	11099	9651	PTPN21	9	8.768	high	Yes	Yes	Compara, Inparanoid, Isobase, OMA, orthoMCL, Panther, Phylome, RoundUp, TreeFam
FBgn0025866	Calpain-B	Up	1.81272	0.858154	9.4e-05	10753	1486	CAPN9	9	8.756	moderate	Yes	No	Compara, eggNOG, Homologene, Inparanoid, OMA, OrthoDB, orthoMCL, Panther, Phylome
FBgn0038341	ADAM metallopeptidase with thrombospondin type 1 motif A	Up	1.73483	0.794791	0.00147837	56999	13202	ADAMTS9	9	8.759	high	Yes	Yes	Compara, eggNOG, Inparanoid, OMA, OrthoDB, orthoMCL, Panther, Phylome, RoundUp
FBgn0037443	Dementin	Up	1.62736	0.702534	0.000970345	9911	24239	TMCC2	9	8.709	high	Yes	Yes	Compara, eggNOG, Inparanoid, OrthoDB, orthoMCL, Panther, Phylome, RoundUp, TreeFam
FBgn0050372	ArfGAP with SH3 domain, ankyrin repeat and PH domain	Up	1.4957	0.58082	8e-05	8853	2721	ASAP2	9	8.709	high	Yes	Yes	Compara, eggNOG, Inparanoid, OrthoDB, orthoMCL, Panther, Phylome, RoundUp, TreeFam
FBgn0259735	CG42389 gene product from transcript CG42389-RE	Up	1.49471	0.579864	8.03e-05	22862	20296	FNDC3A	9	8.609	high	Yes	Yes	Compara, eggNOG, Homologene, Inparanoid, OrthoDB, orthoMCL, Phylome, RoundUp, TreeFam
FBgn0038747	Rho GTPase activating protein at 92B	Up	1.3986	0.483979	0.0015324	55114	18239	ARHGAP17	9	8.758	high	Yes	Yes	Compara, eggNOG, Homologene, Inparanoid, OMA, orthoMCL, Panther, Phylome, RoundUp
FBgn0000422	Dopa decarboxylase	Up	1.3674	0.451435	0.00383284	1644	2719	DDC	9	8.609	high	Yes	Yes	Compara, eggNOG, Homologene, Inparanoid, OrthoDB, orthoMCL, Phylome, RoundUp, TreeFam
FBgn0020545	kraken	Up	1.33438	0.416167	0.00231753	253190	29446	SERHL2	9	8.809	high	Yes	Yes	Compara, Homologene, Inparanoid, OrthoDB, orthoMCL, Panther, Phylome, RoundUp, TreeFam
FBgn0040238	Bestrophin 1	Up	1.26036	0.333839	0.00147437	54831	17107	BEST2	9	8.749	high	Yes	Yes	Compara, eggNOG, Homologene, Inparanoid, OrthoDB, orthoMCL, Panther, Phylome, RoundUp
FBgn0051694	CG31694 gene product from transcript CG31694-RA	Up	1.25505	0.32775	0.00460495	7866	5457	IFRD2	9	8.709	high	Yes	Yes	Compara, eggNOG, Inparanoid, OrthoDB, orthoMCL, Panther, Phylome, RoundUp, TreeFam
FBgn0053123	Leucyl-tRNA synthetase	Up	1.25127	0.323388	0.00820259	51520	6512	LARS	9	8.748	high	Yes	Yes	Compara, eggNOG, Homologene, Inparanoid, Isobase, orthoMCL, Panther, RoundUp, TreeFam
FBgn0039208	Extended synaptotagmin-like protein 2	Up	1.22268	0.290041	0.00940856	57488	22211	ESYT2	9	8.818	high	Yes	Yes	Compara, Homologene, Inparanoid, OMA, orthoMCL, Panther, Phylome, RoundUp, TreeFam
FBgn0086680	ventral veins lacking	Up	1.21526	0.281264	0.00879876	5454	9215	POU3F2	9	8.709	high	Yes	Yes	Compara, eggNOG, Inparanoid, OrthoDB, orthoMCL, Panther, Phylome, RoundUp, TreeFam
FBgn0030808	Rho GTPase activating protein at 15B	Up	3.45527	1.7888	9.59e-06	64411	24097	ARAP3	8	7.558	high	Yes	Yes	Compara, eggNOG, Inparanoid, Isobase, orthoMCL, Phylome, RoundUp, TreeFam
FBgn0001168	hairy	Up	2.79352	1.48208	0.000212005	57801	24149	HES4	8	7.789	high	Yes	Yes	Compara, eggNOG, Inparanoid, Isobase, OrthoDB, orthoMCL, Panther, RoundUp
FBgn0000083	Annexin IX	Up	2.0826	1.05839	0.000269617	311	535	ANXA11	8	7.839	high	Yes	Yes	Compara, eggNOG, Homologene, Inparanoid, OrthoDB, orthoMCL, Panther, RoundUp
FBgn0052412	Glutaminyl cyclase	Up	1.85085	0.888184	0.00328284	25797	9753	QPCT	8	7.651	moderate	Yes	No	Compara, eggNOG, Isobase, OrthoDB, orthoMCL, Panther, Phylome, TreeFam
FBgn0030749	Annexin B11	Up	1.83931	0.879168	3.71e-05	311	535	ANXA11	8	7.849	high	Yes	Yes	Compara, eggNOG, Inparanoid, OMA, OrthoDB, orthoMCL, Panther, RoundUp
FBgn0004387	Kinesin-like protein at 98A	Up	1.77343	0.826542	5.34e-05	55614	15869	KIF16B	8	7.748	high	Yes	Yes	Compara, eggNOG, Inparanoid, Isobase, orthoMCL, Panther, RoundUp, TreeFam
FBgn0038721	subdued	Up	1.74745	0.805255	0.00139244	55107	21625	ANO1	8	7.649	high	Yes	Yes	Compara, eggNOG, Homologene, Inparanoid, OrthoDB, orthoMCL, Phylome, RoundUp
FBgn0001296	karmoisin	Up	1.73212	0.79254	0.00235773	117247	17027	SLC16A10	8	7.808	high	Yes	Yes	Compara, Homologene, Inparanoid, orthoMCL, Panther, Phylome, RoundUp, TreeFam
FBgn0259175	omega	Up	1.71088	0.774737	0.000347268	2191	3590	FAP	8	7.753	high	Yes	Yes	Compara, eggNOG, Homologene, OMA, orthoMCL, Panther, Phylome, RoundUp
FBgn0032006	PDGF- and VEGF-receptor related	Up	1.68611	0.7537	0.000156741	2321	3763	FLT1	8	7.609	high	Yes	Yes	Compara, eggNOG, Inparanoid, OrthoDB, orthoMCL, Phylome, RoundUp, TreeFam
FBgn0003660	Synaptobrevin	Up	1.64528	0.718337	0.00314034	6844	12643	VAMP2	8	7.704	moderate	Yes	No	Compara, eggNOG, OrthoDB, orthoMCL, Panther, Phylome, RoundUp, TreeFam
FBgn0000043	Actin 42A	Up	1.61547	0.691955	0.00397724	60	132	ACTB	8	7.709	high	Yes	Yes	Compara, eggNOG, Inparanoid, OMA, OrthoDB, orthoMCL, RoundUp, TreeFam
FBgn0013984	Insulin-like receptor	Up	1.57874	0.65877	0.000254363	3480	5465	IGF1R	8	7.818	high	Yes	Yes	eggNOG, Homologene, Inparanoid, Isobase, orthoMCL, Panther, RoundUp, TreeFam
FBgn0000042	Actin 5C	Up	1.54542	0.627996	0.00810984	60	132	ACTB	8	7.709	high	Yes	Yes	Compara, eggNOG, Inparanoid, OMA, OrthoDB, orthoMCL, RoundUp, TreeFam
FBgn0025879	Tissue inhibitor of metalloproteases	Up	1.52096	0.604978	0.0011976	7077	11821	TIMP2	8	7.889	high	Yes	Yes	eggNOG, Inparanoid, OMA, OrthoDB, Panther, Phylome, RoundUp, TreeFam
FBgn0019972	Death related ICE-like caspase	Up	1.43543	0.521488	0.00354899	840	1508	CASP7	8	7.779	moderate	Yes	No	eggNOG, Homologene, Inparanoid, OMA, OrthoDB, orthoMCL, RoundUp, TreeFam
FBgn0010113	headcase	Up	1.34402	0.426555	0.00428548	51696	21041	HECA	8	7.708	high	Yes	Yes	Compara, eggNOG, Inparanoid, orthoMCL, Panther, Phylome, RoundUp, TreeFam
FBgn0035983	CG4080 gene product from transcript CG4080-RA	Up	1.32604	0.407124	0.00160578	55016	26077	2017-03-01	8	7.653	high	Yes	Yes	Compara, eggNOG, Isobase, orthoMCL, Panther, Phylome, RoundUp, TreeFam
FBgn0035432	Zinc transporter 63C	Up	1.31288	0.392738	0.00516609	7779	11012	SLC30A1	8	7.748	high	Yes	Yes	Compara, eggNOG, Homologene, Inparanoid, orthoMCL, Panther, Phylome, RoundUp
FBgn0027561	CG18659 gene product from transcript CG18659-RB	Up	1.26976	0.344559	0.00168224	163486	28404	DENND1B	8	7.704	high	Yes	Yes	Compara, eggNOG, OrthoDB, orthoMCL, Panther, Phylome, RoundUp, TreeFam
FBgn0031990	Phosphatidic Acid Phospholipase A1	Up	1.26615	0.340448	0.00022025	23259	29106	DDHD2	8	7.703	high	Yes	Yes	Compara, eggNOG, Homologene, orthoMCL, Panther, Phylome, RoundUp, TreeFam
FBgn0020762	ABC transporter expressed in trachea	Up	1.20362	0.267379	0.0091846	64137	13884	ABCG4	8	7.755	high	Yes	Yes	Compara, eggNOG, Homologene, Inparanoid, Isobase, Panther, Phylome, TreeFam
FBgn0035049	Matrix metalloproteinase 1	Up	12.0919	3.59596	1.26e-05	4323	7160	MMP14	7	6.909	high	Yes	Yes	eggNOG, Homologene, Inparanoid, OrthoDB, orthoMCL, Panther, RoundUp
FBgn0011674	inscuteable	Up	4.45966	2.15694	0.000457425	387755	33116	INSC	7	6.778	high	Yes	Yes	eggNOG, Inparanoid, orthoMCL, Panther, Phylome, RoundUp, TreeFam
FBgn0260632	dorsal	Up	3.79863	1.92548	5.26e-05	5970	9955	RELA	7	6.703	high	Yes	Yes	Compara, eggNOG, orthoMCL, Panther, Phylome, RoundUp, TreeFam
FBgn0050115	Guanine nucleotide exchange factor in mesoderm	Up	3.47042	1.79511	3.6e-06	64857	29515	PLEKHG2	7	6.844	high	Yes	Yes	Compara, eggNOG, Isobase, OrthoDB, Panther, RoundUp, TreeFam
FBgn0260475	CG30059 gene product from transcript CG30059-RA	Up	3.18887	1.67305	0.00141755	2799	4422	GNS	7	6.61	moderate	Yes	No	Compara, eggNOG, Homologene, OMA, orthoMCL, Phylome, TreeFam
FBgn0041182	Thiolester containing protein II	Up	2.82299	1.49723	3.71e-05	135228	21685	CD109	7	6.699	high	Yes	Yes	Compara, Inparanoid, Isobase, OrthoDB, orthoMCL, Phylome, RoundUp
FBgn0004635	rhomboid	Up	2.40543	1.2663	0.000575074	162494	16502	RHBDL3	7	6.76	moderate	Yes	No	Compara, eggNOG, Isobase, OMA, Panther, Phylome, TreeFam
FBgn0031362	CG17646 gene product from transcript CG17646-RB	Up	2.38787	1.25572	0.000211042	9619	73	ABCG1	7	6.751	moderate	Yes	No	Compara, eggNOG, Isobase, OrthoDB, Panther, Phylome, TreeFam
FBgn0030955	CG6891 gene product from transcript CG6891-RA	Up	2.35683	1.23685	0.00198475	23406	18304	COTL1	7	6.905	high	Yes	Yes	Compara, Homologene, Inparanoid, OMA, orthoMCL, Panther, TreeFam
FBgn0010441	pelle	Up	2.23794	1.16217	0.00301464	51135	17967	IRAK4	7	6.853	high	Yes	Yes	Compara, eggNOG, Isobase, OMA, Panther, RoundUp, TreeFam
FBgn0243512	puckered	Up	2.06784	1.04812	0.000140022	11221	3065	DUSP10	7	6.693	high	Yes	Yes	Compara, eggNOG, Isobase, orthoMCL, Panther, Phylome, RoundUp
FBgn0051314	Meltrin	Up	1.92077	0.941686	0.000140022	8038	190	ADAM12	7	6.858	high	Yes	Yes	Compara, eggNOG, Inparanoid, OMA, Panther, Phylome, RoundUp
FBgn0004606	Zn finger homeodomain 1	Up	1.83849	0.878519	0.000596115	9839	14881	ZEB2	7	6.828	high	Yes	Yes	Inparanoid, Isobase, orthoMCL, Panther, Phylome, RoundUp, TreeFam
FBgn0033763	CG8646 gene product from transcript CG8646-RA	Up	1.79722	0.84577	0.00179923	340075	32521	ARSI	7	6.658	moderate	Yes	No	Compara, eggNOG, Inparanoid, Isobase, Phylome, RoundUp, TreeFam
FBgn0030525	CG10996 gene product from transcript CG10996-RA	Up	1.66275	0.73357	0.00622189	130589	24063	GALM	7	6.695	moderate	Yes	No	Compara, eggNOG, Inparanoid, Isobase, orthoMCL, Panther, Phylome
FBgn0039209	Repressed by TOR	Up	1.63373	0.708168	0.000225802	153222	24050	CREBRF	7	6.703	high	Yes	Yes	Compara, eggNOG, orthoMCL, Panther, Phylome, RoundUp, TreeFam
FBgn0020304	drongo	Up	1.62515	0.700574	5.86e-05	3267	5175	AGFG1	7	6.658	high	Yes	Yes	Compara, Inparanoid, Isobase, orthoMCL, Phylome, RoundUp, TreeFam
FBgn0015803	rho-type guanine exchange factor	Up	1.51381	0.598186	9.36e-05	9459	685	ARHGEF6	7	6.748	high	Yes	Yes	Compara, eggNOG, Inparanoid, orthoMCL, Panther, Phylome, RoundUp
FBgn0000097	anterior open	Up	1.43214	0.518173	0.000216906	2120	3495	ETV6	7	6.608	high	Yes	Yes	Compara, eggNOG, Inparanoid, orthoMCL, Phylome, RoundUp, TreeFam
FBgn0038475	Keap1	Up	1.42879	0.514789	0.00320192	9817	23177	KEAP1	7	6.708	high	Yes	Yes	Compara, Homologene, Inparanoid, orthoMCL, Phylome, RoundUp, TreeFam
FBgn0014037	Su(Tpl)	Up	1.42131	0.507223	0.000734537	22936	17064	ELL2	7	6.798	high	Yes	Yes	Compara, eggNOG, Inparanoid, orthoMCL, Panther, RoundUp, TreeFam
FBgn0086708	starvin	Up	1.40444	0.489994	0.00396476	9531	939	BAG3	7	6.788	high	Yes	Yes	Compara, eggNOG, Inparanoid, Isobase, orthoMCL, Panther, RoundUp
FBgn0028985	Serpin 42Da	Up	1.39109	0.476219	0.00843363	5274	8943	SERPINI1	7	6.749	high	Yes	Yes	Compara, Homologene, Inparanoid, OrthoDB, orthoMCL, Phylome, RoundUp
FBgn0013718	nuclear fallout	Up	1.35021	0.433183	0.000438761	84440	30267	RAB11FIP4	7	6.768	high	Yes	Yes	eggNOG, Inparanoid, Isobase, orthoMCL, Panther, Phylome, RoundUp
FBgn0034434	Rad, Gem/Kir family member 1	Up	1.34088	0.423183	0.000291774	6236	10446	RRAD	7	6.753	high	Yes	Yes	Compara, eggNOG, Isobase, Panther, Phylome, RoundUp, TreeFam
FBgn0039075	CG4393 gene product from transcript CG4393-RA	Up	1.3398	0.422018	0.00264525	56899	24600	ANKS1B	7	6.815	high	Yes	Yes	Compara, eggNOG, Inparanoid, OMA, Panther, Phylome, TreeFam
FBgn0022787	Helicase 89B	Up	1.33806	0.420147	0.0060695	9044	17307	BTAF1	7	6.858	high	Yes	Yes	Compara, Homologene, Inparanoid, Isobase, OMA, RoundUp, TreeFam
FBgn0015589	APC-like	Up	1.20838	0.273073	0.00233124	10297	24036	APC2	7	6.796	high	Yes	Yes	Compara, eggNOG, Inparanoid, OrthoDB, orthoMCL, Panther, TreeFam
FBgn0030310	Peptidoglycan recognition protein SA	Up	17.2007	4.1044	1.35e-05	114771	30014	PGLYRP3	6	5.714	moderate	Yes	No	eggNOG, Isobase, OrthoDB, orthoMCL, RoundUp, TreeFam
FBgn0043578	CG9681 gene product from transcript CG9681-RA	Up	16.5755	4.05098	8e-05	57115	30015	PGLYRP4	6	5.864	high	Yes	Yes	eggNOG, OrthoDB, orthoMCL, Panther, RoundUp, TreeFam
FBgn0036101	Ninjurin A	Up	14.4665	3.85464	1.35e-05	4814	7824	NINJ1	6	5.7	moderate	Yes	No	Compara, eggNOG, orthoMCL, Panther, Phylome, TreeFam
FBgn0005660	Ets at 21C	Up	10.8238	3.43614	1.35e-05	2313	3749	FLI1	6	5.919	moderate	Yes	No	eggNOG, Inparanoid, OrthoDB, Panther, Phylome, RoundUp
FBgn0014018	Relish	Up	8.06427	3.01154	5.5e-06	4790	7794	NFKB1	6	5.855	high	Yes	Yes	Compara, Inparanoid, OMA, orthoMCL, Panther, Phylome
FBgn0003888	beta-Tubulin at 60D	Up	4.81326	2.26702	8e-05	84617	20776	TUBB6	6	5.771	high	Yes	Yes	eggNOG, OrthoDB, orthoMCL, Panther, Phylome, TreeFam
FBgn0041184	Suppressor of cytokine signaling at 36E	Up	3.40928	1.76947	8.88e-06	122809	19392	SOCS4	6	5.894	high	Yes	Yes	Compara, eggNOG, OrthoDB, Panther, RoundUp, TreeFam
FBgn0004396	Cyclic-AMP response element binding protein A	Up	2.96847	1.56972	0.000100445	64764	23720	CREB3L2	6	5.793	high	Yes	Yes	Compara, eggNOG, orthoMCL, Panther, RoundUp, TreeFam
FBgn0033153	Growth arrest and DNA damage-inducible 45	Up	2.51797	1.33226	8e-05	10912	4097	GADD45G	6	5.878	high	Yes	Yes	Inparanoid, orthoMCL, Panther, Phylome, RoundUp, TreeFam
FBgn0037167	CG11425 gene product from transcript CG11425-RA	Up	2.45626	1.29647	0.00902971	8611	9228	PLPP1	6	5.791	moderate	Yes	No	Compara, eggNOG, Isobase, OrthoDB, Panther, Phylome
FBgn0000250	cactus	Up	2.38597	1.25457	9.26e-05	4792	7797	NFKBIA	6	5.845	high	Yes	Yes	Compara, Homologene, Inparanoid, orthoMCL, Panther, Phylome
FBgn0037720	CG8312 gene product from transcript CG8312-RA	Up	2.30679	1.20589	0.000132701	131583	26888	FAM43A	6	5.743	high	Yes	Yes	Compara, eggNOG, orthoMCL, Panther, Phylome, RoundUp
FBgn0050280	CG30280 gene product from transcript CG30280-RA	Up	2.07667	1.05427	0.000430304	84929	25922	FIBCD1	6	5.809	high	Yes	Yes	eggNOG, Homologene, Inparanoid, OrthoDB, orthoMCL, RoundUp
FBgn0028983	Serpin 55B	Up	2.02489	1.01784	0.00361668	5274	8943	SERPINI1	6	5.841	moderate	Yes	No	Compara, Homologene, OrthoDB, orthoMCL, Panther, Phylome
FBgn0046687	trapped in endoderm-1	Up	1.9493	0.962955	0.00036634	53831	4535	GPR84	6	5.858	high	Yes	Yes	Compara, Homologene, Inparanoid, OMA, Phylome, RoundUp
FBgn0004567	sloppy paired 2	Up	1.92763	0.946825	0.00270742	2290	3811	FOXG1	6	5.898	high	Yes	Yes	Compara, Inparanoid, orthoMCL, Panther, RoundUp, TreeFam
FBgn0011274	Dorsal-related immunity factor	Up	1.89777	0.924306	0.000445043	5971	9956	RELB	6	5.908	high	Yes	Yes	Compara, Inparanoid, Panther, Phylome, RoundUp, TreeFam
FBgn0029896	CG3168 gene product from transcript CG3168-RC	Up	1.88993	0.918333	9.21e-05	9900	20566	SV2A	6	5.748	high	Yes	Yes	Compara, Inparanoid, Isobase, orthoMCL, RoundUp, TreeFam
FBgn0260748	CG5004 gene product from transcript CG5004-RA	Up	1.88911	0.917705	0.000145941	23187	23697	PHLDB1	6	5.885	high	Yes	Yes	Inparanoid, OMA, orthoMCL, Panther, Phylome, TreeFam
FBgn0030993	Mec2	Up	1.86899	0.902257	0.00226594	161003	19420	STOML3	6	5.791	high	Yes	Yes	Compara, eggNOG, OrthoDB, orthoMCL, Panther, TreeFam
FBgn0035539	slowdown	Up	1.79518	0.844129	0.00070406	51162	20594	EGFL7	6	5.85	high	Yes	Yes	Compara, Homologene, Isobase, Panther, Phylome, TreeFam
FBgn0260635	Death-associated inhibitor of apoptosis 1	Up	1.60705	0.684418	0.000311286	331	592	XIAP	6	5.901	moderate	Yes	No	Compara, eggNOG, OMA, OrthoDB, Panther, TreeFam
FBgn0000256	cappuccino	Up	1.60157	0.679484	0.000138924	56776	14074	FMN2	6	5.898	high	Yes	Yes	Compara, Inparanoid, orthoMCL, Panther, RoundUp, TreeFam
FBgn0040765	CG33473 gene product from transcript CG33473-RB	Up	1.33017	0.411606	0.00146768	8609	6350	KLF7	6	5.944	high	Yes	Yes	Compara, Isobase, OrthoDB, Panther, RoundUp, TreeFam
FBgn0259165	CG42270 gene product from transcript CG42270-RC	Up	1.3188	0.39923	0.000590433	153090	17294	DAB2IP	6	5.848	high	Yes	Yes	Compara, eggNOG, Inparanoid, Panther, Phylome, RoundUp
FBgn0250818	Glucose transporter 4 enhancer factor	Up	1.21303	0.27862	0.00845137	619279	32291	ZNF704	6	5.848	high	Yes	Yes	Compara, eggNOG, Inparanoid, Panther, Phylome, RoundUp
FBgn0034094	Transferrin 3	Up	6.10837	2.61079	3.35e-05	7018	11740	TF	5	4.85	moderate	Yes	No	Compara, Isobase, Panther, Phylome, TreeFam
FBgn0000527	ebony	Up	4.76439	2.25229	3.78e-05	132949	23993	AASDH	5	4.683	moderate	Yes	No	Compara, eggNOG, Isobase, orthoMCL, RoundUp
FBgn0041180	Thiolester containing protein IV	Up	3.64638	1.86647	8.47e-05	135228	21685	CD109	5	4.645	moderate	Yes	No	Compara, eggNOG, Inparanoid, orthoMCL, Phylome
FBgn0010223	G protein alpha 73B	Up	2.47684	1.3085	0.000528403	2774	4388	GNAL	5	4.911	moderate	Yes	No	eggNOG, Isobase, OrthoDB, Panther, TreeFam
FBgn0001230	Heat shock protein 68	Up	2.45937	1.29829	0.00649565	3303	5232	HSPA1A	5	4.901	high	Yes	Yes	eggNOG, Homologene, OrthoDB, orthoMCL, Panther
FBgn0003068	period	Up	2.23981	1.16338	0.000171484	8863	8847	PER3	5	4.938	high	Yes	Yes	Compara, eggNOG, Inparanoid, Panther, RoundUp
FBgn0000472	myc	Up	2.08538	1.06031	0.00036634	4609	7553	MYC	5	4.883	high	Yes	Yes	Compara, Isobase, orthoMCL, Panther, RoundUp
FBgn0005612	Sox box protein 14	Up	2.00738	1.00532	3.35e-05	6666	11198	SOX12	5	4.893	high	Yes	Yes	Compara, Isobase, Panther, Phylome, RoundUp
FBgn0001297	kayak	Up	2.00488	1.00351	5.86e-05	2355	3798	FOSL2	5	4.893	high	Yes	Yes	Compara, eggNOG, Panther, RoundUp, TreeFam
FBgn0000442	Protein kinase, cGMP-dependent at 21D	Up	1.92662	0.946073	0.00151388	5593	9416	PRKG2	5	4.751	high	Yes	Yes	eggNOG, Homologene, Isobase, OrthoDB, orthoMCL
FBgn0036683	CG14060 gene product from transcript CG14060-RB	Up	1.82839	0.87057	0.000650869	27237	15515	ARHGEF16	5	4.883	high	Yes	Yes	Compara, eggNOG, Isobase, Panther, RoundUp
FBgn0039415	CG6142 gene product from transcript CG6142-RA	Up	1.79999	0.847985	0.00866411	55349	24288	CHDH	5	4.845	moderate	Yes	No	Compara, eggNOG, Inparanoid, Panther, Phylome
FBgn0033889	CG6701 gene product from transcript CG6701-RA	Up	1.76626	0.820696	0.00216545	4343	7200	MOV10	5	4.84	moderate	Yes	No	Compara, eggNOG, Isobase, Panther, TreeFam
FBgn0041582	tamo	Up	1.76373	0.818633	0.00029784	9825	14681	SPATA2	5	4.913	high	Yes	Yes	eggNOG, Isobase, Panther, RoundUp, TreeFam
FBgn0025701	CG14709 gene product from transcript CG14709-RA	Up	1.70507	0.769833	0.00396002	10257	55	ABCC4	5	4.816	moderate	Yes	No	eggNOG, Homologene, Inparanoid, OrthoDB, Phylome
FBgn0027593	Ephexin	Up	1.69491	0.76121	4.87e-06	27237	15515	ARHGEF16	5	4.883	high	Yes	Yes	Compara, eggNOG, Isobase, Panther, RoundUp
FBgn0033177	CG11141 gene product from transcript CG11141-RB	Up	1.59439	0.673003	0.00270866	9895	19957	TECPR2	5	4.843	high	Yes	Yes	Compara, orthoMCL, Panther, Phylome, RoundUp
FBgn0085402	CG34373 gene product from transcript CG34373-RD	Up	1.56882	0.649682	0.000960001	23098	17074	SARM1	5	4.86	high	Yes	Yes	Homologene, Isobase, orthoMCL, Panther, Phylome
FBgn0003963	u-shaped	Up	1.54284	0.625593	0.000290428	161882	19762	ZFPM1	5	4.985	high	Yes	Yes	Inparanoid, OMA, Panther, Phylome, TreeFam
FBgn0026602	Ady43A	Up	1.53909	0.622075	7.22e-05	132	257	ADK	5	4.84	moderate	Yes	No	Compara, eggNOG, Isobase, Panther, TreeFam
FBgn0037896	ninaG	Up	1.53507	0.618308	0.00109591	55349	24288	CHDH	5	4.8	moderate	Yes	No	Compara, eggNOG, Panther, Phylome, TreeFam
FBgn0025631	moody	Up	1.49566	0.580787	0.0010811	53831	4535	GPR84	5	4.693	moderate	Yes	No	Compara, Isobase, orthoMCL, Phylome, RoundUp
FBgn0016794	daughter of sevenless	Up	1.48594	0.571379	0.000398314	9846	14458	GAB2	5	4.943	high	Yes	Yes	Compara, Isobase, Panther, RoundUp, TreeFam
FBgn0035087	CG2765 gene product from transcript CG2765-RE	Up	1.45406	0.540086	0.00600657	58526	20715	MID1IP1	5	4.976	high	Yes	Yes	Inparanoid, OrthoDB, Panther, Phylome, TreeFam
FBgn0030696	CG8509 gene product from transcript CG8509-RA	Up	1.33185	0.413429	0.00687206	5524	9308	PTPA	5	4.82	moderate	Yes	No	eggNOG, Isobase, Panther, Phylome, TreeFam
FBgn0031214	CG11374 gene product from transcript CG11374-RB	Up	1.22774	0.296003	0.00516609	284194	24842	LGALS9B	5	4.945	high	Yes	Yes	Compara, eggNOG, Inparanoid, OMA, Panther
FBgn0035806	Peptidoglycan recognition protein SD	Up	3.54416	1.82544	0.000176455	8993	8904	PGLYRP1	4	3.871	moderate	Yes	No	OMA, OrthoDB, orthoMCL, TreeFam
FBgn0044826	Pak3	Up	2.875	1.52356	1.9e-05	5058	8590	PAK1	4	3.901	moderate	Yes	No	eggNOG, OrthoDB, orthoMCL, Panther
FBgn0033388	CG8046 gene product from transcript CG8046-RB	Up	2.55535	1.35352	0.00286796	113235	30521	SLC46A1	4	3.845	high	Yes	Yes	Compara, eggNOG, Inparanoid, OMA
FBgn0024988	CG14801 gene product from transcript CG14801-RB	Up	2.33805	1.22531	3.71e-05	57455	24616	REXO1	4	4.004	moderate	Yes	No	eggNOG, OrthoDB, Panther, RoundUp
FBgn0003328	scab	Up	2.2275	1.15542	0.000323882	3676	6140	ITGA4	4	3.75	high	Yes	Yes	Compara, Isobase, Phylome, TreeFam
FBgn0050159	CG30159 gene product from transcript CG30159-RA	Up	2.18639	1.12855	4.78e-05	285315	26434	C3orf33	4	3.911	high	Yes	Yes	OrthoDB, orthoMCL, Panther, Phylome
FBgn0050281	CG30281 gene product from transcript CG30281-RA	Up	2.05451	1.03879	0.001139	84929	25922	FIBCD1	4	3.906	moderate	Yes	No	eggNOG, Homologene, Inparanoid, OrthoDB
FBgn0002930	necrotic	Up	2.04027	1.02876	0.000787053	5276	8945	SERPINI2	4	3.941	moderate	Yes	No	Compara, OrthoDB, Panther, Phylome
FBgn0010238	Lachesin	Up	1.89478	0.922031	5.34e-05	257194	17302	NEGR1	4	4.018	high	Yes	Yes	Homologene, Inparanoid, OMA, RoundUp
FBgn0052306	Supervillin	Up	1.37798	0.462557	0.00557605	6840	11480	SVIL	4	3.943	high	Yes	Yes	Compara, Panther, Phylome, RoundUp
FBgn0038803	CG5191 gene product from transcript CG5191-RE	Up	1.37055	0.454754	0.00602593	158584	26440	FAAH2	4	3.91	moderate	Yes	No	eggNOG, Isobase, Panther, TreeFam
FBgn0037539	CG10435 gene product from transcript CG10435-RA	Up	1.33607	0.417995	0.00538389	51271	12461	UBAP1	4	3.975	high	Yes	Yes	Inparanoid, Panther, Phylome, TreeFam
FBgn0033397	Cyp4p3	Up	1.26961	0.34438	0.00656221	1579	2642	CYP4A11	4	3.901	moderate	Yes	No	eggNOG, OrthoDB, orthoMCL, Panther
FBgn0035347	CG33232 gene product from transcript CG33232-RD	Up	1.25366	0.326142	0.000787053	6840	11480	SVIL	4	3.943	high	Yes	Yes	Compara, Panther, Phylome, RoundUp
FBgn0085378	staccato	Up	3.96133	1.98598	2.36e-05	201294	23147	UNC13D	3	2.79	moderate	Yes	No	Compara, eggNOG, TreeFam
FBgn0053256	Limpet	Up	2.14126	1.09846	0.00516609	2274	3703	FHL2	3	2.953	high	Yes	Yes	Homologene, Isobase, RoundUp
FBgn0035262	CG18171 gene product from transcript CG18171-RA	Up	2.1258	1.088	0.00124649	202500	11693	TCTE1	3	2.97	moderate	Yes	No	Panther, Phylome, TreeFam
FBgn0087007	big bang	Up	2.09437	1.06652	0.000493694	3603	5980	IL16	3	3.003	high	Yes	Yes	eggNOG, Panther, RoundUp
FBgn0029508	Tetraspanin 42Ea	Up	2.06308	1.0448	0.000789285	967	1692	CD63	3	3.011	moderate	Yes	No	OrthoDB, Panther, Phylome
FBgn0036673	CG11915 gene product from transcript CG11915-RA	Up	2.0523	1.03724	0.00623993	2274	3703	FHL2	3	2.953	high	Yes	Yes	Homologene, Isobase, RoundUp
FBgn0024315	Picot	Up	2.03188	1.02281	5.18e-05	26503	10933	SLC17A5	3	3.001	moderate	Yes	No	eggNOG, OrthoDB, Panther
FBgn0034194	CG15611 gene product from transcript CG15611-RB	Up	2.00097	1.0007	0.000187597	115557	30275	ARHGEF25	3	3.015	moderate	Yes	No	Inparanoid, Panther, Phylome
FBgn0029507	Tetraspanin 42Ed	Up	1.86135	0.896346	0.00705207	967	1692	CD63	3	3.011	moderate	Yes	No	OrthoDB, Panther, Phylome
FBgn0031037	CG14207 gene product from transcript CG14207-RB	Up	1.61372	0.690392	0.000789285	3315	5246	HSPB1	3	3.003	moderate	Yes	No	eggNOG, Panther, RoundUp
FBgn0053234	CG33234 gene product from transcript CG33234-RB	Up	1.57855	0.658599	0.00717982	22987	30670	SV2C	3	2.74	moderate	Yes	No	Compara, eggNOG, Phylome
FBgn0243516	Verprolin 1	Up	1.5548	0.636728	0.000254579	7456	12736	WIPF1	3	2.96	high	Yes	Yes	orthoMCL, Panther, TreeFam
FBgn0036672	Limpet	Up	1.49525	0.580385	0.000107892	2274	3703	FHL2	3	2.953	high	Yes	Yes	Homologene, Isobase, RoundUp
FBgn0029114	Tollo	Up	1.46906	0.554898	0.00845618	7098	11849	TLR3	3	2.86	high	Yes	Yes	eggNOG, Homologene, TreeFam
FBgn0035542	Diabetes and obesity regulated	Up	1.45672	0.542726	0.00438633	58476	16104	TP53INP2	3	2.93	high	Yes	Yes	Compara, eggNOG, Panther
FBgn0260458	Peptidoglycan recognition protein LD	Up	1.38392	0.468765	0.00582286	8993	8904	PGLYRP1	3	2.97	moderate	Yes	No	Panther, Phylome, TreeFam
FBgn0036518	Rho GTPase activating protein at 71E	Up	1.2919	0.369496	0.00459985	57569	18357	ARHGAP20	3	3.003	high	Yes	Yes	eggNOG, Panther, RoundUp
FBgn0031973	CG7219 gene product from transcript CG7219-RA	Up	12.3626	3.62791	9.4e-05	871	1546	SERPINH1	2	2.03	high	Yes	Yes	Compara, Panther
FBgn0031560	CG16713 gene product from transcript CG16713-RA	Up	8.44878	3.07874	0.000140022	117166	30912	WFIKKN1	2	2.105	high	Yes	Yes	Inparanoid, Panther
FBgn0038299	Serpin 88Eb	Up	8.12444	3.02227	2.83e-05	5274	8943	SERPINI1	2	2	moderate	Yes	No	orthoMCL, Panther
FBgn0027584	CG4757 gene product from transcript CG4757-RA	Up	5.49579	2.45833	0.000466523	57555	14290	NLGN2	2	1.8	moderate	Yes	No	eggNOG, orthoMCL
FBgn0038465	Immune-regulated catalase	Up	3.54584	1.82613	0.000220903	5743	9605	PTGS2	2	1.85	moderate	Yes	No	eggNOG, Isobase
FBgn0060296	painless	Up	3.43448	1.78009	2.84e-05	8989	497	TRPA1	2	2	moderate	Yes	No	eggNOG, Panther
FBgn0031561	Immune induced molecule 33	Up	3.39404	1.763	0.00380307	7980	11761	TFPI2	2	2	high	Yes	Yes	eggNOG, Panther
FBgn0039593	Stress induced DNase	Up	3.22451	1.68908	0.00568213	2021	3346	ENDOG	2	2.01	moderate	Yes	No	Panther, Phylome
FBgn0037396	CG11459 gene product from transcript CG11459-RA	Up	2.74824	1.45851	0.00231753	1512	2535	CTSH	2	2	high	Yes	Yes	eggNOG, Panther
FBgn0000636	Fasciclin 3	Up	2.19029	1.13112	9.36e-05	199731	30825	CADM4	2	2.01	high	Yes	Yes	Panther, Phylome
FBgn0032730	CG10431 gene product from transcript CG10431-RA	Up	1.75811	0.814023	0.000941041	168451	23188	THAP5	2	1.961	high	Yes	Yes	OrthoDB, TreeFam
FBgn0023479	Tequila	Up	1.72447	0.786152	0.00117811	8492	9477	PRSS12	2	1.903	high	Yes	Yes	orthoMCL, RoundUp
FBgn0259938	clockwork orange	Up	1.59339	0.672102	0.00580281	3280	5192	HES1	2	2	moderate	Yes	No	eggNOG, Panther
FBgn0030748	TNF-receptor-associated factor-like	Up	1.56129	0.642739	0.00147837	7189	12036	TRAF6	2	2.06	moderate	Yes	No	Panther, TreeFam
FBgn0015372	RabX1	Up	1.54913	0.63146	0.00490027	11031	9771	RAB31	2	1.901	high	Yes	Yes	eggNOG, OrthoDB
FBgn0053936	CG33936 gene product from transcript CG33936-RB	Up	1.40878	0.494443	9.21e-05	7763	13008	ZFAND5	2	1.951	moderate	Yes	No	Isobase, OrthoDB
FBgn0035610	Leucokinin receptor	Up	1.38803	0.473041	0.000698821	6870	11528	TACR3	2	2	moderate	Yes	No	eggNOG, Panther
FBgn0261258	regeneration	Up	1.37074	0.454958	0.00160332	5967	9951	REG1A	2	1.913	high	Yes	Yes	Phylome, RoundUp
FBgn0035708	CG8398 gene product from transcript CG8398-RD	Up	1.3182	0.398571	0.0010811	55643	15504	BTBD2	2	2	moderate	Yes	No	eggNOG, Panther
FBgn0036312	CG17667 gene product from transcript CG17667-RA	Up	1.30815	0.387532	0.00267933	126755	27005	LRRC38	2	2.01	high	Yes	Yes	Panther, Phylome
FBgn0010877	lethal (3) 05822	Up	1.29986	0.378362	0.00484421	152503	30418	SH3D19	2	1.89	high	Yes	Yes	Compara, TreeFam
FBgn0032973	CG6675 gene product from transcript CG6675-RB	Up	7.46458	2.90006	0.0017621	5407	9156	PNLIPRP1	1	1.003	low	Yes	No	RoundUp
FBgn0035501	CG1299 gene product from transcript CG1299-RA	Up	5.03842	2.33297	3.71e-05	8492	9477	PRSS12	1	1.005	low	Yes	No	Inparanoid
FBgn0036287	CG10663 gene product from transcript CG10663-RC	Up	4.50213	2.17061	2.18e-05	3240	5141	HP	1	1.1	low	Yes	Yes	Panther
FBgn0051955	CG31955 gene product from transcript CG31955-RA	Up	4.05183	2.01857	0.000787053	63922	18435	CHTF18	1	0.9	low	Yes	No	eggNOG
FBgn0010038	Glutathione S transferase D2	Up	3.91819	1.97019	0.000856281	653689	33437	GSTT2B	1	0.9	low	Yes	No	eggNOG
FBgn0014380	rho-like	Up	3.65592	1.87023	0.000206789	55288	21168	RHOT1	1	0.95	low	Yes	No	Isobase
FBgn0030309	CG1572 gene product from transcript CG1572-RA	Up	2.99808	1.58404	5.18e-05	51192	13253	CKLF	1	1.1	low	Yes	No	Panther
FBgn0032805	CG10337 gene product from transcript CG10337-RA	Up	2.98273	1.57664	0.000390904	11068	30253	CYB561D2	1	1.1	low	Yes	No	Panther
FBgn0033188	Death resistor Adh domain containing target	Up	2.67131	1.41755	0.00022025	10493	16919	VAT1	1	0.9	low	Yes	Yes	eggNOG
FBgn0028990	Serpin-27A	Up	2.41018	1.26914	0.000941041	5276	8945	SERPINI2	1	1.1	low	Yes	No	Panther
FBgn0051038	CG31038 gene product from transcript CG31038-RA	Up	2.20658	1.14181	0.000113597	375061	25057	FAM89A	1	1.1	low	Yes	Yes	Panther
FBgn0034724	babos	Up	2.12227	1.08561	9.8e-05	89932	19262	PAPLN	1	0.9	low	Yes	No	eggNOG
FBgn0259169	Rho GTPase activating protein at 18B	Up	2.10819	1.076	1.2e-05	85360	25824	SYDE1	1	1.1	low	Yes	No	Panther
FBgn0046685	Wsck	Up	2.00251	1.00181	0.000324284	660	1079	BMX	1	1.1	low	Yes	No	Panther
FBgn0038720	CG6231 gene product from transcript CG6231-RC	Up	1.98939	0.992325	0.00122455	6583	10968	SLC22A4	1	1.1	low	Yes	No	Panther
FBgn0038638	CG7702 gene product from transcript CG7702-RB	Up	1.84164	0.880994	0.000920634	100507050	44159	TPBGL	1	1.1	low	Yes	No	Panther
FBgn0033928	Arc2	Up	1.83475	0.875582	0.00414345	221443	21257	OARD1	1	1.001	low	Yes	No	OrthoDB
FBgn0039130	CG5854 gene product from transcript CG5854-RA	Up	1.71691	0.779817	0.00599297	93517	29834	SDR42E1	1	0.9	low	Yes	No	eggNOG
FBgn0034049	bedraggled	Up	1.66009	0.731265	1.54e-05	6536	11056	SLC6A9	1	1.1	low	Yes	No	Panther
FBgn0034312	CG10916 gene product from transcript CG10916-RA	Up	1.60545	0.682981	0.000323882	6045	10061	RNF2	1	1.003	low	Yes	No	RoundUp
FBgn0032310	CG17086 gene product from transcript CG17086-RA	Up	1.58426	0.663813	0.00022025	10613	16947	ERLIN1	1	1.001	low	Yes	Yes	OrthoDB
FBgn0036373	Tondu-domain-containing Growth Inhibitor	Up	1.57915	0.659151	0.00832499	9686	28966	VGLL4	1	1.1	low	Yes	Yes	Panther
FBgn0036968	CG6680 gene product from transcript CG6680-RA	Up	1.56957	0.650366	0.00147837	5276	8945	SERPINI2	1	1.1	low	Yes	No	Panther
FBgn0260477	CG30283 gene product from transcript CG30283-RA	Up	1.51701	0.60123	0.00642813	1511	2532	CTSG	1	1.001	low	Yes	Yes	OrthoDB
FBgn0013955	Activated Cdc42 kinase-like	Up	1.45487	0.540895	0.00183398	6850	11491	SYK	1	0.91	low	Yes	No	Phylome
FBgn0043903	domeless	Up	1.42808	0.514073	0.000909848	84665	23246	MYPN	1	1.1	low	Yes	No	Panther
FBgn0032469	CG9932 gene product from transcript CG9932-RA	Up	1.35881	0.442341	0.00164208	55734	15940	ZFP64	1	1.1	low	Yes	Yes	Panther
FBgn0003209	raw	Up	1.28174	0.358109	0.00574368	6041	10050	RNASEL	1	0.95	low	Yes	Yes	Isobase
FBgn0038535	aluminum tubes	Up	1.25167	0.323852	0.00202405	6238	10448	RRBP1	1	1.1	low	Yes	Yes	Panther

## Sheet: Human Down
Human homologs of Drosophila genes significantly (p≤.01) downregulated (>1.2 fold) 5-hours after axonal severing
Homologs were determined using DIOPT and only the strongest DIOPT predicted homolog is listed. DIOPT scoring (12=strong homolog, 1= weak homolog)
NOTE: In cases where DIOPT produced multiple homologs with the same score, only one homolog is reported below.
Fly GeneID	Fly Gene Name		Fold Change	Log2 FC	Adjusted p-value	Human GeneID	HGNCID	Human Symbol	DIOPT Score	Weighted Score	Rank	Best Score	Best Score Reverse	Prediction Derived From
FBgn0024289	Sorbitol dehydrogenase 1	Down	4.06307	-2.02257	0.000212005	6652	11184	SORD	12	11.669	high	Yes	Yes	Compara, eggNOG, Homologene, Inparanoid, Isobase, OMA, OrthoDB, orthoMCL, Panther, Phylome, RoundUp, TreeFam
FBgn0036208	CG10361 gene product from transcript CG10361-RA	Down	3.99942	-1.99979	0.000370738	23464	4188	GCAT	12	11.669	high	Yes	Yes	Compara, eggNOG, Homologene, Inparanoid, Isobase, OMA, OrthoDB, orthoMCL, Panther, Phylome, RoundUp, TreeFam
FBgn0022359	Sorbitol dehydrogenase-2	Down	3.38718	-1.76009	9.63e-05	6652	11184	SORD	12	11.669	high	Yes	Yes	Compara, eggNOG, Homologene, Inparanoid, Isobase, OMA, OrthoDB, orthoMCL, Panther, Phylome, RoundUp, TreeFam
FBgn0012036	Aldehyde dehydrogenase	Down	2.34001	-1.22651	0.00216545	217	404	ALDH2	12	11.669	high	Yes	Yes	Compara, eggNOG, Homologene, Inparanoid, Isobase, OMA, OrthoDB, orthoMCL, Panther, Phylome, RoundUp, TreeFam
FBgn0020385	pugilist	Down	2.27466	-1.18565	0.00118348	4522	7432	MTHFD1	12	11.669	high	Yes	Yes	Compara, eggNOG, Homologene, Inparanoid, Isobase, OMA, OrthoDB, orthoMCL, Panther, Phylome, RoundUp, TreeFam
FBgn0037612	CG8112 gene product from transcript CG8112-RA	Down	2.11404	-1.08001	0.000370738	6646	11177	SOAT1	12	11.669	high	Yes	Yes	Compara, eggNOG, Homologene, Inparanoid, Isobase, OMA, OrthoDB, orthoMCL, Panther, Phylome, RoundUp, TreeFam
FBgn0037749	CG9471 gene product from transcript CG9471-RB	Down	1.61274	-0.689512	0.00386672	645	1063	BLVRB	12	11.669	high	Yes	Yes	Compara, eggNOG, Homologene, Inparanoid, Isobase, OMA, OrthoDB, orthoMCL, Panther, Phylome, RoundUp, TreeFam
FBgn0036760	CG5567 gene product from transcript CG5567-RA	Down	1.47181	-0.557593	0.00341703	283871	8909	PGP	12	11.669	high	Yes	Yes	Compara, eggNOG, Homologene, Inparanoid, Isobase, OMA, OrthoDB, orthoMCL, Panther, Phylome, RoundUp, TreeFam
FBgn0039349	Succinic semialdehyde dehydrogenase	Down	1.42395	-0.509903	0.00809669	7915	408	ALDH5A1	12	11.669	high	Yes	Yes	Compara, eggNOG, Homologene, Inparanoid, Isobase, OMA, OrthoDB, orthoMCL, Panther, Phylome, RoundUp, TreeFam
FBgn0036279	sodium chloride cotransporter 69	Down	1.40527	-0.490851	0.00800648	6558	10911	SLC12A2	12	11.669	high	Yes	Yes	Compara, eggNOG, Homologene, Inparanoid, Isobase, OMA, OrthoDB, orthoMCL, Panther, Phylome, RoundUp, TreeFam
FBgn0052056	scramblase 1	Down	1.39439	-0.479634	0.00034535	5359	9092	PLSCR1	12	11.669	high	Yes	Yes	Compara, eggNOG, Homologene, Inparanoid, Isobase, OMA, OrthoDB, orthoMCL, Panther, Phylome, RoundUp, TreeFam
FBgn0017558	Pyruvate dehydrogenase kinase	Down	1.36927	-0.453408	0.00421003	5165	8811	PDK3	12	11.669	high	Yes	Yes	Compara, eggNOG, Homologene, Inparanoid, Isobase, OMA, OrthoDB, orthoMCL, Panther, Phylome, RoundUp, TreeFam
FBgn0051116	Chloride channel-a	Down	1.32925	-0.410612	0.000999888	1181	2020	CLCN2	12	11.669	high	Yes	Yes	Compara, eggNOG, Homologene, Inparanoid, Isobase, OMA, OrthoDB, orthoMCL, Panther, Phylome, RoundUp, TreeFam
FBgn0032191	CG5734 gene product from transcript CG5734-RA	Down	1.28335	-0.359912	0.00382686	9784	14979	SNX17	12	11.669	high	Yes	Yes	Compara, eggNOG, Homologene, Inparanoid, Isobase, OMA, OrthoDB, orthoMCL, Panther, Phylome, RoundUp, TreeFam
FBgn0031703	CG12512 gene product from transcript CG12512-RA	Down	3.81227	-1.93065	0.000138924	80221	26101	ACSF2	11	10.659	high	Yes	Yes	Compara, eggNOG, Homologene, Inparanoid, Isobase, OrthoDB, orthoMCL, Panther, Phylome, RoundUp, TreeFam
FBgn0014031	Serine pyruvate aminotransferase	Down	3.76342	-1.91205	0.00110758	189	341	AGXT	11	10.668	high	Yes	Yes	Compara, eggNOG, Homologene, Inparanoid, Isobase, OMA, orthoMCL, Panther, Phylome, RoundUp, TreeFam
FBgn0030737	CG9914 gene product from transcript CG9914-RA	Down	2.79444	-1.48256	0.00394742	51084	18246	CRYL1	11	10.668	high	Yes	Yes	Compara, eggNOG, Homologene, Inparanoid, Isobase, OMA, orthoMCL, Panther, Phylome, RoundUp, TreeFam
FBgn0036262	CG6910 gene product from transcript CG6910-RB	Down	2.7592	-1.46425	0.000691984	55586	14522	MIOX	11	10.668	high	Yes	Yes	Compara, eggNOG, Homologene, Inparanoid, Isobase, OMA, orthoMCL, Panther, Phylome, RoundUp, TreeFam
FBgn0038916	dead end	Down	2.40522	-1.26617	0.00211959	403	694	ARL3	11	10.719	high	Yes	Yes	Compara, eggNOG, Homologene, Inparanoid, OMA, OrthoDB, orthoMCL, Panther, Phylome, RoundUp, TreeFam
FBgn0023477	Transaldolase	Down	2.23985	-1.1634	0.00325554	6888	11559	TALDO1	11	10.719	high	Yes	Yes	Compara, eggNOG, Homologene, Inparanoid, OMA, OrthoDB, orthoMCL, Panther, Phylome, RoundUp, TreeFam
FBgn0037607	CG8036 gene product from transcript CG8036-RB	Down	2.14238	-1.09922	0.00298095	7086	11834	TKT	11	10.669	high	Yes	Yes	Compara, eggNOG, Inparanoid, Isobase, OMA, OrthoDB, orthoMCL, Panther, Phylome, RoundUp, TreeFam
FBgn0034405	Juvenile hormone epoxide hydrolase 2	Down	2.03072	-1.02199	0.00791353	2052	3401	EPHX1	11	10.659	high	Yes	Yes	Compara, eggNOG, Homologene, Inparanoid, Isobase, OrthoDB, orthoMCL, Panther, Phylome, RoundUp, TreeFam
FBgn0014417	CG13397 gene product from transcript CG13397-RA	Down	1.93682	-0.953692	0.000207089	4669	7632	NAGLU	11	10.668	high	Yes	Yes	Compara, eggNOG, Homologene, Inparanoid, Isobase, OMA, orthoMCL, Panther, Phylome, RoundUp, TreeFam
FBgn0038321	CG6218 gene product from transcript CG6218-RA	Down	1.92625	-0.945796	0.000532185	55577	17174	NAGK	11	10.719	high	Yes	Yes	Compara, eggNOG, Homologene, Inparanoid, OMA, OrthoDB, orthoMCL, Panther, Phylome, RoundUp, TreeFam
FBgn0035231	CTP:phosphocholine cytidylyltransferase 2	Down	1.86841	-0.901809	0.000436924	5130	8754	PCYT1A	11	10.719	high	Yes	Yes	Compara, eggNOG, Homologene, Inparanoid, OMA, OrthoDB, orthoMCL, Panther, Phylome, RoundUp, TreeFam
FBgn0036857	CG9629 gene product from transcript CG9629-RA	Down	1.84788	-0.885875	0.00147837	501	877	ALDH7A1	11	10.668	high	Yes	Yes	Compara, eggNOG, Homologene, Inparanoid, Isobase, OMA, orthoMCL, Panther, Phylome, RoundUp, TreeFam
FBgn0001248	Isocitrate dehydrogenase	Down	1.80805	-0.854434	0.000201626	3417	5382	IDH1	11	10.719	high	Yes	Yes	Compara, eggNOG, Homologene, Inparanoid, OMA, OrthoDB, orthoMCL, Panther, Phylome, RoundUp, TreeFam
FBgn0035950	Galactokinase	Down	1.78945	-0.839517	0.00622189	2585	4119	GALK2	11	10.668	high	Yes	Yes	Compara, eggNOG, Homologene, Inparanoid, Isobase, OMA, orthoMCL, Panther, Phylome, RoundUp, TreeFam
FBgn0003308	rosy	Down	1.78257	-0.833961	0.00227864	7498	12805	XDH	11	10.709	high	Yes	Yes	Compara, eggNOG, Homologene, Inparanoid, Isobase, OMA, OrthoDB, orthoMCL, Panther, Phylome, RoundUp
FBgn0039537	CG5590 gene product from transcript CG5590-RA	Down	1.77956	-0.83152	0.00636671	84263	18572	HSDL2	11	10.668	high	Yes	Yes	Compara, eggNOG, Homologene, Inparanoid, Isobase, OMA, orthoMCL, Panther, Phylome, RoundUp, TreeFam
FBgn0033246	Acetyl-CoA carboxylase	Down	1.72555	-0.787055	0.00022025	31	84	ACACA	11	10.659	high	Yes	Yes	Compara, eggNOG, Homologene, Inparanoid, Isobase, OrthoDB, orthoMCL, Panther, Phylome, RoundUp, TreeFam
FBgn0250876	Semaphorin-5c	Down	1.70648	-0.771025	0.00388295	9037	10736	SEMA5A	11	10.669	high	Yes	Yes	Compara, eggNOG, Inparanoid, Isobase, OMA, OrthoDB, orthoMCL, Panther, Phylome, RoundUp, TreeFam
FBgn0003076	Phosphogluconate mutase	Down	1.67109	-0.740792	0.00394742	5236	8905	PGM1	11	10.719	high	Yes	Yes	Compara, eggNOG, Homologene, Inparanoid, OMA, OrthoDB, orthoMCL, Panther, Phylome, RoundUp, TreeFam
FBgn0003748	Trehalase	Down	1.66549	-0.735946	0.0018783	11181	12266	TREH	11	10.719	high	Yes	Yes	Compara, eggNOG, Homologene, Inparanoid, OMA, OrthoDB, orthoMCL, Panther, Phylome, RoundUp, TreeFam
FBgn0033382	alpha/beta hydrolase 1	Down	1.66239	-0.733256	0.00155531	171586	18718	ABHD3	11	10.659	high	Yes	Yes	Compara, eggNOG, Homologene, Inparanoid, Isobase, OrthoDB, orthoMCL, Panther, Phylome, RoundUp, TreeFam
FBgn0029969	CG10932 gene product from transcript CG10932-RA	Down	1.64124	-0.714782	0.00592108	38	93	ACAT1	11	10.668	high	Yes	Yes	Compara, eggNOG, Homologene, Inparanoid, Isobase, OMA, orthoMCL, Panther, Phylome, RoundUp, TreeFam
FBgn0011591	fringe	Down	1.63532	-0.70957	0.00049041	5986	9974	RFNG	11	10.668	high	Yes	Yes	Compara, eggNOG, Homologene, Inparanoid, Isobase, OMA, orthoMCL, Panther, Phylome, RoundUp, TreeFam
FBgn0039827	CG1544 gene product from transcript CG1544-RA	Down	1.63489	-0.709197	0.000916063	55526	23537	DHTKD1	11	10.668	high	Yes	Yes	Compara, eggNOG, Homologene, Inparanoid, Isobase, OMA, orthoMCL, Panther, Phylome, RoundUp, TreeFam
FBgn0000455	Dipeptidase C	Down	1.63404	-0.708439	0.00464142	5184	8840	PEPD	11	10.668	high	Yes	Yes	Compara, eggNOG, Homologene, Inparanoid, Isobase, OMA, orthoMCL, Panther, Phylome, RoundUp, TreeFam
FBgn0011768	Formaldehyde dehydrogenase	Down	1.58338	-0.663007	0.00229741	128	253	ADH5	11	10.719	high	Yes	Yes	Compara, eggNOG, Homologene, Inparanoid, OMA, OrthoDB, orthoMCL, Panther, Phylome, RoundUp, TreeFam
FBgn0033527	CG11777 gene product from transcript CG11777-RA	Down	1.56964	-0.650432	0.00176663	53938	9262	PPIL3	11	10.719	high	Yes	Yes	Compara, eggNOG, Homologene, Inparanoid, OMA, OrthoDB, orthoMCL, Panther, Phylome, RoundUp, TreeFam
FBgn0028479	Mitochondrial trifunctional protein alpha subunit	Down	1.56618	-0.647254	0.00533594	3030	4801	HADHA	11	10.668	high	Yes	Yes	Compara, eggNOG, Homologene, Inparanoid, Isobase, OMA, orthoMCL, Panther, Phylome, RoundUp, TreeFam
FBgn0034136	Dopamine transporter	Down	1.52329	-0.607189	0.00396002	6530	11048	SLC6A2	11	10.759	high	Yes	Yes	Compara, eggNOG, Homologene, Inparanoid, Isobase, OMA, OrthoDB, orthoMCL, Panther, RoundUp, TreeFam
FBgn0031479	Peroxiredoxin 6005	Down	1.51473	-0.599059	0.00143575	9588	16753	PRDX6	11	10.668	high	Yes	Yes	Compara, eggNOG, Homologene, Inparanoid, Isobase, OMA, orthoMCL, Panther, Phylome, RoundUp, TreeFam
FBgn0031824	CG9547 gene product from transcript CG9547-RA	Down	1.49397	-0.579153	0.00396002	2639	4189	GCDH	11	10.668	high	Yes	Yes	Compara, eggNOG, Homologene, Inparanoid, Isobase, OMA, orthoMCL, Panther, Phylome, RoundUp, TreeFam
FBgn0037687	CG8132 gene product from transcript CG8132-RA	Down	1.40526	-0.490839	0.00169673	56954	29878	NIT2	11	10.719	high	Yes	Yes	Compara, eggNOG, Homologene, Inparanoid, OMA, OrthoDB, orthoMCL, Panther, Phylome, RoundUp, TreeFam
FBgn0031690	CG7742 gene product from transcript CG7742-RA	Down	1.38919	-0.474239	0.00668694	55296	25624	TBC1D19	11	10.668	high	Yes	Yes	Compara, eggNOG, Homologene, Inparanoid, Isobase, OMA, orthoMCL, Panther, Phylome, RoundUp, TreeFam
FBgn0033247	Nucleoporin at 44A	Down	1.38217	-0.466939	0.000187597	81929	30379	SEH1L	11	10.719	high	Yes	Yes	Compara, eggNOG, Homologene, Inparanoid, OMA, OrthoDB, orthoMCL, Panther, Phylome, RoundUp, TreeFam
FBgn0032997	CG17486 gene product from transcript CG17486-RB	Down	1.35997	-0.443572	0.00354899	54529	24910	ASNSD1	11	10.668	high	Yes	Yes	Compara, eggNOG, Homologene, Inparanoid, Isobase, OMA, orthoMCL, Panther, Phylome, RoundUp, TreeFam
FBgn0014930	CG2846 gene product from transcript CG2846-RA	Down	1.31866	-0.399077	0.00667193	55312	30324	RFK	11	10.668	high	Yes	Yes	Compara, eggNOG, Homologene, Inparanoid, Isobase, OMA, orthoMCL, Panther, Phylome, RoundUp, TreeFam
FBgn0038053	CG18549 gene product from transcript CG18549-RA	Down	1.30517	-0.384234	0.00626089	79157	25458	MFSD11	11	10.719	high	Yes	Yes	Compara, eggNOG, Homologene, Inparanoid, OMA, OrthoDB, orthoMCL, Panther, Phylome, RoundUp, TreeFam
FBgn0032904	Microsomal triacylglycerol transfer protein	Down	1.27635	-0.352024	0.00996397	4547	7467	MTTP	11	10.668	high	Yes	Yes	Compara, eggNOG, Homologene, Inparanoid, Isobase, OMA, orthoMCL, Panther, Phylome, RoundUp, TreeFam
FBgn0032242	CG5355 gene product from transcript CG5355-RA	Down	1.26272	-0.336533	0.00935547	5550	9358	PREP	11	10.668	high	Yes	Yes	Compara, eggNOG, Homologene, Inparanoid, Isobase, OMA, orthoMCL, Panther, Phylome, RoundUp, TreeFam
FBgn0020621	Protein kinase related to protein kinase N	Down	1.24562	-0.316858	0.00125869	5586	9406	PKN2	11	10.719	high	Yes	Yes	Compara, eggNOG, Homologene, Inparanoid, OMA, OrthoDB, orthoMCL, Panther, Phylome, RoundUp, TreeFam
FBgn0052486	CG32486 gene product from transcript CG32486-RD	Down	1.24362	-0.314543	0.00945134	50626	17806	CYHR1	11	10.668	high	Yes	Yes	Compara, eggNOG, Homologene, Inparanoid, Isobase, OMA, orthoMCL, Panther, Phylome, RoundUp, TreeFam
FBgn0044328	CG32052 gene product from transcript CG32052-RB	Down	1.23479	-0.30427	0.00858752	27293	21416	SMPDL3B	11	10.668	high	Yes	Yes	Compara, eggNOG, Homologene, Inparanoid, Isobase, OMA, orthoMCL, Panther, Phylome, RoundUp, TreeFam
FBgn0031428	CG9886 gene product from transcript CG9886-RA	Down	1.21158	-0.276888	0.00841576	132158	24247	GLYCTK	11	10.668	high	Yes	Yes	Compara, eggNOG, Homologene, Inparanoid, Isobase, OMA, orthoMCL, Panther, Phylome, RoundUp, TreeFam
FBgn0034406	Juvenile hormone epoxide hydrolase 3	Down	4.25926	-2.0906	9.8e-05	2052	3401	EPHX1	10	9.659	moderate	Yes	No	Compara, eggNOG, Inparanoid, Isobase, OrthoDB, orthoMCL, Panther, Phylome, RoundUp, TreeFam
FBgn0037203	slimfast	Down	2.71034	-1.43847	1.35e-05	6541	11057	SLC7A1	10	9.759	high	Yes	Yes	Compara, eggNOG, Homologene, Inparanoid, OMA, OrthoDB, orthoMCL, Panther, Phylome, RoundUp
FBgn0033093	CG3270 gene product from transcript CG3270-RA	Down	2.53222	-1.3404	0.000298612	55572	26927	FOXRED1	10	9.719	high	Yes	Yes	Compara, eggNOG, Inparanoid, OMA, OrthoDB, orthoMCL, Panther, Phylome, RoundUp, TreeFam
FBgn0010053	Juvenile hormone epoxide hydrolase 1	Down	2.5185	-1.33257	0.00141604	2052	3401	EPHX1	10	9.659	moderate	Yes	No	Compara, eggNOG, Inparanoid, Isobase, OrthoDB, orthoMCL, Panther, Phylome, RoundUp, TreeFam
FBgn0035484	CG11594 gene product from transcript CG11594-RB	Down	2.49777	-1.32064	0.000171484	55277	25610	FGGY	10	9.718	high	Yes	Yes	Compara, eggNOG, Homologene, Inparanoid, OMA, orthoMCL, Panther, Phylome, RoundUp, TreeFam
FBgn0035189	CG9119 gene product from transcript CG9119-RA	Down	2.20421	-1.14026	0.00637232	28970	30204	C11orf54	10	9.665	high	Yes	Yes	Compara, eggNOG, Homologene, Inparanoid, Isobase, OMA, orthoMCL, Panther, Phylome, TreeFam
FBgn0030362	regucalcin	Down	2.19555	-1.13458	0.00117344	9104	9989	RGN	10	9.658	high	Yes	Yes	Compara, eggNOG, Homologene, Inparanoid, Isobase, orthoMCL, Panther, Phylome, RoundUp, TreeFam
FBgn0022774	Ornithine aminotransferase precursor	Down	2.1517	-1.10548	0.00683362	4942	8091	OAT	10	9.718	high	Yes	Yes	Compara, eggNOG, Homologene, Inparanoid, OMA, orthoMCL, Panther, Phylome, RoundUp, TreeFam
FBgn0023537	CG17896 gene product from transcript CG17896-RB	Down	2.04076	-1.02911	7.68e-05	4329	7179	ALDH6A1	10	9.665	high	Yes	Yes	Compara, eggNOG, Homologene, Inparanoid, Isobase, OMA, orthoMCL, Panther, Phylome, TreeFam
FBgn0011770	GIP-like	Down	2.00645	-1.00464	0.00347283	81888	26948	HYI	10	9.718	high	Yes	Yes	Compara, eggNOG, Homologene, Inparanoid, OMA, orthoMCL, Panther, Phylome, RoundUp, TreeFam
FBgn0004647	Notch	Down	1.96388	-0.97371	3.71e-05	4851	7881	NOTCH1	10	9.619	high	Yes	Yes	Compara, eggNOG, Homologene, Inparanoid, OMA, OrthoDB, orthoMCL, Phylome, RoundUp, TreeFam
FBgn0086909	CG31751 gene product from transcript CG31751-RA	Down	1.83452	-0.875403	0.00118348	123688	34403	HYKK	10	9.718	high	Yes	Yes	Compara, eggNOG, Homologene, Inparanoid, OMA, orthoMCL, Panther, Phylome, RoundUp, TreeFam
FBgn0050359	Maltase A5	Down	1.81999	-0.863931	0.00152277	6519	11025	SLC3A1	10	9.709	high	Yes	Yes	Compara, eggNOG, Inparanoid, Isobase, OMA, OrthoDB, orthoMCL, Panther, Phylome, RoundUp
FBgn0030574	CG9413 gene product from transcript CG9413-RA	Down	1.79947	-0.847573	0.000109912	11136	11067	SLC7A9	10	9.738	high	Yes	Yes	eggNOG, Homologene, Inparanoid, Isobase, OMA, orthoMCL, Panther, Phylome, RoundUp, TreeFam
FBgn0032864	CG2493 gene product from transcript CG2493-RA	Down	1.79141	-0.841097	0.00310108	5547	9344	PRCP	10	9.718	high	Yes	Yes	Compara, eggNOG, Homologene, Inparanoid, OMA, orthoMCL, Panther, Phylome, RoundUp, TreeFam
FBgn0031753	CG13999 gene product from transcript CG13999-RA	Down	1.77782	-0.830112	0.00193283	51524	26944	TMEM138	10	9.718	high	Yes	Yes	Compara, eggNOG, Homologene, Inparanoid, OMA, orthoMCL, Panther, Phylome, RoundUp, TreeFam
FBgn0050499	CG30499 gene product from transcript CG30499-RA	Down	1.7656	-0.820155	0.00713184	6120	10293	RPE	10	9.669	high	Yes	Yes	Compara, eggNOG, Homologene, Inparanoid, Isobase, OMA, OrthoDB, Phylome, RoundUp, TreeFam
FBgn0012037	Angiotensin converting enzyme	Down	1.71509	-0.778287	0.00484587	1636	2707	ACE	10	9.664	high	Yes	Yes	Compara, eggNOG, Isobase, OMA, OrthoDB, orthoMCL, Panther, Phylome, RoundUp, TreeFam
FBgn0015623	Cytochrome P450 reductase	Down	1.65798	-0.729422	0.00633026	5447	9208	POR	10	9.738	high	Yes	Yes	eggNOG, Homologene, Inparanoid, Isobase, OMA, orthoMCL, Panther, Phylome, RoundUp, TreeFam
FBgn0030448	CG4351 gene product from transcript CG4351-RA	Down	1.64284	-0.716193	0.00600412	79586	24291	CHPF	10	9.718	high	Yes	Yes	Compara, eggNOG, Homologene, Inparanoid, OMA, orthoMCL, Panther, Phylome, RoundUp, TreeFam
FBgn0037955	CG6950 gene product from transcript CG6950-RC	Down	1.60255	-0.680366	0.00070264	56267	33238	KYAT3	10	9.759	high	Yes	Yes	Compara, eggNOG, Homologene, Inparanoid, OMA, OrthoDB, orthoMCL, Panther, Phylome, RoundUp
FBgn0029935	CG4615 gene product from transcript CG4615-RA	Down	1.56695	-0.64796	0.00109765	23531	7153	MMD	10	9.718	high	Yes	Yes	Compara, eggNOG, Homologene, Inparanoid, OMA, orthoMCL, Panther, Phylome, RoundUp, TreeFam
FBgn0001124	Glutamate oxaloacetate transaminase 1	Down	1.55355	-0.635564	0.00162462	2805	4432	GOT1	10	9.809	high	Yes	Yes	Compara, eggNOG, Homologene, Inparanoid, OMA, OrthoDB, orthoMCL, Panther, RoundUp, TreeFam
FBgn0032237	Malate dehydrogenase 1	Down	1.55282	-0.634887	0.000960508	4190	6970	MDH1	10	9.718	high	Yes	Yes	Compara, eggNOG, Homologene, Inparanoid, OMA, orthoMCL, Panther, Phylome, RoundUp, TreeFam
FBgn0031360	CG31937 gene product from transcript CG31937-RA	Down	1.53922	-0.622199	0.00878737	51635	21524	DHRS7	10	9.669	high	Yes	Yes	Compara, Homologene, Inparanoid, Isobase, OMA, OrthoDB, orthoMCL, Phylome, RoundUp, TreeFam
FBgn0086254	CG6084 gene product from transcript CG6084-RB	Down	1.52799	-0.611635	0.00571242	57016	382	AKR1B10	10	9.656	high	Yes	Yes	Compara, eggNOG, Homologene, Inparanoid, Isobase, OrthoDB, orthoMCL, Panther, Phylome, TreeFam
FBgn0039305	CG11858 gene product from transcript CG11858-RA	Down	1.52289	-0.606811	0.00960675	5303	8992	PIN4	10	9.718	high	Yes	Yes	Compara, eggNOG, Homologene, Inparanoid, OMA, orthoMCL, Panther, Phylome, RoundUp, TreeFam
FBgn0052736	CG32736 gene product from transcript CG32736-RB	Down	1.46374	-0.549664	0.00702828	440957	37257	SMIM4	10	9.719	high	Yes	Yes	Compara, eggNOG, Inparanoid, OMA, OrthoDB, orthoMCL, Panther, Phylome, RoundUp, TreeFam
FBgn0029849	ER GDP-fucose transporter	Down	1.40744	-0.493074	0.00490924	84912	20584	SLC35B4	10	9.718	high	Yes	Yes	Compara, eggNOG, Homologene, Inparanoid, OMA, orthoMCL, Panther, Phylome, RoundUp, TreeFam
FBgn0033882	Ubiquitin activating enzyme 3	Down	1.35973	-0.443318	0.00912125	9039	12470	UBA3	10	9.718	high	Yes	Yes	Compara, eggNOG, Homologene, Inparanoid, OMA, orthoMCL, Panther, Phylome, RoundUp, TreeFam
FBgn0034067	CG8399 gene product from transcript CG8399-RA	Down	1.34897	-0.431856	0.00687206	391059	27622	FRRS1	10	9.568	high	Yes	Yes	Compara, eggNOG, Homologene, Inparanoid, Isobase, OMA, orthoMCL, Phylome, RoundUp, TreeFam
FBgn0001186	Hexokinase A	Down	1.34509	-0.427703	0.000207089	2645	4195	GCK	10	9.659	high	Yes	Yes	Compara, eggNOG, Inparanoid, Isobase, OrthoDB, orthoMCL, Panther, Phylome, RoundUp, TreeFam
FBgn0012034	Acetyl Coenzyme A synthase	Down	1.31057	-0.39019	0.000662231	55902	15814	ACSS2	10	9.709	high	Yes	Yes	Compara, eggNOG, Homologene, Inparanoid, OrthoDB, orthoMCL, Panther, Phylome, RoundUp, TreeFam
FBgn0024753	flotillin 2	Down	1.30938	-0.388886	0.0015324	2319	3758	FLOT2	10	9.718	high	Yes	Yes	Compara, eggNOG, Homologene, Inparanoid, OMA, orthoMCL, Panther, Phylome, RoundUp, TreeFam
FBgn0032729	L-2-hydroxyglutarate dehydrogenase	Down	1.29616	-0.374245	0.00433189	79944	20499	L2HGDH	10	9.718	high	Yes	Yes	Compara, eggNOG, Homologene, Inparanoid, OMA, orthoMCL, Panther, Phylome, RoundUp, TreeFam
FBgn0036211	CG5946 gene product from transcript CG5946-RB	Down	1.28448	-0.361188	0.00864864	51700	24376	CYB5R2	10	9.654	high	Yes	Yes	Compara, eggNOG, Homologene, Isobase, OrthoDB, orthoMCL, Panther, Phylome, RoundUp, TreeFam
FBgn0004622	Tachykinin-like receptor at 99D	Down	1.28354	-0.360125	0.00838754	6870	11528	TACR3	10	9.559	high	Yes	Yes	Compara, eggNOG, Homologene, Inparanoid, Isobase, OrthoDB, orthoMCL, Phylome, RoundUp, TreeFam
FBgn0033765	no extended memory	Down	1.27685	-0.352584	0.00688237	2744	4331	GLS	10	9.718	high	Yes	Yes	Compara, eggNOG, Homologene, Inparanoid, OMA, orthoMCL, Panther, Phylome, RoundUp, TreeFam
FBgn0053523	CG33523 gene product from transcript CG33523-RD	Down	1.24035	-0.31075	0.00740996	158747	28381	MOSPD2	10	9.768	high	Yes	Yes	Compara, Homologene, Inparanoid, Isobase, OMA, orthoMCL, Panther, Phylome, RoundUp, TreeFam
FBgn0053214	Golgi complex-localized glycoprotein 1	Down	1.22924	-0.297767	0.00568213	2734	4316	GLG1	10	9.718	high	Yes	Yes	Compara, eggNOG, Homologene, Inparanoid, OMA, orthoMCL, Panther, Phylome, RoundUp, TreeFam
FBgn0004513	Multiple drug resistance 65	Down	3.74275	-1.9041	0.000665796	5244	45	ABCB4	9	8.694	high	Yes	Yes	Compara, eggNOG, Homologene, Isobase, OrthoDB, orthoMCL, Panther, Phylome, RoundUp
FBgn0035266	Glycerol kinase 2	Down	3.58555	-1.84219	2.08e-05	2710	4289	GK	9	8.651	moderate	Yes	No	Compara, eggNOG, Homologene, Isobase, OrthoDB, orthoMCL, Panther, Phylome, TreeFam
FBgn0052220	CMP-sialic acid synthase	Down	3.2247	-1.68916	0.000370738	55907	18290	CMAS	9	8.651	high	Yes	Yes	Compara, eggNOG, Homologene, Isobase, OrthoDB, orthoMCL, Panther, Phylome, TreeFam
FBgn0001187	Hexokinase C	Down	2.69123	-1.42826	0.000226794	2645	4195	GCK	9	8.656	moderate	Yes	No	Compara, eggNOG, Inparanoid, Isobase, OrthoDB, orthoMCL, Panther, Phylome, TreeFam
FBgn0036463	Reversion-inducing-cysteine-rich protein with kazal motifs	Down	2.38769	-1.25562	0.000277591	8434	11345	RECK	9	8.808	high	Yes	Yes	Compara, eggNOG, Homologene, Inparanoid, OMA, orthoMCL, Panther, RoundUp, TreeFam
FBgn0038516	Pyrroline-5-carboxylate reductase-like 2	Down	2.21157	-1.14507	0.00108815	5831	9721	PYCR1	9	8.759	high	Yes	Yes	Compara, eggNOG, Inparanoid, OMA, OrthoDB, orthoMCL, Panther, Phylome, RoundUp
FBgn0086711	moladietz	Down	2.01971	-1.01415	9.26e-05	90527	26507	DUOXA1	9	8.708	high	Yes	Yes	Compara, eggNOG, Homologene, Inparanoid, orthoMCL, Panther, Phylome, RoundUp, TreeFam
FBgn0031816	CG16947 gene product from transcript CG16947-RA	Down	1.99881	-0.999138	0.000212005	25898	17479	RCHY1	9	8.655	high	Yes	Yes	Compara, eggNOG, Homologene, Inparanoid, Isobase, orthoMCL, Panther, Phylome, TreeFam
FBgn0031975	Transglutaminase	Down	1.71471	-0.777967	0.000438761	7051	11777	TGM1	9	8.708	high	Yes	Yes	Compara, eggNOG, Homologene, Inparanoid, orthoMCL, Panther, Phylome, RoundUp, TreeFam
FBgn0061356	CG18003 gene product from transcript CG18003-RA	Down	1.70662	-0.771145	0.00158509	54363	4809	HAO1	9	8.609	high	Yes	Yes	Compara, eggNOG, Homologene, Inparanoid, OrthoDB, orthoMCL, Phylome, RoundUp, TreeFam
FBgn0033744	Diuretic hormone 44 receptor 2	Down	1.65891	-0.730233	9.22e-05	1395	2358	CRHR2	9	8.619	high	Yes	Yes	Compara, eggNOG, Inparanoid, OMA, OrthoDB, orthoMCL, Phylome, RoundUp, TreeFam
FBgn0001089	beta galactosidase	Down	1.63288	-0.707414	0.00604706	79411	28129	GLB1L	9	8.716	moderate	Yes	No	Compara, eggNOG, Inparanoid, OMA, OrthoDB, orthoMCL, Panther, Phylome, TreeFam
FBgn0085484	Pyridoxal kinase	Down	1.62321	-0.698846	0.00426597	8566	8819	PDXK	9	8.788	high	Yes	Yes	eggNOG, Homologene, Inparanoid, OMA, orthoMCL, Panther, Phylome, RoundUp, TreeFam
FBgn0034436	CG11961 gene product from transcript CG11961-RB	Down	1.61069	-0.687681	0.0048859	79956	23703	ERMP1	9	8.708	moderate	Yes	No	Compara, eggNOG, Homologene, Inparanoid, orthoMCL, Panther, Phylome, RoundUp, TreeFam
FBgn0026428	Histone deacetylase 6	Down	1.54657	-0.629077	0.000370738	10013	14064	HDAC6	9	8.788	high	Yes	Yes	eggNOG, Homologene, Inparanoid, OMA, orthoMCL, Panther, Phylome, RoundUp, TreeFam
FBgn0032618	CG31743 gene product from transcript CG31743-RA	Down	1.54013	-0.623051	0.000734537	50515	17422	CHST11	9	8.636	high	Yes	Yes	eggNOG, Homologene, Inparanoid, Isobase, OMA, OrthoDB, orthoMCL, Phylome, TreeFam
FBgn0039874	β glucuronidase	Down	1.51876	-0.602898	0.00629589	2990	4696	GUSB	9	8.656	moderate	Yes	No	Compara, eggNOG, Inparanoid, Isobase, OrthoDB, orthoMCL, Panther, Phylome, TreeFam
FBgn0036816	Im not dead yet	Down	1.50026	-0.585209	0.00689258	26266	15827	SLC13A4	9	8.819	high	Yes	Yes	Compara, eggNOG, Inparanoid, OMA, OrthoDB, Panther, Phylome, RoundUp, TreeFam
FBgn0024957	Iron regulatory protein 1B	Down	1.4692	-0.555032	0.00132124	48	117	ACO1	9	8.799	moderate	Yes	No	Compara, eggNOG, Homologene, Inparanoid, OrthoDB, orthoMCL, Panther, RoundUp, TreeFam
FBgn0033100	CG3420 gene product from transcript CG3420-RA	Down	1.42625	-0.512223	0.00102915	284106	27578	CISD3	9	8.709	high	Yes	Yes	Compara, eggNOG, Inparanoid, OrthoDB, orthoMCL, Panther, Phylome, RoundUp, TreeFam
FBgn0028425	JhI-21	Down	1.42534	-0.511308	0.00460227	8140	11063	SLC7A5	9	8.754	high	Yes	Yes	Compara, eggNOG, Homologene, OMA, OrthoDB, orthoMCL, Panther, Phylome, RoundUp
FBgn0053087	LDL receptor protein 1	Down	1.31319	-0.393081	0.000572766	4035	6692	LRP1	9	8.709	high	Yes	Yes	Compara, eggNOG, Homologene, Inparanoid, OMA, OrthoDB, orthoMCL, RoundUp, TreeFam
FBgn0025457	Bub3	Down	1.2915	-0.369046	0.000140048	9184	1151	BUB3	9	8.808	high	Yes	Yes	Compara, eggNOG, Homologene, Inparanoid, OMA, orthoMCL, Panther, RoundUp, TreeFam
FBgn0041096	rolling pebbles	Down	1.28552	-0.362357	0.00166692	26115	30212	TANC2	9	8.759	high	Yes	Yes	Compara, Inparanoid, Isobase, OrthoDB, orthoMCL, Panther, Phylome, RoundUp, TreeFam
FBgn0004607	Zn finger homeodomain 2	Down	1.27784	-0.353708	0.000155148	79776	30939	ZFHX4	9	8.718	high	Yes	Yes	Compara, eggNOG, Inparanoid, OMA, orthoMCL, Panther, Phylome, RoundUp, TreeFam
FBgn0033949	CG10131 gene product from transcript CG10131-RA	Down	3.33764	-1.73883	0.00538389	51084	18246	CRYL1	8	7.708	moderate	Yes	No	Compara, eggNOG, Inparanoid, orthoMCL, Panther, Phylome, RoundUp, TreeFam
FBgn0043783	CG32444 gene product from transcript CG32444-RA	Down	3.08919	-1.62723	0.00127449	130589	24063	GALM	8	7.696	moderate	Yes	No	Compara, eggNOG, Inparanoid, Isobase, OrthoDB, orthoMCL, Panther, Phylome
FBgn0083956	CG34120 gene product from transcript CG34120-RC	Down	2.7067	-1.43654	0.00233124	26154	14637	ABCA12	8	7.715	high	Yes	Yes	Compara, eggNOG, Inparanoid, OMA, orthoMCL, Panther, Phylome, TreeFam
FBgn0002778	minidiscs	Down	2.63586	-1.39827	0.000370738	9056	11065	SLC7A7	8	7.844	high	Yes	Yes	Compara, eggNOG, Homologene, OMA, OrthoDB, orthoMCL, Panther, RoundUp
FBgn0050035	Trehalose transporter 1-1	Down	2.54618	-1.34833	3.35e-05	11182	11011	SLC2A6	8	7.806	high	Yes	Yes	Compara, eggNOG, Homologene, Inparanoid, OrthoDB, Panther, Phylome, TreeFam
FBgn0039081	Inwardly rectifying potassium channel 2	Down	2.17395	-1.12032	0.000970345	3768	6258	KCNJ12	8	7.846	high	Yes	Yes	Compara, eggNOG, Homologene, Inparanoid, OMA, OrthoDB, orthoMCL, Panther
FBgn0052191	CG32191 gene product from transcript CG32191-RA	Down	2.06615	-1.04695	0.00970348	340075	32521	ARSI	8	7.606	high	Yes	Yes	Compara, eggNOG, Homologene, Inparanoid, OrthoDB, orthoMCL, Phylome, TreeFam
FBgn0039774	Ceramidase	Down	1.91767	-0.939351	0.00897464	56624	18860	ASAH2	8	7.75	high	Yes	Yes	Compara, eggNOG, Homologene, Isobase, OMA, orthoMCL, Panther, TreeFam
FBgn0038858	CG5793 gene product from transcript CG5793-RA	Down	1.89229	-0.920133	0.000140022	81889	14169	FAHD1	8	7.848	high	Yes	Yes	Compara, eggNOG, Homologene, Inparanoid, OMA, orthoMCL, Panther, RoundUp
FBgn0026061	Multiple inositol polyphosphate phosphatase 1	Down	1.85202	-0.889103	0.00929374	9562	7102	MINPP1	8	7.655	moderate	Yes	No	Compara, eggNOG, Inparanoid, Isobase, orthoMCL, Panther, Phylome, TreeFam
FBgn0032076	CG9510 gene product from transcript CG9510-RC	Down	1.822	-0.86552	0.00226992	435	746	ASL	8	7.878	high	Yes	Yes	eggNOG, Homologene, Inparanoid, OMA, orthoMCL, Panther, RoundUp, TreeFam
FBgn0026576	CG5991 gene product from transcript CG5991-RA	Down	1.70947	-0.773549	0.00380307	23761	8999	PISD	8	7.888	high	Yes	Yes	eggNOG, Homologene, Inparanoid, OMA, Panther, Phylome, RoundUp, TreeFam
FBgn0004167	karst	Down	1.7012	-0.766553	0.000749908	51332	15680	SPTBN5	8	7.688	high	Yes	Yes	eggNOG, Homologene, Inparanoid, OMA, orthoMCL, Phylome, RoundUp, TreeFam
FBgn0015553	tosca	Down	1.65515	-0.726966	0.00198475	9156	3511	EXO1	8	7.708	high	Yes	Yes	Compara, eggNOG, Inparanoid, orthoMCL, Panther, Phylome, RoundUp, TreeFam
FBgn0036551	CG17029 gene product from transcript CG17029-RA	Down	1.47514	-0.560852	0.0011976	3612	6050	IMPA1	8	7.744	moderate	Yes	No	Compara, eggNOG, Isobase, OrthoDB, orthoMCL, Panther, RoundUp, TreeFam
FBgn0033564	Peroxin 6	Down	1.4684	-0.554245	0.00158509	5190	8859	PEX6	8	7.708	high	Yes	Yes	Compara, eggNOG, Inparanoid, orthoMCL, Panther, Phylome, RoundUp, TreeFam
FBgn0037440	Carnitine O-Acetyl-Transferase	Down	1.40715	-0.492779	0.00838754	1384	2342	CRAT	8	7.779	high	Yes	Yes	eggNOG, Homologene, Inparanoid, OMA, OrthoDB, orthoMCL, RoundUp, TreeFam
FBgn0033068	Ptc-related	Down	1.38331	-0.468127	0.00335323	374308	24776	PTCHD3	8	7.693	high	Yes	Yes	Compara, eggNOG, Homologene, Isobase, orthoMCL, Panther, Phylome, RoundUp
FBgn0000635	Fasciclin 2	Down	1.30152	-0.380202	0.00330357	4684	7656	NCAM1	8	7.615	high	Yes	Yes	Compara, eggNOG, Homologene, Inparanoid, OMA, orthoMCL, Phylome, TreeFam
FBgn0005771	no ocelli	Down	1.25932	-0.332642	0.000460691	84858	23589	ZNF503	8	7.788	high	Yes	Yes	eggNOG, Inparanoid, OMA, orthoMCL, Panther, Phylome, RoundUp, TreeFam
FBgn0027499	windei	Down	1.2201	-0.286998	0.00685118	55729	20092	ATF7IP	8	7.858	high	Yes	Yes	Compara, Inparanoid, Isobase, OMA, orthoMCL, Panther, RoundUp, TreeFam
FBgn0020503	Cytoplasmic linker protein 190	Down	1.20974	-0.274695	0.00123316	7461	2586	CLIP2	8	7.758	high	Yes	Yes	Compara, Inparanoid, Isobase, orthoMCL, Panther, Phylome, RoundUp, TreeFam
FBgn0051637	CG31637 gene product from transcript CG31637-RA	Down	1.20649	-0.270816	0.00464142	4166	6938	CHST6	8	7.808	high	Yes	Yes	Compara, eggNOG, Homologene, Inparanoid, Panther, Phylome, RoundUp, TreeFam
FBgn0032144	CG17633 gene product from transcript CG17633-RA	Down	5.53935	-2.46972	0.00457002	1360	2299	CPB1	7	6.889	high	Yes	Yes	Compara, eggNOG, Inparanoid, Isobase, OrthoDB, Panther, RoundUp
FBgn0032069	Lysosomal alpha-mannosidase VI	Down	3.22031	-1.6872	0.0057879	4125	6826	MAN2B1	7	6.701	moderate	Yes	No	Compara, eggNOG, OrthoDB, orthoMCL, Panther, Phylome, TreeFam
FBgn0000565	Ecdysone-induced protein 28/29kD	Down	2.65293	-1.40759	0.000399852	4482	7377	MSRA	7	6.598	high	Yes	Yes	Compara, eggNOG, Inparanoid, Isobase, orthoMCL, Phylome, RoundUp
FBgn0035695	CG10226 gene product from transcript CG10226-RA	Down	2.57664	-1.36549	0.00124781	8647	42	ABCB11	7	6.691	moderate	Yes	No	Compara, eggNOG, Isobase, OrthoDB, orthoMCL, Panther, Phylome
FBgn0035968	Solute carrier family 45 member 1	Down	2.20587	-1.14135	0.000173088	51151	16472	SLC45A2	7	6.798	high	Yes	Yes	Compara, Inparanoid, Isobase, orthoMCL, Panther, Phylome, RoundUp
FBgn0036550	CG17026 gene product from transcript CG17026-RA	Down	2.12933	-1.0904	0.00169673	3613	6051	IMPA2	7	6.741	moderate	Yes	No	Compara, eggNOG, Isobase, OrthoDB, orthoMCL, Panther, TreeFam
FBgn0038037	Cyp9f2	Down	2.11459	-1.08038	0.00196107	1576	2637	CYP3A4	7	6.719	high	Yes	Yes	eggNOG, Homologene, Inparanoid, OrthoDB, orthoMCL, Phylome, RoundUp
FBgn0032077	CG9515 gene product from transcript CG9515-RA	Down	1.8528	-0.88971	0.0022589	8623	751	ASMTL	7	6.743	high	Yes	Yes	Compara, eggNOG, Homologene, orthoMCL, Panther, Phylome, RoundUp
FBgn0029092	ced-6	Down	1.68875	-0.755955	0.00127449	51454	18649	GULP1	7	6.703	high	Yes	Yes	Compara, eggNOG, orthoMCL, Panther, Phylome, RoundUp, TreeFam
FBgn0038197	forkhead box, sub-group O	Down	1.6706	-0.740365	0.00278589	4303	7139	FOXO4	7	6.909	high	Yes	Yes	Compara, Inparanoid, OrthoDB, Panther, Phylome, RoundUp, TreeFam
FBgn0036553	CG17027 gene product from transcript CG17027-RA	Down	1.66863	-0.73866	0.000156741	3612	6050	IMPA1	7	6.741	moderate	Yes	No	Compara, eggNOG, Isobase, OrthoDB, orthoMCL, Panther, TreeFam
FBgn0029131	death executioner Bcl-2 homologue	Down	1.64722	-0.720033	0.00445801	666	1087	BOK	7	6.796	moderate	Yes	No	Compara, eggNOG, Inparanoid, OrthoDB, orthoMCL, Panther, TreeFam
FBgn0050190	Receptor expression enhancing protein 1	Down	1.58266	-0.662355	5.26e-05	51308	17975	REEP2	7	6.848	high	Yes	Yes	Compara, eggNOG, Homologene, Inparanoid, Panther, Phylome, RoundUp
FBgn0034230	CG4853 gene product from transcript CG4853-RA	Down	1.53901	-0.622001	8.59e-05	153020	24881	RASGEF1B	7	6.65	moderate	Yes	No	Compara, eggNOG, Isobase, orthoMCL, Panther, Phylome, TreeFam
FBgn0050193	CG30193 gene product from transcript CG30193-RG	Down	1.52842	-0.612038	3.71e-05	51308	17975	REEP2	7	6.848	high	Yes	Yes	Compara, eggNOG, Homologene, Inparanoid, Panther, Phylome, RoundUp
FBgn0033224	Nop17 like	Down	1.45748	-0.543481	9.22e-05	55172	20188	DNAAF2	7	6.748	high	Yes	Yes	Compara, eggNOG, Inparanoid, orthoMCL, Panther, Phylome, RoundUp
FBgn0004859	cubitus interruptus	Down	1.44969	-0.535746	0.00116852	2736	4318	GLI2	7	6.879	high	Yes	Yes	Inparanoid, OrthoDB, orthoMCL, Panther, Phylome, RoundUp, TreeFam
FBgn0030796	CG4829 gene product from transcript CG4829-RB	Down	1.43494	-0.520993	0.00905484	2678	4250	GGT1	7	6.674	moderate	Yes	No	eggNOG, Homologene, OrthoDB, orthoMCL, Phylome, RoundUp, TreeFam
FBgn0031858	CG17378 gene product from transcript CG17378-RA	Down	1.30101	-0.379628	0.0073643	9764	29058	KIAA0513	7	6.705	high	Yes	Yes	Compara, eggNOG, Inparanoid, orthoMCL, Panther, Phylome, TreeFam
FBgn0050421	Ubiquitin specific protease 15/31	Down	1.28528	-0.362084	9.8e-05	57478	20060	USP31	7	6.608	high	Yes	Yes	Compara, eggNOG, Inparanoid, orthoMCL, Phylome, RoundUp, TreeFam
FBgn0015039	Cytochrome P450-9b2	Down	3.16899	-1.66403	0.00211959	1577	2638	CYP3A5	6	5.716	moderate	Yes	No	eggNOG, Homologene, Inparanoid, OrthoDB, orthoMCL, Phylome
FBgn0051089	CG31089 gene product from transcript CG31089-RA	Down	2.60384	-1.38064	0.000532185	643414	23444	LIPK	6	5.844	moderate	Yes	No	Compara, eggNOG, OrthoDB, Panther, Phylome, RoundUp
FBgn0031860	CG11236 gene product from transcript CG11236-RA	Down	2.45963	-1.29844	0.0011101	8528	2727	DDO	6	5.743	moderate	Yes	No	Compara, eggNOG, orthoMCL, Panther, Phylome, RoundUp
FBgn0033775	Cyp9h1	Down	2.45814	-1.29757	0.000327925	1577	2638	CYP3A5	6	5.716	moderate	Yes	No	eggNOG, Homologene, Inparanoid, OrthoDB, orthoMCL, Phylome
FBgn0038354	CG5404 gene product from transcript CG5404-RA	Down	2.30021	-1.20176	5.18e-05	284129	14471	SLC26A11	6	5.801	moderate	Yes	No	Compara, eggNOG, OrthoDB, Panther, Phylome, TreeFam
FBgn0027073	CG4302 gene product from transcript CG4302-RA	Down	2.0748	-1.05297	0.00016818	7365	12544	UGT2B10	6	5.666	high	Yes	Yes	eggNOG, Inparanoid, Isobase, OrthoDB, orthoMCL, Phylome
FBgn0026721	fat-spondin	Down	2.04702	-1.03352	0.00076863	10418	11252	SPON1	6	5.763	moderate	Yes	No	eggNOG, Isobase, orthoMCL, Panther, Phylome, RoundUp
FBgn0000055	Alcohol dehydrogenase	Down	1.68843	-0.75568	0.00380307	3248	5154	HPGD	6	5.601	moderate	Yes	No	Compara, eggNOG, OrthoDB, orthoMCL, Phylome, TreeFam
FBgn0000056	Adh-related	Down	1.68843	-0.75568	0.00380307	3248	5154	HPGD	6	5.601	moderate	Yes	No	Compara, eggNOG, OrthoDB, orthoMCL, Phylome, TreeFam
FBgn0031516	CG9663 gene product from transcript CG9663-RA	Down	1.67903	-0.747625	0.00396002	9619	73	ABCG1	6	5.801	moderate	Yes	No	Compara, eggNOG, OrthoDB, Panther, Phylome, TreeFam
FBgn0026199	myoglianin	Down	1.61516	-0.691675	0.000876961	2660	4223	MSTN	6	5.738	high	Yes	Yes	Compara, eggNOG, Homologene, Inparanoid, orthoMCL, RoundUp
FBgn0036759	CG5577 gene product from transcript CG5577-RA	Down	1.58016	-0.660067	0.00633026	57026	30259	PDXP	6	5.801	moderate	Yes	No	Compara, eggNOG, OrthoDB, Panther, Phylome, TreeFam
FBgn0039970	CG17508 gene product from transcript CG17508-RA	Down	1.46818	-0.554032	0.00990055	116151	16102	FAM210B	6	5.7	moderate	Yes	No	Compara, eggNOG, orthoMCL, Panther, Phylome, TreeFam
FBgn0034187	CG6967 gene product from transcript CG6967-RB	Down	1.38463	-0.469497	0.00686895	4343	7200	MOV10	6	5.643	high	Yes	Yes	Compara, eggNOG, Isobase, orthoMCL, RoundUp, TreeFam
FBgn0000157	Distal-less	Down	1.37978	-0.464435	0.00459985	1750	2919	DLX6	6	5.803	high	Yes	Yes	Compara, eggNOG, Panther, Phylome, RoundUp, TreeFam
FBgn0051999	CG31999 gene product from transcript CG31999-RA	Down	1.34102	-0.423335	0.000769937	2199	3601	FBLN2	6	5.753	high	Yes	Yes	Compara, Homologene, OMA, orthoMCL, Phylome, RoundUp
FBgn0019952	Organic cation transporter	Down	3.7355	-1.9013	2.2e-05	6583	10968	SLC22A4	5	4.853	high	Yes	Yes	eggNOG, Isobase, orthoMCL, Panther, RoundUp
FBgn0032684	CG10178 gene product from transcript CG10178-RA	Down	2.69682	-1.43126	0.000183222	7365	12544	UGT2B10	5	4.716	moderate	Yes	No	eggNOG, Inparanoid, OrthoDB, orthoMCL, Phylome
FBgn0033065	Cyp6w1	Down	2.34882	-1.23193	0.00136787	1576	2637	CYP3A4	5	4.764	moderate	Yes	No	eggNOG, Isobase, OrthoDB, Phylome, RoundUp
FBgn0027552	CG10863 gene product from transcript CG10863-RA	Down	2.16117	-1.11181	0.00070264	57016	382	AKR1B10	5	4.851	moderate	Yes	No	eggNOG, Isobase, OrthoDB, orthoMCL, Panther
FBgn0025680	cryptochrome	Down	2.11052	-1.0776	0.000403685	1408	2385	CRY2	5	4.784	moderate	Yes	No	Compara, eggNOG, Isobase, OrthoDB, RoundUp
FBgn0032400	CG6770 gene product from transcript CG6770-RA	Down	2.10891	-1.0765	0.0006172	26471	29990	NUPR1	5	4.863	high	Yes	Yes	eggNOG, orthoMCL, Panther, RoundUp, TreeFam
FBgn0037387	CG1213 gene product from transcript CG1213-RB	Down	1.98895	-0.992008	0.0072362	29988	13812	SLC2A8	5	4.841	moderate	Yes	No	Compara, eggNOG, OrthoDB, Panther, Phylome
FBgn0032783	CG10237 gene product from transcript CG10237-RA	Down	1.88268	-0.912789	0.00380307	79183	16114	TTPAL	5	4.908	high	Yes	Yes	eggNOG, Inparanoid, orthoMCL, Panther, RoundUp
FBgn0031515	CG9664 gene product from transcript CG9664-RC	Down	1.87362	-0.905831	0.00161251	9619	73	ABCG1	5	4.964	moderate	Yes	No	eggNOG, OrthoDB, Panther, RoundUp, TreeFam
FBgn0030615	Cyp4s3	Down	1.84577	-0.884223	0.00791744	1579	2642	CYP4A11	5	4.851	high	Yes	Yes	eggNOG, Isobase, OrthoDB, orthoMCL, Panther
FBgn0030884	CG6847 gene product from transcript CG6847-RA	Down	1.7639	-0.818767	0.00220388	5406	9155	PNLIP	5	4.954	moderate	Yes	No	eggNOG, Isobase, OrthoDB, Panther, RoundUp
FBgn0051673	CG31673 gene product from transcript CG31673-RA	Down	1.72252	-0.784522	0.00263861	9380	4570	GRHPR	5	4.79	moderate	Yes	No	Compara, eggNOG, orthoMCL, Panther, TreeFam
FBgn0033101	CG9436 gene product from transcript CG9436-RA	Down	1.63161	-0.706299	0.00109404	10327	380	AKR1A1	5	4.764	high	Yes	Yes	eggNOG, OrthoDB, orthoMCL, RoundUp, TreeFam
FBgn0000244	blistery	Down	1.59546	-0.673976	0.00129153	64759	21616	TNS3	5	4.673	high	Yes	Yes	eggNOG, orthoMCL, Phylome, RoundUp, TreeFam
FBgn0013771	Cytochrome P450-6a9	Down	1.52205	-0.606016	0.00878737	6916	11609	TBXAS1	5	4.741	moderate	Yes	No	Compara, eggNOG, Homologene, OrthoDB, Phylome
FBgn0020299	stumps	Down	1.50928	-0.593856	0.000444176	118788	30034	PIK3AP1	5	4.843	high	Yes	Yes	Compara, eggNOG, Panther, Phylome, RoundUp
FBgn0034889	Sulfotransferase 3	Down	1.50801	-0.592648	0.00670471	25830	14903	SULT4A1	5	4.871	moderate	Yes	No	eggNOG, OrthoDB, Panther, Phylome, TreeFam
FBgn0085369	Dorsal root ganglia homeobox	Down	1.47842	-0.564052	0.00720629	644168	21536	DRGX	5	5.039	high	Yes	Yes	Compara, Inparanoid, OrthoDB, Panther, RoundUp
FBgn0259204	CG42308 gene product from transcript CG42308-RA	Down	1.46374	-0.549664	0.00702828	728568	34450	C12orf73	5	4.914	high	Yes	Yes	OrthoDB, orthoMCL, Panther, Phylome, RoundUp
FBgn0003575	suppressor of sable	Down	1.4284	-0.5144	5.27e-05	376940	24762	ZC3H6	5	4.938	high	Yes	Yes	Compara, eggNOG, Inparanoid, Panther, RoundUp
FBgn0036007	pathetic	Down	1.29497	-0.372914	0.00545168	285641	19659	SLC36A3	5	4.841	moderate	Yes	No	Compara, eggNOG, OrthoDB, Panther, Phylome
FBgn0005624	Posterior sex combs	Down	1.28982	-0.367175	0.00889692	648	1066	BMI1	5	4.693	high	Yes	Yes	Compara, eggNOG, orthoMCL, RoundUp, TreeFam
FBgn0028494	CG6424 gene product from transcript CG6424-RA	Down	1.24211	-0.312788	0.00156001	220965	19371	FAM13C	5	4.905	high	Yes	Yes	Compara, Inparanoid, Panther, Phylome, TreeFam
FBgn0032976	CG6448 gene product from transcript CG6448-RC	Down	1.23166	-0.300609	0.00380307	389813	37284	C9orf172	5	4.843	high	Yes	Yes	Compara, eggNOG, Panther, Phylome, RoundUp
FBgn0051100	CG31100 gene product from transcript CG31100-RA	Down	3.61031	-1.85212	1.9e-05	29988	13812	SLC2A8	4	3.84	moderate	Yes	No	Compara, eggNOG, Panther, Phylome
FBgn0029994	CG2254 gene product from transcript CG2254-RA	Down	3.60562	-1.85025	9.19e-05	51170	22960	HSD17B11	4	3.951	moderate	Yes	No	eggNOG, Isobase, OrthoDB, Panther
FBgn0034885	Entomoglyceroporin 4	Down	3.46284	-1.79195	0.00212608	363	639	AQP6	4	3.951	high	Yes	Yes	eggNOG, Isobase, OrthoDB, Panther
FBgn0025454	Cyp6g1	Down	2.76923	-1.46948	0.00740996	6916	11609	TBXAS1	4	3.741	moderate	Yes	No	Compara, eggNOG, OrthoDB, Phylome
FBgn0027843	Carbonic anhydrase 2	Down	2.68974	-1.42746	0.00184037	766	1381	CA7	4	3.901	moderate	Yes	No	eggNOG, OrthoDB, orthoMCL, Panther
FBgn0014469	Cytochrome P450-4e2	Down	2.61971	-1.38941	0.00632384	285440	23198	CYP4V2	4	3.901	moderate	Yes	No	eggNOG, OrthoDB, orthoMCL, Panther
FBgn0031182	Cyp6t1	Down	2.56873	-1.36106	0.00118272	6916	11609	TBXAS1	4	3.741	moderate	Yes	No	Compara, eggNOG, OrthoDB, Phylome
FBgn0038681	Cyp12a4	Down	2.53641	-1.34279	8e-05	1591	2602	CYP24A1	4	3.755	moderate	Yes	No	eggNOG, Inparanoid, Isobase, orthoMCL
FBgn0017561	Open rectifier K[+] channel 1	Down	2.30831	-1.20684	0.000340955	50801	6279	KCNK4	4	3.838	high	Yes	Yes	Compara, eggNOG, Inparanoid, RoundUp
FBgn0053829	His2A:CG33829	Down	2.15104	-1.10503	0.00884086	8336	4735	HIST1H2AM	4	3.83	high	Yes	Yes	Compara, eggNOG, orthoMCL, Panther
FBgn0053844	His2A:CG33844	Down	2.06725	-1.04771	0.00154374	8969	4737	HIST1H2AG	4	3.83	moderate	Yes	No	Compara, eggNOG, orthoMCL, Panther
FBgn0031689	Cyp28d1	Down	2.05487	-1.03905	0.00166692	6916	11609	TBXAS1	4	3.771	moderate	Yes	No	eggNOG, OrthoDB, Phylome, TreeFam
FBgn0033980	Cyp6a20	Down	2.05329	-1.03794	0.000277591	6916	11609	TBXAS1	4	3.811	moderate	Yes	No	eggNOG, Homologene, OrthoDB, Phylome
FBgn0031520	CG8837 gene product from transcript CG8837-RA	Down	2.02619	-1.01877	3.71e-05	29988	13812	SLC2A8	4	3.84	moderate	Yes	No	Compara, eggNOG, Panther, Phylome
FBgn0041629	Hexosaminidase 2	Down	2.00215	-1.00155	0.000348715	3073	4878	HEXA	4	3.838	moderate	Yes	No	Compara, eggNOG, Inparanoid, RoundUp
FBgn0032433	Organic anion transporting polypeptide 33Ea	Down	1.94414	-0.959134	0.00050753	11309	10962	SLCO2B1	4	3.84	moderate	Yes	No	Compara, eggNOG, Panther, Phylome
FBgn0040260	Ugt36Bc	Down	1.91398	-0.936578	0.000787053	54659	12535	UGT1A3	4	3.811	moderate	Yes	No	eggNOG, Homologene, OrthoDB, Phylome
FBgn0036997	CG5955 gene product from transcript CG5955-RA	Down	1.83264	-0.873926	0.00206558	157739	15547	TDH	4	3.963	high	Yes	Yes	Isobase, Panther, Phylome, RoundUp
FBgn0028940	Cyp28a5	Down	1.81021	-0.856158	0.00283447	6916	11609	TBXAS1	4	3.771	moderate	Yes	No	eggNOG, OrthoDB, Phylome, TreeFam
FBgn0036834	CG6836 gene product from transcript CG6836-RA	Down	1.80685	-0.85348	0.00354746	200931	29955	SLC51A	4	3.98	high	Yes	Yes	OMA, Panther, Phylome, TreeFam
FBgn0034387	Cyp12b2	Down	1.74714	-0.804995	0.00103118	1591	2602	CYP24A1	4	3.915	moderate	Yes	No	eggNOG, Homologene, Inparanoid, OMA
FBgn0034716	Organic anion transporting polypeptide 58Dc	Down	1.69383	-0.760289	0.00159308	11309	10962	SLCO2B1	4	3.84	moderate	Yes	No	Compara, eggNOG, Panther, Phylome
FBgn0034605	CG15661 gene product from transcript CG15661-RB	Down	1.68562	-0.753278	0.00623993	54658	12530	UGT1A1	4	3.818	high	Yes	Yes	eggNOG, Inparanoid, Phylome, RoundUp
FBgn0040259	Ugt86Da	Down	1.67837	-0.747065	0.00249606	7366	12546	UGT2B15	4	3.825	moderate	Yes	No	eggNOG, Inparanoid, OMA, Phylome
FBgn0033809	CG4630 gene product from transcript CG4630-RA	Down	1.66151	-0.732497	0.00405832	6583	10968	SLC22A4	4	3.89	moderate	Yes	No	Compara, eggNOG, Panther, TreeFam
FBgn0014396	timeless	Down	1.66133	-0.732338	9.4e-05	8914	11813	TIMELESS	4	3.7	moderate	Yes	No	Compara, eggNOG, Phylome, TreeFam
FBgn0020307	defective proventriculus	Down	1.48871	-0.574066	0.00117619	6304	10541	SATB1	4	3.953	high	Yes	Yes	eggNOG, Isobase, Panther, RoundUp
FBgn0033764	CG8776 gene product from transcript CG8776-RD	Down	1.46156	-0.547511	0.00021684	1534	2571	CYB561	4	3.791	moderate	Yes	No	Compara, eggNOG, OrthoDB, TreeFam
FBgn0036742	CG7497 gene product from transcript CG7497-RA	Down	1.43339	-0.519432	0.00725981	5733	9595	PTGER3	4	3.878	high	Yes	Yes	Inparanoid, Phylome, RoundUp, TreeFam
FBgn0032330	SAM-motif ubiquitously expressed punctatedly localized protein	Down	1.29509	-0.373054	0.00421003	148398	28706	SAMD11	4	3.933	high	Yes	Yes	Compara, eggNOG, Panther, RoundUp
FBgn0026729	axotactin	Down	1.21286	-0.278409	0.00940856	26047	13830	CNTNAP2	4	3.74	moderate	Yes	No	Compara, eggNOG, Isobase, TreeFam
FBgn0085426	Rad, Gem/Kir family member 3	Down	1.21114	-0.276362	0.0046005	6236	10446	RRAD	4	3.84	moderate	Yes	No	Compara, eggNOG, Panther, Phylome
FBgn0034394	CG15096 gene product from transcript CG15096-RA	Down	5.11953	-2.35601	0.00115678	26503	10933	SLC17A5	3	3.001	moderate	Yes	No	eggNOG, OrthoDB, Panther
FBgn0015033	Cytochrome P450-4d8	Down	2.84205	-1.50693	0.003563	285440	23198	CYP4V2	3	3.001	moderate	Yes	No	eggNOG, OrthoDB, Panther
FBgn0040349	CG3699 gene product from transcript CG3699-RA	Down	2.79197	-1.48129	0.00891317	51171	23238	HSD17B14	3	2.908	high	Yes	Yes	eggNOG, Inparanoid, RoundUp
FBgn0032877	CG2617 gene product from transcript CG2617-RA	Down	2.66773	-1.41561	0.00602593	79102	14646	RNF26	3	2.853	high	Yes	Yes	Isobase, orthoMCL, RoundUp
FBgn0040102	lectin-24Db	Down	2.60859	-1.38327	0.00271821	339390	24591	CLEC4G	3	2.865	high	Yes	Yes	Inparanoid, Isobase, Phylome
FBgn0038407	CG6126 gene product from transcript CG6126-RA	Down	2.52096	-1.33397	0.00022025	85413	20302	SLC22A16	3	2.893	high	Yes	Yes	Compara, RoundUp, TreeFam
FBgn0037817	Cyp12e1	Down	2.11746	-1.08234	0.000155148	1594	2606	CYP27B1	3	2.855	moderate	Yes	No	eggNOG, Inparanoid, Isobase
FBgn0031914	CG5973 gene product from transcript CG5973-RA	Down	2.01446	-1.01039	0.00016818	79183	16114	TTPAL	3	3.005	moderate	Yes	No	eggNOG, Inparanoid, Panther
FBgn0038279	Secreted decoy of InR	Down	1.9397	-0.955833	0.000297724	3480	5465	IGF1R	3	2.78	moderate	Yes	No	Compara, eggNOG, Isobase
FBgn0040091	Ugt58Fa	Down	1.88863	-0.917339	0.00400804	54659	12535	UGT1A3	3	2.811	moderate	Yes	No	eggNOG, OrthoDB, Phylome
FBgn0036260	Rhodopsin 7	Down	1.8531	-0.889943	0.000712163	94233	14449	OPN4	3	2.841	moderate	Yes	No	Compara, OrthoDB, Phylome
FBgn0027570	Neprilysin 2	Down	1.84532	-0.883871	0.0093247	1889	3146	ECE1	3	2.851	moderate	Yes	No	eggNOG, Isobase, OrthoDB
FBgn0027601	pudgy	Down	1.76483	-0.81953	0.000374794	80221	26101	ACSF2	3	2.853	moderate	Yes	No	Isobase, orthoMCL, RoundUp
FBgn0032752	CG10702 gene product from transcript CG10702-RB	Down	1.68302	-0.751054	0.000172221	3645	6093	INSRR	3	2.82	moderate	Yes	No	eggNOG, OMA, Phylome
FBgn0051548	CG31548 gene product from transcript CG31548-RA	Down	1.6359	-0.710085	0.00707405	51171	23238	HSD17B14	3	2.855	high	Yes	Yes	eggNOG, Inparanoid, Isobase
FBgn0031998	Sodium/solute co-transporter-like 5A11	Down	1.61105	-0.688005	0.000457425	6528	11040	SLC5A5	3	3.001	moderate	Yes	No	eggNOG, OrthoDB, Panther
FBgn0030339	Cyp28c1	Down	1.60492	-0.682499	0.00290236	6916	11609	TBXAS1	3	2.871	moderate	Yes	No	OrthoDB, Phylome, TreeFam
FBgn0038107	CG17327 gene product from transcript CG17327-RA	Down	1.54022	-0.623139	0.00740996	51651	24265	PTRH2	3	3.104	moderate	Yes	No	OrthoDB, Panther, RoundUp
FBgn0085342	CG34313 gene product from transcript CG34313-RA	Down	1.54013	-0.623051	0.000734537	79622	14161	SNRNP25	3	2.71	high	Yes	Yes	eggNOG, orthoMCL, Phylome
FBgn0033772	CG12488 gene product from transcript CG12488-RA	Down	1.4601	-0.546066	0.00152277	344148	29847	NCKAP5	3	3.003	high	Yes	Yes	eggNOG, Panther, RoundUp
FBgn0039914	maverick	Down	1.32933	-0.410703	0.00747385	7043	11769	TGFB3	3	2.95	high	Yes	Yes	eggNOG, Isobase, Panther
FBgn0259985	Metallophosphoesterase	Down	1.24764	-0.3192	0.00161251	65258	15988	MPPE1	3	2.853	moderate	Yes	No	eggNOG, Isobase, RoundUp
FBgn0027562	CG10345 gene product from transcript CG10345-RA	Down	4.27537	-2.09605	0.00213941	950	1665	SCARB2	2	2	moderate	Yes	No	eggNOG, Panther
FBgn0000406	Cytochrome b5-related	Down	3.99381	-1.99777	0.000438761	3992	3574	FADS1	2	1.905	high	Yes	Yes	eggNOG, Inparanoid
FBgn0014033	Scavenger receptor class C, type I	Down	3.44938	-1.78634	0.00964129	161357	19835	MDGA2	2	2	high	Yes	Yes	eggNOG, Panther
FBgn0035090	CG2736 gene product from transcript CG2736-RA	Down	3.07487	-1.62052	0.00602593	950	1665	SCARB2	2	2	moderate	Yes	No	eggNOG, Panther
FBgn0039040	CG13833 gene product from transcript CG13833-RA	Down	3.06099	-1.614	0.00738742	195814	30311	SDR16C5	2	2	moderate	Yes	No	eggNOG, Panther
FBgn0039800	Niemann-Pick type C-2g	Down	3.05671	-1.61198	0.00940856	10577	14537	NPC2	2	2.06	moderate	Yes	No	Panther, TreeFam
FBgn0039178	CG6356 gene product from transcript CG6356-RA	Down	3.01023	-1.58987	0.000172439	6582	10966	SLC22A2	2	2	high	Yes	Yes	eggNOG, Panther
FBgn0037973	CG18547 gene product from transcript CG18547-RA	Down	2.72933	-1.44855	0.00810629	8514	6229	KCNAB2	2	1.953	moderate	Yes	No	Isobase, RoundUp
FBgn0038752	CG4462 gene product from transcript CG4462-RA	Down	2.65192	-1.40704	1.9e-05	6582	10966	SLC22A2	2	2	high	Yes	Yes	eggNOG, Panther
FBgn0063494	Glutathione S transferase E6	Down	2.42171	-1.27603	0.000844107	653689	33437	GSTT2B	2	1.8	moderate	Yes	No	eggNOG, orthoMCL
FBgn0032603	CG17928 gene product from transcript CG17928-RA	Down	2.27422	-1.18537	0.000909674	3992	3574	FADS1	2	1.905	high	Yes	Yes	eggNOG, Inparanoid
FBgn0001114	Glutactin	Down	2.18426	-1.12715	0.00851433	57555	14290	NLGN2	2	2	moderate	Yes	No	eggNOG, Panther
FBgn0037835	CG14687 gene product from transcript CG14687-RA	Down	2.0837	-1.05915	0.00184037	53340	11210	SPA17	2	2.101	high	Yes	Yes	OrthoDB, Panther
FBgn0036560	CG5895 gene product from transcript CG5895-RA	Down	2.07896	-1.05586	0.00183084	55344	23148	PLCXD1	2	1.87	moderate	Yes	No	Phylome, TreeFam
FBgn0063498	Glutathione S transferase E2	Down	1.99275	-0.994763	0.00791353	653689	33437	GSTT2B	2	1.8	moderate	Yes	No	eggNOG, orthoMCL
FBgn0015576	alpha-Esterase-8	Down	1.9331	-0.950918	0.000344697	1066	1863	CES1	2	1.85	moderate	Yes	No	eggNOG, Isobase
FBgn0029768	Sex peptide receptor	Down	1.90695	-0.931268	0.000211042	124274	19995	GPR139	2	2.01	moderate	Yes	No	Panther, Phylome
FBgn0031808	CG9507 gene product from transcript CG9507-RA	Down	1.89096	-0.919119	0.00189482	9718	13275	ECE2	2	2	moderate	Yes	No	eggNOG, Panther
FBgn0027528	gone early	Down	1.82173	-0.865308	0.00230516	9718	13275	ECE2	2	2	moderate	Yes	No	eggNOG, Panther
FBgn0261360	Guanylyl cyclase at 76C	Down	1.66765	-0.737818	0.000154325	4881	7943	NPR1	2	1.901	moderate	Yes	No	eggNOG, OrthoDB
FBgn0063497	Glutathione S transferase E3	Down	1.62856	-0.703597	0.00199067	653689	33437	GSTT2B	2	1.8	moderate	Yes	No	eggNOG, orthoMCL
FBgn0051663	CG31663 gene product from transcript CG31663-RA	Down	1.46026	-0.546221	0.00578025	54842	24711	MFSD6	2	1.81	moderate	Yes	No	eggNOG, Phylome
FBgn0011701	reversed polarity	Down	1.43211	-0.518141	0.00074921	431707	28838	LHX8	2	1.913	moderate	Yes	No	Phylome, RoundUp
FBgn0033584	CG7737 gene product from transcript CG7737-RA	Down	1.41883	-0.504704	0.00106055	221656	21577	KDM1B	2	2.05	moderate	Yes	No	Isobase, Panther
FBgn0031653	Jonah 25Biii	Down	8.72928	-3.12586	0.00329374	716	1247	C1S	1	0.91	low	Yes	Yes	Phylome
FBgn0036587	CG4950 gene product from transcript CG4950-RB	Down	5.6689	-2.50307	8.03e-05	7098	11849	TLR3	1	1.1	low	Yes	No	Panther
FBgn0035670	CG10472 gene product from transcript CG10472-RA	Down	3.62037	-1.85614	0.00633894	11330	2523	CTRC	1	0.95	low	Yes	No	Isobase
FBgn0040060	yippee interacting protein 7	Down	3.01677	-1.593	0.00491571	354	6364	KLK3	1	0.95	low	Yes	No	Isobase
FBgn0259896	nimrod C1	Down	2.95641	-1.56384	0.00903398	253935	19705	ANGPTL5	1	1.001	low	Yes	No	OrthoDB
FBgn0034717	CG5819 gene product from transcript CG5819-RA	Down	2.90353	-1.53781	0.00184817	123872	30539	DNAAF1	1	1.1	low	Yes	No	Panther
FBgn0053970	CG33970 gene product from transcript CG33970-RA	Down	2.80753	-1.4893	0.00403386	9429	74	ABCG2	1	0.91	low	Yes	No	Phylome
FBgn0030828	CG5162 gene product from transcript CG5162-RA	Down	2.64639	-1.40403	0.000226794	5408	9157	PNLIPRP2	1	1.1	low	Yes	No	Panther
FBgn0038105	yellow-f2	Down	2.51019	-1.3278	0.00917275	54344	3007	DPM3	1	1.001	low	Yes	No	OrthoDB
FBgn0032029	CG17292 gene product from transcript CG17292-RB	Down	2.21565	-1.14773	0.000225802	5408	9157	PNLIPRP2	1	1.1	low	Yes	No	Panther
FBgn0038938	CG7084 gene product from transcript CG7084-RB	Down	1.98905	-0.992081	0.000344697	6583	10968	SLC22A4	1	1.1	low	Yes	No	Panther
FBgn0250848	26-29kD-proteinase	Down	1.95912	-0.970207	0.00326473	8722	2531	CTSF	1	0.95	low	Yes	No	Isobase
FBgn0025878	wrapper	Down	1.94236	-0.957812	0.00339513	402665	34550	IGLON5	1	0.93	low	Yes	No	Compara
FBgn0260005	water witch	Down	1.8574	-0.893288	0.000416336	7442	12716	TRPV1	1	0.95	low	Yes	No	Isobase
FBgn0038260	CG14855 gene product from transcript CG14855-RA	Down	1.76683	-0.821161	0.00545168	6583	10968	SLC22A4	1	1.1	low	Yes	No	Panther
FBgn0032213	CG5390 gene product from transcript CG5390-RA	Down	1.7138	-0.777197	0.000114579	354	6364	KLK3	1	1.1	low	Yes	No	Panther
FBgn0027590	Glutathione S transferase E12	Down	1.69552	-0.761728	0.00864864	653689	33437	GSTT2B	1	0.9	low	Yes	No	eggNOG
FBgn0038347	Aldehyde oxidase 1	Down	1.67068	-0.740439	0.00312002	316	553	AOX1	1	0.9	low	Yes	No	eggNOG
FBgn0036294	CG10654 gene product from transcript CG10654-RA	Down	1.56627	-0.647329	0.000985175	2122	3498	MECOM	1	0.95	low	Yes	No	Isobase
FBgn0037552	CG7800 gene product from transcript CG7800-RA	Down	1.5658	-0.646901	0.00946346	7098	11849	TLR3	1	1.1	low	Yes	No	Panther
FBgn0034718	windpipe	Down	1.49968	-0.584654	0.000718873	349667	23053	RTN4RL2	1	1.1	low	Yes	Yes	Panther
FBgn0027660	bloated tubules	Down	1.42565	-0.511618	0.00683362	6535	11055	SLC6A8	1	1.1	low	Yes	No	Panther
FBgn0038262	CG14857 gene product from transcript CG14857-RA	Down	1.38028	-0.464961	0.00274519	6583	10968	SLC22A4	1	1.1	low	Yes	No	Panther
FBgn0039329	CG10669 gene product from transcript CG10669-RA	Down	1.37178	-0.456053	0.00147507	643836	23241	ZFP62	1	1.1	low	Yes	Yes	Panther
FBgn0001189	halfway	Down	1.37036	-0.454557	0.00231753	57611	29286	ISLR2	1	0.91	low	Yes	No	Phylome
FBgn0030941	wengen	Down	1.3128	-0.392653	0.00289736	7293	11918	TNFRSF4	1	0.96	low	Yes	Yes	TreeFam
FBgn0034089	CG8446 gene product from transcript CG8446-RC	Down	1.26897	-0.34366	0.00493792	51601	29569	LIPT1	1	0.95	low	Yes	No	Isobase
FBgn0000719	folded gastrulation	Down	1.24817	-0.319817	0.00330357	55707	25528	NECAP2	1	0.96	low	Yes	No	TreeFam
FBgn0052043	CG32043 gene product from transcript CG32043-RA	Down	1.22251	-0.28985	0.0014897	26578	8510	OSTF1	1	1.1	low	Yes	Yes	Panther
FBgn0021979	lethal (2) k09913	Down	1.20186	-0.265269	0.0015869	79639	26186	TMEM53	1	0.9	low	Yes	No	eggNOG

## Sheet: Mouse Up
Mouse homologs of Drosophila genes significantly (p≤.01) upregulated (>1.2 fold) 5-hours after axon injury.
Homologs were determined using DIOPT and only the strongest DIOPT predicted homolog is listed. DIOPT scoring (12=strong homolog, 1= weak homolog)
NOTE: In cases where DIOPT produced multiple homologs with the same score, only one homolog is reported below.
Fly GeneID	Fly Gene Name		Fold Change	Log2 FC	Adjusted p-value	Mouse GeneID	MGIID	Mouse Symbol	DIOPT Score	Weighted Score	Rank	Best Score	Best Score Reverse	Prediction Derived From
FBgn0010222	NAD-dependent methylenetetrahydrofolate dehydrogenase	Up	4.43932	2.15034	0.00021684	17768	1338850	Mthfd2	12	11.669	high	Yes	Yes	Compara, eggNOG, Homologene, Inparanoid, Isobase, OMA, OrthoDB, orthoMCL, Panther, Phylome, RoundUp, TreeFam
FBgn0034709	Secreted Wg-interacting molecule	Up	3.18271	1.67025	0.0015324	94242	2137617	Tinagl1	12	11.669	high	Yes	Yes	Compara, eggNOG, Homologene, Inparanoid, Isobase, OMA, OrthoDB, orthoMCL, Panther, Phylome, RoundUp, TreeFam
FBgn0086347	Myosin 31DF	Up	2.66688	1.41515	8.03e-05	338367	107728	Myo1d	12	11.669	high	Yes	Yes	Compara, eggNOG, Homologene, Inparanoid, Isobase, OMA, OrthoDB, orthoMCL, Panther, Phylome, RoundUp, TreeFam
FBgn0033836	CG18278 gene product from transcript CG18278-RA	Up	2.63226	1.3963	0.00539384	75612	1922862	Gns	12	11.669	high	Yes	Yes	Compara, eggNOG, Homologene, Inparanoid, Isobase, OMA, OrthoDB, orthoMCL, Panther, Phylome, RoundUp, TreeFam
FBgn0032731	Swiprosin-1	Up	1.99503	0.996408	0.000787677	27984	106504	Efhd2	12	11.669	high	Yes	Yes	Compara, eggNOG, Homologene, Inparanoid, Isobase, OMA, OrthoDB, orthoMCL, Panther, Phylome, RoundUp, TreeFam
FBgn0036381	CG8745 gene product from transcript CG8745-RA	Up	1.97146	0.979267	0.00406619	71760	1919010	Etnppl	12	11.669	high	Yes	Yes	Compara, eggNOG, Homologene, Inparanoid, Isobase, OMA, OrthoDB, orthoMCL, Panther, Phylome, RoundUp, TreeFam
FBgn0042094	Adenylate kinase-3	Up	1.76838	0.822425	0.00964129	56248	1860835	Ak3	12	11.669	high	Yes	Yes	Compara, eggNOG, Homologene, Inparanoid, Isobase, OMA, OrthoDB, orthoMCL, Panther, Phylome, RoundUp, TreeFam
FBgn0001941	infertile crescent	Up	1.75336	0.810122	0.00157436	70059	1917309	Degs2	12	11.669	high	Yes	Yes	Compara, eggNOG, Homologene, Inparanoid, Isobase, OMA, OrthoDB, orthoMCL, Panther, Phylome, RoundUp, TreeFam
FBgn0025678	calcium-binding protein 1	Up	1.63752	0.711514	0.00167875	71853	1919103	Pdia6	12	11.669	high	Yes	Yes	Compara, eggNOG, Homologene, Inparanoid, Isobase, OMA, OrthoDB, orthoMCL, Panther, Phylome, RoundUp, TreeFam
FBgn0086346	ALG-2 interacting protein X	Up	1.55139	0.633565	0.000287832	18571	1333753	Pdcd6ip	12	11.669	high	Yes	Yes	Compara, eggNOG, Homologene, Inparanoid, Isobase, OMA, OrthoDB, orthoMCL, Panther, Phylome, RoundUp, TreeFam
FBgn0001978	shuttle craft	Up	1.52484	0.608662	0.000370738	74164	1921414	Nfx1	12	11.669	high	Yes	Yes	Compara, eggNOG, Homologene, Inparanoid, Isobase, OMA, OrthoDB, orthoMCL, Panther, Phylome, RoundUp, TreeFam
FBgn0039580	Glutamine:fructose-6-phosphate aminotransferase 2	Up	1.44658	0.532643	0.00535102	14584	1338883	Gfpt2	12	11.669	high	Yes	Yes	Compara, eggNOG, Homologene, Inparanoid, Isobase, OMA, OrthoDB, orthoMCL, Panther, Phylome, RoundUp, TreeFam
FBgn0033087	Heparan sulfate C5-epimerase	Up	1.42672	0.512704	0.00153618	93683	2136405	Glce	12	11.669	high	Yes	Yes	Compara, eggNOG, Homologene, Inparanoid, Isobase, OMA, OrthoDB, orthoMCL, Panther, Phylome, RoundUp, TreeFam
FBgn0015279	Pi3K92E	Up	1.38054	0.465228	0.000287832	18707	1098211	Pik3cd	12	11.669	high	Yes	Yes	Compara, eggNOG, Homologene, Inparanoid, Isobase, OMA, OrthoDB, orthoMCL, Panther, Phylome, RoundUp, TreeFam
FBgn0038074	Glycine N-methyltransferase	Up	4.79196	2.26062	0.00344036	14711	1202304	Gnmt	11	10.719	high	Yes	Yes	Compara, eggNOG, Homologene, Inparanoid, OMA, OrthoDB, orthoMCL, Panther, Phylome, RoundUp, TreeFam
FBgn0001258	Ecdysone-inducible gene L3	Up	3.1431	1.65219	0.00328284	16828	96759	Ldha	11	10.719	high	Yes	Yes	Compara, eggNOG, Homologene, Inparanoid, OMA, OrthoDB, orthoMCL, Panther, Phylome, RoundUp, TreeFam
FBgn0014141	cheerio	Up	3.09149	1.6283	2.68e-05	192176	95556	Flna	11	10.569	high	Yes	Yes	Compara, eggNOG, Homologene, Inparanoid, Isobase, OMA, OrthoDB, orthoMCL, Phylome, RoundUp, TreeFam
FBgn0003463	short gastrulation	Up	2.59679	1.37673	0.000171672	12667	1313268	Chrd	11	10.668	high	Yes	Yes	Compara, eggNOG, Homologene, Inparanoid, Isobase, OMA, orthoMCL, Panther, Phylome, RoundUp, TreeFam
FBgn0035589	Charged multivesicular body protein 2b	Up	2.53007	1.33918	0.000350929	68942	1916192	Chmp2b	11	10.719	high	Yes	Yes	Compara, eggNOG, Homologene, Inparanoid, OMA, OrthoDB, orthoMCL, Panther, Phylome, RoundUp, TreeFam
FBgn0003162	Punch	Up	2.47293	1.30622	0.00395927	14528	95675	Gch1	11	10.668	high	Yes	Yes	Compara, eggNOG, Homologene, Inparanoid, Isobase, OMA, orthoMCL, Panther, Phylome, RoundUp, TreeFam
FBgn0023129	astray	Up	2.33668	1.22446	0.000455323	100678	97788	Psph	11	10.668	high	Yes	Yes	Compara, eggNOG, Homologene, Inparanoid, Isobase, OMA, orthoMCL, Panther, Phylome, RoundUp, TreeFam
FBgn0004397	Vinculin	Up	2.23046	1.15734	3.71e-05	22330	98927	Vcl	11	10.669	high	Yes	Yes	Compara, eggNOG, Inparanoid, Isobase, OMA, OrthoDB, orthoMCL, Panther, Phylome, RoundUp, TreeFam
FBgn0034997	CG3376 gene product from transcript CG3376-RB	Up	2.20352	1.13981	0.000140022	20597	98325	Smpd1	11	10.668	high	Yes	Yes	Compara, eggNOG, Homologene, Inparanoid, Isobase, OMA, orthoMCL, Panther, Phylome, RoundUp, TreeFam
FBgn0025687	Lysine ketoglutarate reductase/saccharopine dehydrogenase	Up	2.11478	1.08051	0.00116079	30956	1353573	Aass	11	10.668	high	Yes	Yes	Compara, eggNOG, Homologene, Inparanoid, Isobase, OMA, orthoMCL, Panther, Phylome, RoundUp, TreeFam
FBgn0039714	Zinc/iron regulated transporter-related protein 99C	Up	2.06814	1.04833	0.000226287	68427	1915677	Slc39a13	11	10.668	high	Yes	Yes	Compara, eggNOG, Homologene, Inparanoid, Isobase, OMA, orthoMCL, Panther, Phylome, RoundUp, TreeFam
FBgn0004657	myospheroid	Up	1.79995	0.847953	3.6e-06	16412	96610	Itgb1	11	10.759	high	Yes	Yes	Compara, eggNOG, Homologene, Inparanoid, Isobase, OMA, OrthoDB, orthoMCL, Panther, RoundUp, TreeFam
FBgn0029853	CG3781 gene product from transcript CG3781-RA	Up	1.69402	0.760448	0.00246975	66124	1913374	Josd2	11	10.719	high	Yes	Yes	Compara, eggNOG, Homologene, Inparanoid, OMA, OrthoDB, orthoMCL, Panther, Phylome, RoundUp, TreeFam
FBgn0035264	Outer segment 4	Up	1.66264	0.733472	0.000198571	74682	1921932	Wdr35	11	10.719	high	Yes	Yes	Compara, eggNOG, Homologene, Inparanoid, OMA, OrthoDB, orthoMCL, Panther, Phylome, RoundUp, TreeFam
FBgn0002069	Aspartyl-tRNA synthetase	Up	1.64731	0.720114	0.000787053	226414	2442544	Dars	11	10.668	high	Yes	Yes	Compara, eggNOG, Homologene, Inparanoid, Isobase, OMA, orthoMCL, Panther, Phylome, RoundUp, TreeFam
FBgn0034876	wing morphogenesis defect	Up	1.60957	0.686673	0.00161251	20901	1329037	Strap	11	10.719	high	Yes	Yes	Compara, eggNOG, Homologene, Inparanoid, OMA, OrthoDB, orthoMCL, Panther, Phylome, RoundUp, TreeFam
FBgn0050108	CG30108 gene product from transcript CG30108-RB	Up	1.59695	0.675323	0.00466011	69076	1916326	Triap1	11	10.669	high	Yes	Yes	Compara, eggNOG, Inparanoid, Isobase, OMA, OrthoDB, orthoMCL, Panther, Phylome, RoundUp, TreeFam
FBgn0033476	oysgedart	Up	1.59247	0.671268	0.00218336	67216	1914466	Mboat2	11	10.668	high	Yes	Yes	Compara, eggNOG, Homologene, Inparanoid, Isobase, OMA, orthoMCL, Panther, Phylome, RoundUp, TreeFam
FBgn0003514	spaghetti squash	Up	1.58058	0.660456	0.00282461	67268	1914518	Myl12a	11	10.719	high	Yes	Yes	Compara, eggNOG, Homologene, Inparanoid, OMA, OrthoDB, orthoMCL, Panther, Phylome, RoundUp, TreeFam
FBgn0024238	Fimbrin	Up	1.51886	0.602989	0.00227114	18826	104808	Lcp1	11	10.719	high	Yes	Yes	Compara, eggNOG, Homologene, Inparanoid, OMA, OrthoDB, orthoMCL, Panther, Phylome, RoundUp, TreeFam
FBgn0027094	Alanyl-tRNA synthetase	Up	1.51227	0.596717	0.00074921	234734	2384560	Aars	11	10.668	high	Yes	Yes	Compara, eggNOG, Homologene, Inparanoid, Isobase, OMA, orthoMCL, Panther, Phylome, RoundUp, TreeFam
FBgn0260049	flare	Up	1.50137	0.586284	0.000212005	22388	1337100	Wdr1	11	10.719	high	Yes	Yes	Compara, eggNOG, Homologene, Inparanoid, OMA, OrthoDB, orthoMCL, Panther, Phylome, RoundUp, TreeFam
FBgn0030305	Ubiquitin activating enzyme 5	Up	1.48706	0.572464	0.00396002	66663	1913913	Uba5	11	10.666	high	Yes	Yes	Compara, eggNOG, Homologene, Inparanoid, Isobase, OMA, OrthoDB, orthoMCL, Panther, Phylome, TreeFam
FBgn0035498	Fermitin 1	Up	1.46895	0.554784	0.00147736	218952	2385001	Fermt2	11	10.719	high	Yes	Yes	Compara, eggNOG, Homologene, Inparanoid, OMA, OrthoDB, orthoMCL, Panther, Phylome, RoundUp, TreeFam
FBgn0067102	Ceramide glucosyltransferase	Up	1.41675	0.502587	0.00140173	22234	1332243	Ugcg	11	10.668	high	Yes	Yes	Compara, eggNOG, Homologene, Inparanoid, Isobase, OMA, orthoMCL, Panther, Phylome, RoundUp, TreeFam
FBgn0040080	partner of inscuteable	Up	1.39124	0.476375	0.00935547	76123	1923373	Gpsm2	11	10.719	high	Yes	Yes	Compara, eggNOG, Homologene, Inparanoid, OMA, OrthoDB, orthoMCL, Panther, Phylome, RoundUp, TreeFam
FBgn0028646	aralar1	Up	1.37817	0.46275	0.000132705	78830	1926080	Slc25a12	11	10.769	high	Yes	Yes	Compara, eggNOG, Homologene, Inparanoid, Isobase, OMA, OrthoDB, Panther, Phylome, RoundUp, TreeFam
FBgn0250785	varicose	Up	1.36496	0.448862	0.00047444	56524	1927340	Mpp6	11	10.666	high	Yes	Yes	Compara, eggNOG, Homologene, Inparanoid, Isobase, OMA, OrthoDB, orthoMCL, Panther, Phylome, TreeFam
FBgn0041342	Phosphocholine cytidylyltransferase 1	Up	1.33187	0.413449	0.000835647	13026	88557	Pcyt1a	11	10.659	high	Yes	Yes	Compara, eggNOG, Homologene, Inparanoid, Isobase, OrthoDB, orthoMCL, Panther, Phylome, RoundUp, TreeFam
FBgn0028703	Na[+]/H[+] hydrogen exchanger 3	Up	1.3233	0.404142	0.000171672	236794	2443511	Slc9a6	11	10.719	high	Yes	Yes	Compara, eggNOG, Homologene, Inparanoid, OMA, OrthoDB, orthoMCL, Panther, Phylome, RoundUp, TreeFam
FBgn0003716	thickveins	Up	1.28163	0.357983	0.00289736	12167	107191	Bmpr1b	11	10.659	high	Yes	Yes	Compara, eggNOG, Homologene, Inparanoid, Isobase, OrthoDB, orthoMCL, Panther, Phylome, RoundUp, TreeFam
FBgn0033714	gartenzwerg	Up	1.26106	0.334635	0.0097158	107338	1861607	Gbf1	11	10.668	high	Yes	Yes	Compara, eggNOG, Homologene, Inparanoid, Isobase, OMA, orthoMCL, Panther, Phylome, RoundUp, TreeFam
FBgn0051048	sponge	Up	1.256	0.328839	0.000348715	208869	2429763	Dock3	11	10.668	high	Yes	Yes	Compara, eggNOG, Homologene, Inparanoid, Isobase, OMA, orthoMCL, Panther, Phylome, RoundUp, TreeFam
FBgn0053123	Leucyl-tRNA synthetase	Up	1.25127	0.323388	0.00820259	107045	1913808	Lars	11	10.759	high	Yes	Yes	Compara, eggNOG, Homologene, Inparanoid, Isobase, OMA, OrthoDB, orthoMCL, Panther, RoundUp, TreeFam
FBgn0002121	lethal (2) giant larvae	Up	1.24891	0.320672	0.00312629	16897	102682	Llgl1	11	10.668	high	Yes	Yes	Compara, eggNOG, Homologene, Inparanoid, Isobase, OMA, orthoMCL, Panther, Phylome, RoundUp, TreeFam
FBgn0022073	Thor	Up	4.43298	2.14828	0.00837015	13685	103267	Eif4ebp1	10	9.719	high	Yes	Yes	Compara, eggNOG, Inparanoid, OMA, OrthoDB, orthoMCL, Panther, Phylome, RoundUp, TreeFam
FBgn0038088	CG10126 gene product from transcript CG10126-RB	Up	4.17797	2.0628	0.000145941	75568	1922818	Capsl	10	9.709	moderate	Yes	No	Compara, eggNOG, Homologene, Inparanoid, OrthoDB, orthoMCL, Panther, Phylome, RoundUp, TreeFam
FBgn0029831	CG5966 gene product from transcript CG5966-RA	Up	3.79026	1.9223	0.00832445	69060	97722	Pnlip	10	9.749	high	Yes	Yes	Compara, eggNOG, Homologene, Inparanoid, Isobase, OrthoDB, orthoMCL, Panther, RoundUp, TreeFam
FBgn0033830	CG10814 gene product from transcript CG10814-RA	Up	3.74789	1.90608	0.000303486	170442	1891372	Bbox1	10	9.656	moderate	Yes	No	Compara, eggNOG, Homologene, Inparanoid, Isobase, OrthoDB, orthoMCL, Panther, Phylome, TreeFam
FBgn0040475	SH3 and PX domain containing 1	Up	2.62617	1.39296	9.26e-05	170625	2137642	Snx18	10	9.718	high	Yes	Yes	Compara, eggNOG, Homologene, Inparanoid, OMA, orthoMCL, Panther, Phylome, RoundUp, TreeFam
FBgn0043575	Peptidoglycan recognition protein SC2	Up	2.25031	1.17012	0.00232754	21946	1345092	Pglyrp1	10	9.759	high	Yes	Yes	Compara, eggNOG, Inparanoid, Isobase, OMA, OrthoDB, orthoMCL, Panther, RoundUp, TreeFam
FBgn0027594	draper	Up	2.09325	1.06574	4.87e-06	70417	2685177	Megf10	10	9.759	high	Yes	Yes	Compara, eggNOG, Inparanoid, Isobase, OMA, OrthoDB, orthoMCL, Panther, RoundUp, TreeFam
FBgn0040340	TRAM	Up	1.97289	0.98031	0.000787677	72265	1919515	Tram1	10	9.719	high	Yes	Yes	Compara, eggNOG, Inparanoid, OMA, OrthoDB, orthoMCL, Panther, Phylome, RoundUp, TreeFam
FBgn0004368	Protein tyrosine phosphatase 4E	Up	1.95241	0.965258	5.27e-05	19263	97809	Ptprb	10	9.659	moderate	Yes	No	Compara, eggNOG, Inparanoid, Isobase, OrthoDB, orthoMCL, Panther, Phylome, RoundUp, TreeFam
FBgn0025628	CG4199 gene product from transcript CG4199-RF	Up	1.91918	0.940489	0.000140022	72168	1919418	Aifm3	10	9.668	high	Yes	Yes	Compara, eggNOG, Inparanoid, Isobase, OMA, orthoMCL, Panther, Phylome, RoundUp, TreeFam
FBgn0000153	black	Up	1.88998	0.918373	0.00614502	246277	2180098	Csad	10	9.569	high	Yes	Yes	Compara, eggNOG, Inparanoid, Isobase, OMA, OrthoDB, orthoMCL, Phylome, RoundUp, TreeFam
FBgn0040918	schlank	Up	1.75953	0.815187	0.000532185	71949	1919199	Cers5	10	9.759	high	Yes	Yes	Compara, eggNOG, Homologene, Inparanoid, OMA, OrthoDB, orthoMCL, Panther, Phylome, RoundUp
FBgn0052138	CG32138 gene product from transcript CG32138-RA	Up	1.5995	0.677618	0.00035266	71409	1918659	Fmnl2	10	9.718	high	Yes	Yes	Compara, eggNOG, Homologene, Inparanoid, OMA, orthoMCL, Panther, Phylome, RoundUp, TreeFam
FBgn0035715	CG10103 gene product from transcript CG10103-RA	Up	1.57043	0.651159	0.00116903	71955	1919205	Ist1	10	9.718	high	Yes	Yes	Compara, eggNOG, Homologene, Inparanoid, OMA, orthoMCL, Panther, Phylome, RoundUp, TreeFam
FBgn0050372	ArfGAP with SH3 domain, ankyrin repeat and PH domain	Up	1.4957	0.58082	8e-05	211914	2685438	Asap2	10	9.719	high	Yes	Yes	Compara, eggNOG, Inparanoid, OMA, OrthoDB, orthoMCL, Panther, Phylome, RoundUp, TreeFam
FBgn0260866	Defense repressor 1	Up	1.49044	0.575735	0.000140022	218203	2388271	Mylip	10	9.663	high	Yes	Yes	Compara, eggNOG, Homologene, Isobase, OMA, orthoMCL, Panther, Phylome, RoundUp, TreeFam
FBgn0003041	pebble	Up	1.47817	0.563812	0.00270866	13605	95281	Ect2	10	9.654	high	Yes	Yes	Compara, eggNOG, Homologene, Isobase, OrthoDB, orthoMCL, Panther, Phylome, RoundUp, TreeFam
FBgn0026079	NOP2-Sun domain family, member 2	Up	1.46482	0.550727	0.00592585	28114	107252	Nsun2	10	9.716	high	Yes	Yes	Compara, eggNOG, Homologene, Inparanoid, OMA, OrthoDB, orthoMCL, Panther, Phylome, TreeFam
FBgn0026181	Rho-kinase	Up	1.46046	0.546421	0.00074075	19878	107926	Rock2	10	9.819	high	Yes	Yes	Compara, Homologene, Inparanoid, OMA, OrthoDB, orthoMCL, Panther, Phylome, RoundUp, TreeFam
FBgn0034577	capping protein alpha	Up	1.41201	0.497753	0.00430199	12340	106227	Capza1	10	9.718	high	Yes	Yes	Compara, eggNOG, Homologene, Inparanoid, OMA, orthoMCL, Panther, Phylome, RoundUp, TreeFam
FBgn0001205	HMG Coenzyme A reductase	Up	1.40992	0.495613	0.000140022	15357	96159	Hmgcr	10	9.718	high	Yes	Yes	Compara, eggNOG, Homologene, Inparanoid, OMA, orthoMCL, Panther, Phylome, RoundUp, TreeFam
FBgn0028388	capulet	Up	1.40675	0.492368	0.00043715	12331	88262	Cap1	10	9.709	high	Yes	Yes	Compara, eggNOG, Homologene, Inparanoid, OrthoDB, orthoMCL, Panther, Phylome, RoundUp, TreeFam
FBgn0011672	Malvolio	Up	1.40492	0.490485	0.00354746	18174	1345279	Slc11a2	10	9.658	high	Yes	Yes	Compara, eggNOG, Homologene, Inparanoid, Isobase, orthoMCL, Panther, Phylome, RoundUp, TreeFam
FBgn0052066	CG32066 gene product from transcript CG32066-RC	Up	1.39858	0.483961	0.00147964	223601	1923520	Fam49b	10	9.719	high	Yes	Yes	Compara, eggNOG, Inparanoid, OMA, OrthoDB, orthoMCL, Panther, Phylome, RoundUp, TreeFam
FBgn0010611	HMG Coenzyme A synthase	Up	1.37506	0.4595	0.00864864	15360	101939	Hmgcs2	10	9.719	high	Yes	Yes	Compara, eggNOG, Inparanoid, OMA, OrthoDB, orthoMCL, Panther, Phylome, RoundUp, TreeFam
FBgn0260442	rhea	Up	1.36269	0.446462	0.00022025	21894	1099832	Tln1	10	9.719	high	Yes	Yes	Compara, eggNOG, Inparanoid, OMA, OrthoDB, orthoMCL, Panther, Phylome, RoundUp, TreeFam
FBgn0001961	Actin-related protein 2/3 complex, subunit 1	Up	1.36253	0.44629	0.00147837	56443	1928896	Arpc1a	10	9.718	high	Yes	Yes	Compara, eggNOG, Homologene, Inparanoid, OMA, orthoMCL, Panther, Phylome, RoundUp, TreeFam
FBgn0029689	CG6428 gene product from transcript CG6428-RA	Up	1.35018	0.433154	0.00166525	104816	2144822	Aspg	10	9.719	high	Yes	Yes	Compara, eggNOG, Inparanoid, OMA, OrthoDB, orthoMCL, Panther, Phylome, RoundUp, TreeFam
FBgn0031450	Hepatocyte growth factor regulated tyrosine kinase substrate	Up	1.34617	0.428865	0.00130648	15239	104681	Hgs	10	9.738	high	Yes	Yes	eggNOG, Homologene, Inparanoid, Isobase, OMA, orthoMCL, Panther, Phylome, RoundUp, TreeFam
FBgn0000152	Abnormal X segregation	Up	1.33682	0.418802	0.00124649	102566	2143103	Ano10	10	9.665	high	Yes	Yes	Compara, eggNOG, Homologene, Inparanoid, Isobase, OMA, orthoMCL, Panther, Phylome, TreeFam
FBgn0015797	Rab-protein 6	Up	1.32721	0.408401	0.00707405	19346	894313	Rab6a	10	9.719	high	Yes	Yes	Compara, eggNOG, Inparanoid, OMA, OrthoDB, orthoMCL, Panther, Phylome, RoundUp, TreeFam
FBgn0015296	SHC-adaptor protein	Up	1.31552	0.395632	0.00270866	20416	98296	Shc1	10	9.719	high	Yes	Yes	Compara, eggNOG, Inparanoid, OMA, OrthoDB, orthoMCL, Panther, Phylome, RoundUp, TreeFam
FBgn0011661	Moesin	Up	1.31403	0.393996	0.00776397	17698	97167	Msn	10	9.789	high	Yes	Yes	eggNOG, Homologene, Inparanoid, OMA, OrthoDB, orthoMCL, Panther, Phylome, RoundUp, TreeFam
FBgn0033212	Leucine-rich repeat	Up	1.3092	0.388684	0.000645342	68732	1915982	Carmil1	10	9.658	high	Yes	Yes	Compara, eggNOG, Homologene, Inparanoid, Isobase, orthoMCL, Panther, Phylome, RoundUp, TreeFam
FBgn0020647	Krueppel target at 95D	Up	1.28616	0.363068	0.00030156	217893	1924399	Pacs2	10	9.718	high	Yes	Yes	Compara, eggNOG, Homologene, Inparanoid, OMA, orthoMCL, Panther, Phylome, RoundUp, TreeFam
FBgn0052103	CG32103 gene product from transcript CG32103-RB	Up	1.28473	0.36146	0.0010811	227731	1915913	Slc25a25	10	9.718	high	Yes	Yes	Compara, eggNOG, Homologene, Inparanoid, OMA, orthoMCL, Panther, Phylome, RoundUp, TreeFam
FBgn0020249	steamer duck	Up	1.2811	0.357386	0.00286796	110829	1195263	Lims1	10	9.718	high	Yes	Yes	Compara, eggNOG, Homologene, Inparanoid, OMA, orthoMCL, Panther, Phylome, RoundUp, TreeFam
FBgn0038504	Sur-8	Up	1.27666	0.352371	0.00582286	56392	1927197	Shoc2	10	9.768	high	Yes	Yes	Compara, Homologene, Inparanoid, Isobase, OMA, orthoMCL, Panther, Phylome, RoundUp, TreeFam
FBgn0027363	Signal transducing adaptor molecule	Up	1.26153	0.335169	0.000260694	56324	1929100	Stam2	10	9.709	high	Yes	Yes	Compara, eggNOG, Homologene, Inparanoid, OrthoDB, orthoMCL, Panther, Phylome, RoundUp, TreeFam
FBgn0040238	Bestrophin 1	Up	1.26036	0.333839	0.00147437	212989	2387588	Best2	10	9.709	high	Yes	Yes	Compara, eggNOG, Homologene, Inparanoid, OrthoDB, orthoMCL, Panther, Phylome, RoundUp, TreeFam
FBgn0040212	Dihydroxyacetone phosphate acyltransferase	Up	1.25869	0.331928	0.00850103	14712	1343460	Gnpat	10	9.658	high	Yes	Yes	Compara, eggNOG, Homologene, Inparanoid, Isobase, orthoMCL, Panther, Phylome, RoundUp, TreeFam
FBgn0051694	CG31694 gene product from transcript CG31694-RA	Up	1.25505	0.32775	0.00460495	15983	1316708	Ifrd2	10	9.719	high	Yes	Yes	Compara, eggNOG, Inparanoid, OMA, OrthoDB, orthoMCL, Panther, Phylome, RoundUp, TreeFam
FBgn0259984	kuzbanian	Up	1.24366	0.314595	0.00028601	11487	109548	Adam10	10	9.659	high	Yes	Yes	Compara, eggNOG, Inparanoid, Isobase, OrthoDB, orthoMCL, Panther, Phylome, RoundUp, TreeFam
FBgn0015806	Ribosomal protein S6 kinase	Up	1.23496	0.304462	0.00220388	58988	1927343	Rps6kb2	10	9.759	high	Yes	Yes	Compara, eggNOG, Inparanoid, Isobase, OMA, OrthoDB, orthoMCL, Panther, RoundUp, TreeFam
FBgn0039208	Extended synaptotagmin-like protein 2	Up	1.22268	0.290041	0.00940856	52635	1261845	Esyt2	10	9.819	high	Yes	Yes	Compara, Homologene, Inparanoid, OMA, OrthoDB, orthoMCL, Panther, Phylome, RoundUp, TreeFam
FBgn0032699	CG10383 gene product from transcript CG10383-RA	Up	3.20829	1.6818	0.00349949	321007	2447813	Serac1	9	8.713	high	Yes	Yes	Compara, eggNOG, Homologene, OMA, orthoMCL, Panther, Phylome, RoundUp, TreeFam
FBgn0000083	Annexin IX	Up	2.0826	1.05839	0.000269617	11744	108481	Anxa11	9	8.849	high	Yes	Yes	Compara, eggNOG, Homologene, Inparanoid, OMA, OrthoDB, orthoMCL, Panther, RoundUp
FBgn0014011	Rac2	Up	2.04878	1.03476	0.000286571	19353	97845	Rac1	9	8.786	high	Yes	Yes	eggNOG, Homologene, Inparanoid, OMA, OrthoDB, orthoMCL, Panther, Phylome, TreeFam
FBgn0001291	Jun-related antigen	Up	2.01879	1.01349	0.00122317	16476	96646	Jun	9	8.709	high	Yes	Yes	Compara, eggNOG, Inparanoid, OrthoDB, orthoMCL, Panther, Phylome, RoundUp, TreeFam
FBgn0032702	CG10376 gene product from transcript CG10376-RA	Up	1.96641	0.975562	8.03e-05	68606	1918464	Ppm1f	9	8.758	high	Yes	Yes	Compara, eggNOG, Homologene, Inparanoid, Isobase, Panther, Phylome, RoundUp, TreeFam
FBgn0016984	skittles	Up	1.9303	0.948829	4.21e-05	18720	107929	Pip5k1a	9	8.656	moderate	Yes	No	Compara, eggNOG, Inparanoid, Isobase, OrthoDB, orthoMCL, Panther, Phylome, TreeFam
FBgn0039109	CG10365 gene product from transcript CG10365-RC	Up	1.92579	0.945451	0.00157138	69065	1916315	Chac1	9	8.709	high	Yes	Yes	Compara, eggNOG, Inparanoid, OrthoDB, orthoMCL, Panther, Phylome, RoundUp, TreeFam
FBgn0032451	spichthyin	Up	1.91372	0.936383	0.00626803	93790	1913918	Nipa2	9	8.749	high	Yes	Yes	Compara, eggNOG, Homologene, Inparanoid, OrthoDB, orthoMCL, Panther, Phylome, RoundUp
FBgn0031799	Pez	Up	1.88041	0.911044	0.000742313	24000	1344406	Ptpn21	9	8.768	high	Yes	Yes	Compara, Inparanoid, Isobase, OMA, orthoMCL, Panther, Phylome, RoundUp, TreeFam
FBgn0025866	Calpain-B	Up	1.81272	0.858154	9.4e-05	73647	1920897	Capn9	9	8.756	moderate	Yes	No	Compara, eggNOG, Homologene, Inparanoid, OMA, OrthoDB, orthoMCL, Panther, Phylome
FBgn0004687	Myosin light chain cytoplasmic	Up	1.77142	0.824908	0.00129715	17904	109318	Myl6	9	8.859	high	Yes	Yes	Compara, eggNOG, Homologene, Inparanoid, OMA, OrthoDB, Panther, Phylome, RoundUp
FBgn0038721	subdued	Up	1.74745	0.805255	0.00139244	101772	2142149	Ano1	9	8.659	high	Yes	Yes	Compara, eggNOG, Homologene, Inparanoid, OMA, OrthoDB, orthoMCL, Phylome, RoundUp
FBgn0038341	ADAM metallopeptidase with thrombospondin type 1 motif A	Up	1.73483	0.794791	0.00147837	101401	1916320	Adamts9	9	8.759	high	Yes	Yes	Compara, eggNOG, Inparanoid, OMA, OrthoDB, orthoMCL, Panther, Phylome, RoundUp
FBgn0001296	karmoisin	Up	1.73212	0.79254	0.00235773	72472	1919722	Slc16a10	9	8.708	high	Yes	Yes	Compara, eggNOG, Homologene, Inparanoid, orthoMCL, Panther, Phylome, RoundUp, TreeFam
FBgn0032456	Multidrug-Resistance like Protein 1	Up	1.6344	0.708764	0.000438761	76408	1923658	Abcc3	9	8.799	high	Yes	Yes	Compara, eggNOG, Homologene, Inparanoid, OrthoDB, orthoMCL, Panther, RoundUp, TreeFam
FBgn0037443	Dementin	Up	1.62736	0.702534	0.000970345	68875	1916125	Tmcc2	9	8.709	high	Yes	Yes	Compara, eggNOG, Inparanoid, OrthoDB, orthoMCL, Panther, Phylome, RoundUp, TreeFam
FBgn0000043	Actin 42A	Up	1.61547	0.691955	0.00397724	11461	87904	Actb	9	8.659	high	Yes	Yes	Compara, eggNOG, Inparanoid, Isobase, OMA, OrthoDB, orthoMCL, RoundUp, TreeFam
FBgn0085402	CG34373 gene product from transcript CG34373-RD	Up	1.56882	0.649682	0.000960001	237868	2136419	Sarm1	9	8.653	high	Yes	Yes	Compara, eggNOG, Homologene, Isobase, orthoMCL, Panther, Phylome, RoundUp, TreeFam
FBgn0000042	Actin 5C	Up	1.54542	0.627996	0.00810984	11465	87906	Actg1	9	8.709	high	Yes	Yes	Compara, eggNOG, Homologene, Inparanoid, OMA, OrthoDB, orthoMCL, RoundUp, TreeFam
FBgn0025879	Tissue inhibitor of metalloproteases	Up	1.52096	0.604978	0.0011976	21859	98754	Timp3	9	8.789	high	Yes	Yes	eggNOG, Inparanoid, OMA, OrthoDB, orthoMCL, Panther, Phylome, RoundUp, TreeFam
FBgn0028546	icarus	Up	1.49629	0.581385	0.00675774	20163	103040	Rsu1	9	8.618	high	Yes	Yes	Compara, eggNOG, Homologene, Inparanoid, OMA, orthoMCL, Phylome, RoundUp, TreeFam
FBgn0259735	CG42389 gene product from transcript CG42389-RE	Up	1.49471	0.579864	8.03e-05	319448	1196463	Fndc3a	9	8.609	high	Yes	Yes	Compara, eggNOG, Homologene, Inparanoid, OrthoDB, orthoMCL, Phylome, RoundUp, TreeFam
FBgn0038747	Rho GTPase activating protein at 92B	Up	1.3986	0.483979	0.0015324	70497	1917747	Arhgap17	9	8.758	high	Yes	Yes	Compara, eggNOG, Homologene, Inparanoid, OMA, orthoMCL, Panther, Phylome, RoundUp
FBgn0000422	Dopa decarboxylase	Up	1.3674	0.451435	0.00383284	13195	94876	Ddc	9	8.609	high	Yes	Yes	Compara, eggNOG, Homologene, Inparanoid, OrthoDB, orthoMCL, Phylome, RoundUp, TreeFam
FBgn0022787	Helicase 89B	Up	1.33806	0.420147	0.0060695	107182	2147538	Btaf1	9	8.959	high	Yes	Yes	Compara, Homologene, Inparanoid, Isobase, OMA, OrthoDB, Panther, RoundUp, TreeFam
FBgn0086779	steppke	Up	1.33272	0.414377	0.00633322	19157	1334257	Cyth1	9	8.909	high	Yes	Yes	Compara, eggNOG, Homologene, Inparanoid, OMA, OrthoDB, Panther, RoundUp, TreeFam
FBgn0040236	c11.1	Up	1.24166	0.31227	0.00141604	223658	2442558	Mroh1	9	8.808	high	Yes	Yes	Compara, eggNOG, Homologene, Inparanoid, OMA, orthoMCL, Panther, RoundUp, TreeFam
FBgn0038890	CG7956 gene product from transcript CG7956-RA	Up	1.21683	0.283132	0.00766785	101490	2141867	Inpp5f	9	8.713	high	Yes	Yes	Compara, eggNOG, Homologene, OMA, orthoMCL, Panther, Phylome, RoundUp, TreeFam
FBgn0086680	ventral veins lacking	Up	1.21526	0.281264	0.00879876	18993	102564	Pou3f3	9	8.709	high	Yes	Yes	Compara, eggNOG, Inparanoid, OrthoDB, orthoMCL, Panther, Phylome, RoundUp, TreeFam
FBgn0020762	ABC transporter expressed in trachea	Up	1.20362	0.267379	0.0091846	192663	1890594	Abcg4	9	8.756	high	Yes	Yes	Compara, eggNOG, Homologene, Inparanoid, Isobase, OrthoDB, Panther, Phylome, TreeFam
FBgn0003888	beta-Tubulin at 60D	Up	4.81326	2.26702	8e-05	22152	107813	Tubb3	8	7.731	high	Yes	Yes	eggNOG, Isobase, OMA, OrthoDB, orthoMCL, Panther, Phylome, TreeFam
FBgn0050115	Guanine nucleotide exchange factor in mesoderm	Up	3.47042	1.79511	3.6e-06	263406	2388284	Plekhg3	8	7.849	high	Yes	Yes	Compara, eggNOG, Inparanoid, Isobase, OrthoDB, Panther, RoundUp, TreeFam
FBgn0260475	CG30059 gene product from transcript CG30059-RA	Up	3.18887	1.67305	0.00141755	75612	1922862	Gns	8	7.611	moderate	Yes	No	Compara, eggNOG, Homologene, OMA, OrthoDB, orthoMCL, Phylome, TreeFam
FBgn0041182	Thiolester containing protein II	Up	2.82299	1.49723	3.71e-05	235505	2445221	Cd109	8	7.599	high	Yes	Yes	Compara, eggNOG, Inparanoid, Isobase, OrthoDB, orthoMCL, Phylome, RoundUp
FBgn0030955	CG6891 gene product from transcript CG6891-RA	Up	2.35683	1.23685	0.00198475	72042	1919292	Cotl1	8	7.908	high	Yes	Yes	Compara, Homologene, Inparanoid, OMA, orthoMCL, Panther, RoundUp, TreeFam
FBgn0052412	Glutaminyl cyclase	Up	1.85085	0.888184	0.00328284	70536	1917786	Qpct	8	7.651	moderate	Yes	No	Compara, eggNOG, Isobase, OrthoDB, orthoMCL, Panther, Phylome, TreeFam
FBgn0030749	Annexin B11	Up	1.83931	0.879168	3.71e-05	11750	88031	Anxa7	8	7.839	high	Yes	Yes	Compara, eggNOG, Homologene, Inparanoid, OrthoDB, orthoMCL, Panther, RoundUp
FBgn0004387	Kinesin-like protein at 98A	Up	1.77343	0.826542	5.34e-05	16558	1098240	Kif16b	8	7.748	high	Yes	Yes	Compara, eggNOG, Inparanoid, Isobase, orthoMCL, Panther, RoundUp, TreeFam
FBgn0259175	omega	Up	1.71088	0.774737	0.000347268	14089	109608	Fap	8	7.753	high	Yes	Yes	Compara, eggNOG, Homologene, OMA, orthoMCL, Panther, Phylome, RoundUp
FBgn0032006	PDGF- and VEGF-receptor related	Up	1.68611	0.7537	0.000156741	14254	95558	Flt1	8	7.609	high	Yes	Yes	Compara, eggNOG, Inparanoid, OrthoDB, orthoMCL, Phylome, RoundUp, TreeFam
FBgn0003660	Synaptobrevin	Up	1.64528	0.718337	0.00314034	22318	1313277	Vamp2	8	7.704	moderate	Yes	No	Compara, eggNOG, OrthoDB, orthoMCL, Panther, Phylome, RoundUp, TreeFam
FBgn0013984	Insulin-like receptor	Up	1.57874	0.65877	0.000254363	16001	96433	Igf1r	8	7.818	high	Yes	Yes	eggNOG, Homologene, Inparanoid, Isobase, orthoMCL, Panther, RoundUp, TreeFam
FBgn0019972	Death related ICE-like caspase	Up	1.43543	0.521488	0.00354899	12369	109383	Casp7	8	7.779	moderate	Yes	No	eggNOG, Homologene, Inparanoid, OMA, OrthoDB, orthoMCL, RoundUp, TreeFam
FBgn0026179	schizo	Up	1.43302	0.519054	0.00118272	245666	3528396	Iqsec2	8	7.799	high	Yes	Yes	Compara, eggNOG, Inparanoid, OrthoDB, orthoMCL, Panther, RoundUp, TreeFam
FBgn0005648	Pabp2	Up	1.4159	0.501724	0.00899153	54196	1859158	Pabpn1	8	7.679	high	Yes	Yes	eggNOG, Homologene, Inparanoid, OrthoDB, orthoMCL, Phylome, RoundUp, TreeFam
FBgn0013718	nuclear fallout	Up	1.35021	0.433183	0.000438761	268451	2442920	Rab11fip4	8	7.698	high	Yes	Yes	Compara, eggNOG, Inparanoid, Isobase, orthoMCL, Panther, Phylome, RoundUp
FBgn0010113	headcase	Up	1.34402	0.426555	0.00428548	380629	2685715	Heca	8	7.708	high	Yes	Yes	Compara, eggNOG, Inparanoid, orthoMCL, Panther, Phylome, RoundUp, TreeFam
FBgn0020545	kraken	Up	1.33438	0.416167	0.00231753	68607	1890404	Serhl	8	7.918	high	Yes	Yes	Compara, Homologene, Inparanoid, OMA, Panther, Phylome, RoundUp, TreeFam
FBgn0035983	CG4080 gene product from transcript CG4080-RA	Up	1.32604	0.407124	0.00160578	72925	1920175	2017-03-01	8	7.653	high	Yes	Yes	Compara, eggNOG, Isobase, orthoMCL, Panther, Phylome, RoundUp, TreeFam
FBgn0035432	Zinc transporter 63C	Up	1.31288	0.392738	0.00516609	22782	1345281	Slc30a1	8	7.748	high	Yes	Yes	Compara, eggNOG, Homologene, Inparanoid, orthoMCL, Panther, Phylome, RoundUp
FBgn0016081	furry	Up	1.22998	0.298634	0.00273105	72313	1919563	Fryl	8	7.815	high	Yes	Yes	Compara, Homologene, Inparanoid, OMA, orthoMCL, Panther, Phylome, TreeFam
FBgn0035049	Matrix metalloproteinase 1	Up	12.0919	3.59596	1.26e-05	17387	101900	Mmp14	7	6.909	high	Yes	Yes	eggNOG, Homologene, Inparanoid, OrthoDB, orthoMCL, Panther, RoundUp
FBgn0011674	inscuteable	Up	4.45966	2.15694	0.000457425	233752	1917942	Insc	7	6.778	high	Yes	Yes	eggNOG, Inparanoid, orthoMCL, Panther, Phylome, RoundUp, TreeFam
FBgn0260632	dorsal	Up	3.79863	1.92548	5.26e-05	19697	103290	Rela	7	6.703	high	Yes	Yes	Compara, eggNOG, orthoMCL, Panther, Phylome, RoundUp, TreeFam
FBgn0004396	Cyclic-AMP response element binding protein A	Up	2.96847	1.56972	0.000100445	208647	2442695	Creb3l2	7	6.798	high	Yes	Yes	Compara, eggNOG, Inparanoid, orthoMCL, Panther, RoundUp, TreeFam
FBgn0001168	hairy	Up	2.79352	1.48208	0.000212005	15205	104853	Hes1	7	6.786	high	Yes	Yes	Compara, eggNOG, Inparanoid, Isobase, OrthoDB, orthoMCL, Panther
FBgn0004635	rhomboid	Up	2.40543	1.2663	0.000575074	246104	2179276	Rhbdl3	7	6.751	moderate	Yes	No	Compara, eggNOG, Isobase, OrthoDB, Panther, Phylome, TreeFam
FBgn0031362	CG17646 gene product from transcript CG17646-RB	Up	2.38787	1.25572	0.000211042	11307	107704	Abcg1	7	6.751	moderate	Yes	No	Compara, eggNOG, Isobase, OrthoDB, Panther, Phylome, TreeFam
FBgn0000250	cactus	Up	2.38597	1.25457	9.26e-05	18035	104741	Nfkbia	7	6.848	high	Yes	Yes	Compara, Homologene, Inparanoid, orthoMCL, Panther, Phylome, RoundUp
FBgn0010441	pelle	Up	2.23794	1.16217	0.00301464	266632	2182474	Irak4	7	6.848	high	Yes	Yes	Compara, eggNOG, Inparanoid, Isobase, Panther, RoundUp, TreeFam
FBgn0004567	sloppy paired 2	Up	1.92763	0.946825	0.00270742	15228	1347464	Foxg1	7	6.899	high	Yes	Yes	Compara, Inparanoid, OrthoDB, orthoMCL, Panther, RoundUp, TreeFam
FBgn0051314	Meltrin	Up	1.92077	0.941686	0.000140022	11489	105378	Adam12	7	6.858	high	Yes	Yes	Compara, eggNOG, Inparanoid, OMA, Panther, Phylome, RoundUp
FBgn0033763	CG8646 gene product from transcript CG8646-RA	Up	1.79722	0.84577	0.00179923	545260	2670959	Arsi	7	6.658	moderate	Yes	No	Compara, eggNOG, Inparanoid, Isobase, Phylome, RoundUp, TreeFam
FBgn0035539	slowdown	Up	1.79518	0.844129	0.00070406	81701	1932094	Egfl8	7	6.703	high	Yes	Yes	Compara, eggNOG, orthoMCL, Panther, Phylome, RoundUp, TreeFam
FBgn0030525	CG10996 gene product from transcript CG10996-RA	Up	1.66275	0.73357	0.00622189	319625	2442420	Galm	7	6.695	moderate	Yes	No	Compara, eggNOG, Inparanoid, Isobase, orthoMCL, Panther, Phylome
FBgn0020304	drongo	Up	1.62515	0.700574	5.86e-05	15463	1333754	Agfg1	7	6.658	high	Yes	Yes	Compara, Inparanoid, Isobase, orthoMCL, Phylome, RoundUp, TreeFam
FBgn0015803	rho-type guanine exchange factor	Up	1.51381	0.598186	9.36e-05	73341	1920591	Arhgef6	7	6.748	high	Yes	Yes	Compara, eggNOG, Inparanoid, orthoMCL, Panther, Phylome, RoundUp
FBgn0000097	anterior open	Up	1.43214	0.518173	0.000216906	14011	109336	Etv6	7	6.608	high	Yes	Yes	Compara, eggNOG, Inparanoid, orthoMCL, Phylome, RoundUp, TreeFam
FBgn0038475	Keap1	Up	1.42879	0.514789	0.00320192	50868	1858732	Keap1	7	6.708	high	Yes	Yes	Compara, Homologene, Inparanoid, orthoMCL, Phylome, RoundUp, TreeFam
FBgn0014037	Su(Tpl)	Up	1.42131	0.507223	0.000734537	192657	2183438	Ell2	7	6.798	high	Yes	Yes	Compara, eggNOG, Inparanoid, orthoMCL, Panther, RoundUp, TreeFam
FBgn0086708	starvin	Up	1.40444	0.489994	0.00396476	29810	1352493	Bag3	7	6.788	high	Yes	Yes	Compara, eggNOG, Inparanoid, Isobase, orthoMCL, Panther, RoundUp
FBgn0028985	Serpin 42Da	Up	1.39109	0.476219	0.00843363	20713	1194506	Serpini1	7	6.749	high	Yes	Yes	Compara, Homologene, Inparanoid, OrthoDB, orthoMCL, Phylome, RoundUp
FBgn0034434	Rad, Gem/Kir family member 1	Up	1.34088	0.423183	0.000291774	56437	1930943	Rrad	7	6.753	high	Yes	Yes	Compara, eggNOG, Isobase, Panther, Phylome, RoundUp, TreeFam
FBgn0039075	CG4393 gene product from transcript CG4393-RA	Up	1.3398	0.422018	0.00264525	224650	2446180	Anks1	7	6.815	high	Yes	Yes	Compara, eggNOG, Inparanoid, OMA, Panther, Phylome, TreeFam
FBgn0040765	CG33473 gene product from transcript CG33473-RB	Up	1.33017	0.411606	0.00146768	93691	1935151	Klf7	7	6.949	high	Yes	Yes	Compara, Inparanoid, Isobase, OrthoDB, Panther, RoundUp, TreeFam
FBgn0027561	CG18659 gene product from transcript CG18659-RB	Up	1.26976	0.344559	0.00168224	329260	2447812	Dennd1b	7	6.744	high	Yes	Yes	Compara, eggNOG, OrthoDB, orthoMCL, Panther, Phylome, RoundUp
FBgn0031990	Phosphatidic Acid Phospholipase A1	Up	1.26615	0.340448	0.00022025	72108	1919358	Ddhd2	7	6.803	high	Yes	Yes	Compara, eggNOG, Homologene, Panther, Phylome, RoundUp, TreeFam
FBgn0015589	APC-like	Up	1.20838	0.273073	0.00233124	11789	88039	Apc	7	6.796	high	Yes	Yes	Compara, eggNOG, Inparanoid, OrthoDB, orthoMCL, Panther, TreeFam
FBgn0030310	Peptidoglycan recognition protein SA	Up	17.2007	4.1044	1.35e-05	242100	2685266	Pglyrp3	6	5.714	high	Yes	Yes	eggNOG, Isobase, OrthoDB, orthoMCL, RoundUp, TreeFam
FBgn0043578	CG9681 gene product from transcript CG9681-RA	Up	16.5755	4.05098	8e-05	384997	2686324	Pglyrp4	6	5.864	high	Yes	Yes	eggNOG, OrthoDB, orthoMCL, Panther, RoundUp, TreeFam
FBgn0036101	Ninjurin A	Up	14.4665	3.85464	1.35e-05	18081	1196617	Ninj1	6	5.795	high	Yes	Yes	Compara, eggNOG, Inparanoid, orthoMCL, Panther, TreeFam
FBgn0005660	Ets at 21C	Up	10.8238	3.43614	1.35e-05	14247	95554	Fli1	6	5.919	moderate	Yes	No	eggNOG, Inparanoid, OrthoDB, Panther, Phylome, RoundUp
FBgn0014018	Relish	Up	8.06427	3.01154	5.5e-06	18033	97312	Nfkb1	6	5.855	high	Yes	Yes	Compara, Inparanoid, OMA, orthoMCL, Panther, Phylome
FBgn0030808	Rho GTPase activating protein at 15B	Up	3.45527	1.7888	9.59e-06	106952	2147274	Arap3	6	5.643	high	Yes	Yes	Compara, eggNOG, Isobase, orthoMCL, RoundUp, TreeFam
FBgn0041184	Suppressor of cytokine signaling at 36E	Up	3.40928	1.76947	8.88e-06	67296	1914546	Socs4	6	5.894	high	Yes	Yes	Compara, eggNOG, OrthoDB, Panther, RoundUp, TreeFam
FBgn0033153	Growth arrest and DNA damage-inducible 45	Up	2.51797	1.33226	8e-05	23882	1346325	Gadd45g	6	5.878	high	Yes	Yes	Inparanoid, orthoMCL, Panther, Phylome, RoundUp, TreeFam
FBgn0037167	CG11425 gene product from transcript CG11425-RA	Up	2.45626	1.29647	0.00902971	19012	108412	Plpp1	6	5.791	moderate	Yes	No	Compara, eggNOG, Isobase, OrthoDB, Panther, Phylome
FBgn0037720	CG8312 gene product from transcript CG8312-RA	Up	2.30679	1.20589	0.000132701	224093	2676309	Fam43a	6	5.743	high	Yes	Yes	Compara, eggNOG, orthoMCL, Panther, Phylome, RoundUp
FBgn0003328	scab	Up	2.2275	1.15542	0.000323882	16401	96603	Itga4	6	5.763	high	Yes	Yes	Compara, Isobase, OMA, Phylome, RoundUp, TreeFam
FBgn0050280	CG30280 gene product from transcript CG30280-RA	Up	2.07667	1.05427	0.000430304	98970	2138953	Fibcd1	6	5.809	high	Yes	Yes	eggNOG, Homologene, Inparanoid, OrthoDB, orthoMCL, RoundUp
FBgn0243512	puckered	Up	2.06784	1.04812	0.000140022	63953	1927070	Dusp10	6	5.783	high	Yes	Yes	Compara, eggNOG, Isobase, orthoMCL, Panther, RoundUp
FBgn0028983	Serpin 55B	Up	2.02489	1.01784	0.00361668	20713	1194506	Serpini1	6	5.841	moderate	Yes	No	Compara, Homologene, OrthoDB, orthoMCL, Panther, Phylome
FBgn0011274	Dorsal-related immunity factor	Up	1.89777	0.924306	0.000445043	19697	103290	Rela	6	5.908	moderate	Yes	No	Compara, Inparanoid, Panther, Phylome, RoundUp, TreeFam
FBgn0029896	CG3168 gene product from transcript CG3168-RC	Up	1.88993	0.918333	9.21e-05	64051	1927139	Sv2a	6	5.748	high	Yes	Yes	Compara, Inparanoid, Isobase, orthoMCL, RoundUp, TreeFam
FBgn0260748	CG5004 gene product from transcript CG5004-RA	Up	1.88911	0.917705	0.000145941	102693	2143230	Phldb1	6	5.903	high	Yes	Yes	Compara, OMA, orthoMCL, Panther, RoundUp, TreeFam
FBgn0030993	Mec2	Up	1.86899	0.902257	0.00226594	229277	2388072	Stoml3	6	5.791	high	Yes	Yes	Compara, eggNOG, OrthoDB, orthoMCL, Panther, TreeFam
FBgn0004606	Zn finger homeodomain 1	Up	1.83849	0.878519	0.000596115	21417	1344313	Zeb1	6	5.878	high	Yes	Yes	Inparanoid, orthoMCL, Panther, Phylome, RoundUp, TreeFam
FBgn0039209	Repressed by TOR	Up	1.63373	0.708168	0.000225802	77128	1924378	Crebrf	6	5.793	high	Yes	Yes	Compara, eggNOG, orthoMCL, Panther, RoundUp, TreeFam
FBgn0260635	Death-associated inhibitor of apoptosis 1	Up	1.60705	0.684418	0.000311286	11796	1197007	Birc3	6	5.901	moderate	Yes	No	Compara, eggNOG, OMA, OrthoDB, Panther, TreeFam
FBgn0000256	cappuccino	Up	1.60157	0.679484	0.000138924	54418	1859252	Fmn2	6	5.898	high	Yes	Yes	Compara, Inparanoid, orthoMCL, Panther, RoundUp, TreeFam
FBgn0033177	CG11141 gene product from transcript CG11141-RB	Up	1.59439	0.673003	0.00270866	104859	2144865	Tecpr2	6	5.844	high	Yes	Yes	Compara, OrthoDB, orthoMCL, Panther, Phylome, RoundUp
FBgn0016794	daughter of sevenless	Up	1.48594	0.571379	0.000398314	14389	1333854	Gab2	6	5.948	high	Yes	Yes	Compara, Inparanoid, Isobase, Panther, RoundUp, TreeFam
FBgn0259165	CG42270 gene product from transcript CG42270-RC	Up	1.3188	0.39923	0.000590433	240057	3039785	Syngap1	6	5.848	high	Yes	Yes	Compara, eggNOG, Inparanoid, Panther, Phylome, RoundUp
FBgn0034094	Transferrin 3	Up	6.10837	2.61079	3.35e-05	71775	1919025	1300017J02Rik	5	4.85	moderate	Yes	No	Compara, Isobase, Panther, Phylome, TreeFam
FBgn0000527	ebony	Up	4.76439	2.25229	3.78e-05	231326	2442517	Aasdh	5	4.683	moderate	Yes	No	Compara, eggNOG, Isobase, orthoMCL, RoundUp
FBgn0010223	G protein alpha 73B	Up	2.47684	1.3085	0.000528403	14680	95774	Gnal	5	4.911	moderate	Yes	No	eggNOG, Isobase, OrthoDB, Panther, TreeFam
FBgn0001230	Heat shock protein 68	Up	2.45937	1.29829	0.00649565	193740	96244	Hspa1a	5	4.901	high	Yes	Yes	eggNOG, Homologene, OrthoDB, orthoMCL, Panther
FBgn0003068	period	Up	2.23981	1.16338	0.000171484	18628	1277134	Per3	5	4.938	high	Yes	Yes	Compara, eggNOG, Inparanoid, Panther, RoundUp
FBgn0000472	myc	Up	2.08538	1.06031	0.00036634	17869	97250	Myc	5	4.883	high	Yes	Yes	Compara, Isobase, orthoMCL, Panther, RoundUp
FBgn0005612	Sox box protein 14	Up	2.00738	1.00532	3.35e-05	20667	98360	Sox12	5	4.893	high	Yes	Yes	Compara, Isobase, Panther, Phylome, RoundUp
FBgn0001297	kayak	Up	2.00488	1.00351	5.86e-05	14281	95574	Fos	5	4.893	high	Yes	Yes	Compara, eggNOG, Panther, RoundUp, TreeFam
FBgn0046687	trapped in endoderm-1	Up	1.9493	0.962955	0.00036634	80910	1934129	Gpr84	5	4.853	high	Yes	Yes	Compara, Homologene, OMA, Phylome, RoundUp
FBgn0000442	Protein kinase, cGMP-dependent at 21D	Up	1.92662	0.946073	0.00151388	19092	108173	Prkg2	5	4.751	high	Yes	Yes	eggNOG, Homologene, Isobase, OrthoDB, orthoMCL
FBgn0036683	CG14060 gene product from transcript CG14060-RB	Up	1.82839	0.87057	0.000650869	230972	2446219	Arhgef16	5	4.883	high	Yes	Yes	Compara, eggNOG, Isobase, Panther, RoundUp
FBgn0039415	CG6142 gene product from transcript CG6142-RA	Up	1.79999	0.847985	0.00866411	218865	1860776	Chdh	5	4.845	moderate	Yes	No	Compara, eggNOG, Inparanoid, Panther, Phylome
FBgn0033889	CG6701 gene product from transcript CG6701-RA	Up	1.76626	0.820696	0.00216545	17454	97054	Mov10	5	4.84	moderate	Yes	No	Compara, eggNOG, Isobase, Panther, TreeFam
FBgn0041582	tamo	Up	1.76373	0.818633	0.00029784	263876	2146885	Spata2	5	4.913	high	Yes	Yes	eggNOG, Isobase, Panther, RoundUp, TreeFam
FBgn0025701	CG14709 gene product from transcript CG14709-RA	Up	1.70507	0.769833	0.00396002	239273	2443111	Abcc4	5	4.816	moderate	Yes	No	eggNOG, Homologene, Inparanoid, OrthoDB, Phylome
FBgn0027593	Ephexin	Up	1.69491	0.76121	4.87e-06	230972	2446219	Arhgef16	5	4.883	high	Yes	Yes	Compara, eggNOG, Isobase, Panther, RoundUp
FBgn0003963	u-shaped	Up	1.54284	0.625593	0.000290428	22761	1095400	Zfpm1	5	4.985	high	Yes	Yes	Inparanoid, OMA, Panther, Phylome, TreeFam
FBgn0026602	Ady43A	Up	1.53909	0.622075	7.22e-05	11534	87930	Adk	5	4.84	moderate	Yes	No	Compara, eggNOG, Isobase, Panther, TreeFam
FBgn0037896	ninaG	Up	1.53507	0.618308	0.00109591	218865	1860776	Chdh	5	4.8	moderate	Yes	No	Compara, eggNOG, Panther, Phylome, TreeFam
FBgn0025631	moody	Up	1.49566	0.580787	0.0010811	80910	1934129	Gpr84	5	4.693	high	Yes	Yes	Compara, Isobase, orthoMCL, Phylome, RoundUp
FBgn0052306	Supervillin	Up	1.37798	0.462557	0.00557605	225115	2147319	Svil	5	4.948	high	Yes	Yes	Compara, Inparanoid, Panther, Phylome, RoundUp
FBgn0030696	CG8509 gene product from transcript CG8509-RA	Up	1.33185	0.413429	0.00687206	110854	1346006	Ptpa	5	4.82	moderate	Yes	No	eggNOG, Isobase, Panther, Phylome, TreeFam
FBgn0035347	CG33232 gene product from transcript CG33232-RD	Up	1.25366	0.326142	0.000787053	225115	2147319	Svil	5	4.948	high	Yes	Yes	Compara, Inparanoid, Panther, Phylome, RoundUp
FBgn0250818	Glucose transporter 4 enhancer factor	Up	1.21303	0.27862	0.00845137	170753	2180715	Zfp704	5	4.938	high	Yes	Yes	Compara, eggNOG, Inparanoid, Panther, RoundUp
FBgn0031560	CG16713 gene product from transcript CG16713-RA	Up	8.44878	3.07874	0.000140022	75526	1922776	Eppin	4	3.755	high	Yes	Yes	eggNOG, Inparanoid, Isobase, orthoMCL
FBgn0041180	Thiolester containing protein IV	Up	3.64638	1.86647	8.47e-05	235505	2445221	Cd109	4	3.745	moderate	Yes	No	Compara, Inparanoid, orthoMCL, Phylome
FBgn0035806	Peptidoglycan recognition protein SD	Up	3.54416	1.82544	0.000176455	21946	1345092	Pglyrp1	4	3.871	moderate	Yes	No	OMA, OrthoDB, orthoMCL, TreeFam
FBgn0044826	Pak3	Up	2.875	1.52356	1.9e-05	18481	1339656	Pak3	4	3.901	moderate	Yes	No	eggNOG, OrthoDB, orthoMCL, Panther
FBgn0033388	CG8046 gene product from transcript CG8046-RB	Up	2.55535	1.35352	0.00286796	30936	1353616	Slc46a2	4	3.8	high	Yes	Yes	Compara, Isobase, OMA, Phylome
FBgn0050159	CG30159 gene product from transcript CG30159-RA	Up	2.18639	1.12855	4.78e-05	329659	3607716	E130311K13Rik	4	4.006	high	Yes	Yes	Inparanoid, OrthoDB, orthoMCL, Panther
FBgn0050281	CG30281 gene product from transcript CG30281-RA	Up	2.05451	1.03879	0.001139	98970	2138953	Fibcd1	4	3.906	moderate	Yes	No	eggNOG, Homologene, Inparanoid, OrthoDB
FBgn0002930	necrotic	Up	2.04027	1.02876	0.000787053	20713	1194506	Serpini1	4	3.941	moderate	Yes	No	Compara, OrthoDB, Panther, Phylome
FBgn0010238	Lachesin	Up	1.89478	0.922031	5.34e-05	320840	2444846	Negr1	4	4.018	high	Yes	Yes	Homologene, Inparanoid, OMA, RoundUp
FBgn0035087	CG2765 gene product from transcript CG2765-RE	Up	1.45406	0.540086	0.00600657	68041	1915291	Mid1ip1	4	4.066	high	Yes	Yes	Inparanoid, OrthoDB, Panther, TreeFam
FBgn0038803	CG5191 gene product from transcript CG5191-RE	Up	1.37055	0.454754	0.00602593	14073	109609	Faah	4	3.858	high	Yes	Yes	eggNOG, Inparanoid, Isobase, RoundUp
FBgn0037539	CG10435 gene product from transcript CG10435-RA	Up	1.33607	0.417995	0.00538389	67123	2149543	Ubap1	4	4.066	high	Yes	Yes	Inparanoid, OrthoDB, Panther, TreeFam
FBgn0033397	Cyp4p3	Up	1.26961	0.34438	0.00656221	13118	3611747	Cyp4a12b	4	3.901	high	Yes	Yes	eggNOG, OrthoDB, orthoMCL, Panther
FBgn0031214	CG11374 gene product from transcript CG11374-RB	Up	1.22774	0.296003	0.00516609	16859	109496	Lgals9	4	3.935	moderate	Yes	No	Compara, eggNOG, Inparanoid, Panther
FBgn0085378	staccato	Up	3.96133	1.98598	2.36e-05	545192	2685783	Baiap3	3	2.79	moderate	Yes	No	Compara, eggNOG, TreeFam
FBgn0031561	Immune induced molecule 33	Up	3.39404	1.763	0.00380307	75526	1922776	Eppin	3	2.805	moderate	Yes	No	eggNOG, Inparanoid, orthoMCL
FBgn0024988	CG14801 gene product from transcript CG14801-RB	Up	2.33805	1.22531	3.71e-05	66932	1914182	Rexo1	3	3.003	moderate	Yes	No	eggNOG, Panther, RoundUp
FBgn0053256	Limpet	Up	2.14126	1.09846	0.00516609	14200	1338762	Fhl2	3	2.953	high	Yes	Yes	Homologene, Isobase, RoundUp
FBgn0035262	CG18171 gene product from transcript CG18171-RA	Up	2.1258	1.088	0.00124649	21645	98640	Tcte1	3	2.97	moderate	Yes	No	Panther, Phylome, TreeFam
FBgn0087007	big bang	Up	2.09437	1.06652	0.000493694	16170	1270855	Il16	3	3.003	high	Yes	Yes	eggNOG, Panther, RoundUp
FBgn0029508	Tetraspanin 42Ea	Up	2.06308	1.0448	0.000789285	12512	99529	Cd63	3	3.011	moderate	Yes	No	OrthoDB, Panther, Phylome
FBgn0036673	CG11915 gene product from transcript CG11915-RA	Up	2.0523	1.03724	0.00623993	14200	1338762	Fhl2	3	2.953	high	Yes	Yes	Homologene, Isobase, RoundUp
FBgn0024315	Picot	Up	2.03188	1.02281	5.18e-05	235504	1924105	Slc17a5	3	3.001	moderate	Yes	No	eggNOG, OrthoDB, Panther
FBgn0034194	CG15611 gene product from transcript CG15611-RB	Up	2.00097	1.0007	0.000187597	52666	1277173	Arhgef25	3	3.015	moderate	Yes	No	Inparanoid, Panther, Phylome
FBgn0029507	Tetraspanin 42Ed	Up	1.86135	0.896346	0.00705207	12512	99529	Cd63	3	3.011	moderate	Yes	No	OrthoDB, Panther, Phylome
FBgn0053234	CG33234 gene product from transcript CG33234-RB	Up	1.57855	0.658599	0.00717982	75209	1922459	Sv2c	3	2.74	moderate	Yes	No	Compara, eggNOG, Phylome
FBgn0243516	Verprolin 1	Up	1.5548	0.636728	0.000254579	215280	2178801	Wipf1	3	2.96	high	Yes	Yes	orthoMCL, Panther, TreeFam
FBgn0036672	Limpet	Up	1.49525	0.580385	0.000107892	14200	1338762	Fhl2	3	2.953	high	Yes	Yes	Homologene, Isobase, RoundUp
FBgn0029114	Tollo	Up	1.46906	0.554898	0.00845618	279572	3045213	Tlr13	3	2.865	moderate	Yes	No	eggNOG, Inparanoid, TreeFam
FBgn0035542	Diabetes and obesity regulated	Up	1.45672	0.542726	0.00438633	68728	1915978	Trp53inp2	3	2.93	high	Yes	Yes	Compara, eggNOG, Panther
FBgn0035610	Leucokinin receptor	Up	1.38803	0.473041	0.000698821	21338	892968	Tacr3	3	3.01	moderate	Yes	No	eggNOG, OMA, Panther
FBgn0260458	Peptidoglycan recognition protein LD	Up	1.38392	0.468765	0.00582286	21946	1345092	Pglyrp1	3	2.97	moderate	Yes	No	Panther, Phylome, TreeFam
FBgn0036518	Rho GTPase activating protein at 71E	Up	1.2919	0.369496	0.00459985	244867	2445175	Arhgap20	3	3.003	high	Yes	Yes	eggNOG, Panther, RoundUp
FBgn0031973	CG7219 gene product from transcript CG7219-RA	Up	12.3626	3.62791	9.4e-05	12406	88283	Serpinh1	2	2.03	high	Yes	Yes	Compara, Panther
FBgn0038299	Serpin 88Eb	Up	8.12444	3.02227	2.83e-05	20713	1194506	Serpini1	2	2	moderate	Yes	No	orthoMCL, Panther
FBgn0027584	CG4757 gene product from transcript CG4757-RA	Up	5.49579	2.45833	0.000466523	216856	2681835	Nlgn2	2	1.8	moderate	Yes	No	eggNOG, orthoMCL
FBgn0036287	CG10663 gene product from transcript CG10663-RC	Up	4.50213	2.17061	2.18e-05	15439	96211	Hp	2	2.01	high	Yes	Yes	Panther, Phylome
FBgn0038465	Immune-regulated catalase	Up	3.54584	1.82613	0.000220903	19225	97798	Ptgs2	2	1.85	moderate	Yes	No	eggNOG, Isobase
FBgn0060296	painless	Up	3.43448	1.78009	2.84e-05	277328	3522699	Trpa1	2	2	moderate	Yes	No	eggNOG, Panther
FBgn0039593	Stress induced DNase	Up	3.22451	1.68908	0.00568213	13804	1261433	Endog	2	2.01	moderate	Yes	No	Panther, Phylome
FBgn0037396	CG11459 gene product from transcript CG11459-RA	Up	2.74824	1.45851	0.00231753	13036	107285	Ctsh	2	2	high	Yes	Yes	eggNOG, Panther
FBgn0038720	CG6231 gene product from transcript CG6231-RC	Up	1.98939	0.992325	0.00122455	30805	1353479	Slc22a4	2	2	moderate	Yes	No	eggNOG, Panther
FBgn0032730	CG10431 gene product from transcript CG10431-RA	Up	1.75811	0.814023	0.000941041	73754	1921004	Thap1	2	2.004	high	Yes	Yes	OrthoDB, RoundUp
FBgn0023479	Tequila	Up	1.72447	0.786152	0.00117811	19142	1100881	Prss12	2	1.903	high	Yes	Yes	orthoMCL, RoundUp
FBgn0031037	CG14207 gene product from transcript CG14207-RB	Up	1.61372	0.690392	0.000789285	80888	2135756	Hspb8	2	2	moderate	Yes	No	eggNOG, Panther
FBgn0034312	CG10916 gene product from transcript CG10916-RA	Up	1.60545	0.682981	0.000323882	22036	1096377	Traip	2	2.004	moderate	Yes	No	OrthoDB, RoundUp
FBgn0259938	clockwork orange	Up	1.59339	0.672102	0.00580281	15205	104853	Hes1	2	2	moderate	Yes	No	eggNOG, Panther
FBgn0030748	TNF-receptor-associated factor-like	Up	1.56129	0.642739	0.00147837	22034	108072	Traf6	2	2.06	moderate	Yes	No	Panther, TreeFam
FBgn0015372	RabX1	Up	1.54913	0.63146	0.00490027	106572	1914603	Rab31	2	1.901	high	Yes	Yes	eggNOG, OrthoDB
FBgn0053936	CG33936 gene product from transcript CG33936-RB	Up	1.40878	0.494443	9.21e-05	22682	1278334	Zfand5	2	1.951	moderate	Yes	No	Isobase, OrthoDB
FBgn0261258	regeneration	Up	1.37074	0.454958	0.00160332	16639	102968	Klra8	2	2.101	high	Yes	Yes	OrthoDB, Panther
FBgn0035708	CG8398 gene product from transcript CG8398-RD	Up	1.3182	0.398571	0.0010811	208198	1933831	Btbd2	2	2	moderate	Yes	No	eggNOG, Panther
FBgn0036312	CG17667 gene product from transcript CG17667-RA	Up	1.30815	0.387532	0.00267933	18377	106586	Omg	2	2.105	high	Yes	Yes	Inparanoid, Panther
FBgn0010877	lethal (3) 05822	Up	1.29986	0.378362	0.00484421	27059	1350923	Sh3d19	2	1.89	high	Yes	Yes	Compara, TreeFam
FBgn0038535	aluminum tubes	Up	1.25167	0.323852	0.00202405	81910	1932395	Rrbp1	2	2.105	high	Yes	Yes	Inparanoid, Panther
FBgn0032973	CG6675 gene product from transcript CG6675-RB	Up	7.46458	2.90006	0.0017621	69060	97722	Pnlip	1	1.003	low	Yes	No	RoundUp
FBgn0035501	CG1299 gene product from transcript CG1299-RA	Up	5.03842	2.33297	3.71e-05	76701	1923951	Ctrc	1	0.93	low	Yes	No	Compara
FBgn0051955	CG31955 gene product from transcript CG31955-RA	Up	4.05183	2.01857	0.000787053	214901	2384887	Chtf18	1	0.9	low	Yes	No	eggNOG
FBgn0010038	Glutathione S transferase D2	Up	3.91819	1.97019	0.000856281	103140	2143526	Gstt3	1	0.9	low	Yes	No	eggNOG
FBgn0014380	rho-like	Up	3.65592	1.87023	0.000206789	59040	1926078	Rhot1	1	0.95	low	Yes	No	Isobase
FBgn0037515	Serine protease 7	Up	3.65354	1.86929	9.87e-05	14058	103107	F10	1	0.91	low	Yes	No	Phylome
FBgn0030309	CG1572 gene product from transcript CG1572-RA	Up	2.99808	1.58404	5.18e-05	67272	2447164	Cmtm5	1	1.1	low	Yes	No	Panther
FBgn0032805	CG10337 gene product from transcript CG10337-RA	Up	2.98273	1.57664	0.000390904	56368	1929280	Cyb561d2	1	1.1	low	Yes	No	Panther
FBgn0033188	Death resistor Adh domain containing target	Up	2.67131	1.41755	0.00022025	270097	2142534	Vat1l	1	0.9	low	Yes	Yes	eggNOG
FBgn0028990	Serpin-27A	Up	2.41018	1.26914	0.000941041	20713	1194506	Serpini1	1	1.1	low	Yes	No	Panther
FBgn0051038	CG31038 gene product from transcript CG31038-RA	Up	2.20658	1.14181	0.000113597	69627	1916877	Fam89a	1	1.1	low	Yes	Yes	Panther
FBgn0000636	Fasciclin 3	Up	2.19029	1.13112	9.36e-05	207818	2448476	Smagp	1	1.1	low	Yes	Yes	Panther
FBgn0034724	babos	Up	2.12227	1.08561	9.8e-05	170643	1891396	Kirrel	1	0.9	low	Yes	No	eggNOG
FBgn0259169	Rho GTPase activating protein at 18B	Up	2.10819	1.076	1.2e-05	71709	1918959	Syde1	1	1.1	low	Yes	No	Panther
FBgn0046685	Wsck	Up	2.00251	1.00181	0.000324284	21682	98662	Tec	1	1.1	low	Yes	No	Panther
FBgn0038638	CG7702 gene product from transcript CG7702-RB	Up	1.84164	0.880994	0.000920634	100503386	3646425	Tpbgl	1	1.1	low	Yes	No	Panther
FBgn0033928	Arc2	Up	1.83475	0.875582	0.00414345	106821	2146818	Oard1	1	1.001	low	Yes	No	OrthoDB
FBgn0039130	CG5854 gene product from transcript CG5854-RA	Up	1.71691	0.779817	0.00599297	74032	1921282	Sdr42e1	1	0.9	low	Yes	No	eggNOG
FBgn0034049	bedraggled	Up	1.66009	0.731265	1.54e-05	14664	95760	Slc6a9	1	1.1	low	Yes	No	Panther
FBgn0035132	methuselah-like 10	Up	1.64136	0.71489	0.00599297	26364	1347095	Adgre5	1	0.95	low	Yes	No	Isobase
FBgn0032310	CG17086 gene product from transcript CG17086-RA	Up	1.58426	0.663813	0.00022025	226144	2387613	Erlin1	1	1.001	low	Yes	Yes	OrthoDB
FBgn0036373	Tondu-domain-containing Growth Inhibitor	Up	1.57915	0.659151	0.00832499	232334	2652840	Vgll4	1	1.1	low	Yes	Yes	Panther
FBgn0036968	CG6680 gene product from transcript CG6680-RA	Up	1.56957	0.650366	0.00147837	20713	1194506	Serpini1	1	1.1	low	Yes	No	Panther
FBgn0260477	CG30283 gene product from transcript CG30283-RA	Up	1.51701	0.60123	0.00642813	14944	109253	Gzmg	1	1.001	low	Yes	Yes	OrthoDB
FBgn0013955	Activated Cdc42 kinase-like	Up	1.45487	0.540895	0.00183398	22637	99613	Zap70	1	0.91	low	Yes	No	Phylome
FBgn0043903	domeless	Up	1.42808	0.514073	0.000909848	68802	1916052	Mypn	1	1.1	low	Yes	No	Panther
FBgn0032469	CG9932 gene product from transcript CG9932-RA	Up	1.35881	0.442341	0.00164208	22722	107342	Zfp64	1	1.1	low	Yes	Yes	Panther

## Sheet: Mouse Down
Mouse homologs of Drosophila genes significantly (p≤.01) downregulated (>1.2 fold) 5-hours after axonal severing
Homologs were determined using DIOPT and only the strongest DIOPT predicted homolog is listed. DIOPT scoring (12=strong homolog, 1= weak homolog)
NOTE: In cases where DIOPT produced multiple homologs with the same score, only one homolog is reported below.
Fly GeneID	Fly Gene Name		Fold Change	Log2 FC	Adjusted p-value	Species	Mouse GeneID	MGIID	Mouse Symbol	DIOPT Score	Weighted Score	Rank	Best Score	Best Score Reverse	Prediction Derived From
FBgn0024289	Sorbitol dehydrogenase 1	Down	4.06307	-2.02257	0.000212005	Mouse	20322	98266	Sord	12	11.669	high	Yes	Yes	Compara, eggNOG, Homologene, Inparanoid, Isobase, OMA, OrthoDB, orthoMCL, Panther, Phylome, RoundUp, TreeFam
FBgn0022359	Sorbitol dehydrogenase-2	Down	3.38718	-1.76009	9.63e-05	Mouse	20322	98266	Sord	12	11.669	high	Yes	Yes	Compara, eggNOG, Homologene, Inparanoid, Isobase, OMA, OrthoDB, orthoMCL, Panther, Phylome, RoundUp, TreeFam
FBgn0030737	CG9914 gene product from transcript CG9914-RA	Down	2.79444	-1.48256	0.00394742	Mouse	68631	1915881	Cryl1	12	11.669	high	Yes	Yes	Compara, eggNOG, Homologene, Inparanoid, Isobase, OMA, OrthoDB, orthoMCL, Panther, Phylome, RoundUp, TreeFam
FBgn0036262	CG6910 gene product from transcript CG6910-RB	Down	2.7592	-1.46425	0.000691984	Mouse	56727	1891725	Miox	12	11.669	high	Yes	Yes	Compara, eggNOG, Homologene, Inparanoid, Isobase, OMA, OrthoDB, orthoMCL, Panther, Phylome, RoundUp, TreeFam
FBgn0012036	Aldehyde dehydrogenase	Down	2.34001	-1.22651	0.00216545	Mouse	11669	99600	Aldh2	12	11.669	high	Yes	Yes	Compara, eggNOG, Homologene, Inparanoid, Isobase, OMA, OrthoDB, orthoMCL, Panther, Phylome, RoundUp, TreeFam
FBgn0020385	pugilist	Down	2.27466	-1.18565	0.00118348	Mouse	108156	1342005	Mthfd1	12	11.669	high	Yes	Yes	Compara, eggNOG, Homologene, Inparanoid, Isobase, OMA, OrthoDB, orthoMCL, Panther, Phylome, RoundUp, TreeFam
FBgn0035189	CG9119 gene product from transcript CG9119-RA	Down	2.20421	-1.14026	0.00637232	Mouse	70984	1918234	4931406C07Rik	12	11.669	high	Yes	Yes	Compara, eggNOG, Homologene, Inparanoid, Isobase, OMA, OrthoDB, orthoMCL, Panther, Phylome, RoundUp, TreeFam
FBgn0037612	CG8112 gene product from transcript CG8112-RA	Down	2.11404	-1.08001	0.000370738	Mouse	20652	104665	Soat1	12	11.669	high	Yes	Yes	Compara, eggNOG, Homologene, Inparanoid, Isobase, OMA, OrthoDB, orthoMCL, Panther, Phylome, RoundUp, TreeFam
FBgn0039774	Ceramidase	Down	1.91767	-0.939351	0.00897464	Mouse	54447	1859310	Asah2	12	11.669	high	Yes	Yes	Compara, eggNOG, Homologene, Inparanoid, Isobase, OMA, OrthoDB, orthoMCL, Panther, Phylome, RoundUp, TreeFam
FBgn0036857	CG9629 gene product from transcript CG9629-RA	Down	1.84788	-0.885875	0.00147837	Mouse	110695	108186	Aldh7a1	12	11.669	high	Yes	Yes	Compara, eggNOG, Homologene, Inparanoid, Isobase, OMA, OrthoDB, orthoMCL, Panther, Phylome, RoundUp, TreeFam
FBgn0036997	CG5955 gene product from transcript CG5955-RA	Down	1.83264	-0.873926	0.00206558	Mouse	58865	1926231	Tdh	12	11.669	high	Yes	Yes	Compara, eggNOG, Homologene, Inparanoid, Isobase, OMA, OrthoDB, orthoMCL, Panther, Phylome, RoundUp, TreeFam
FBgn0001248	Isocitrate dehydrogenase	Down	1.80805	-0.854434	0.000201626	Mouse	15926	96413	Idh1	12	11.669	high	Yes	Yes	Compara, eggNOG, Homologene, Inparanoid, Isobase, OMA, OrthoDB, orthoMCL, Panther, Phylome, RoundUp, TreeFam
FBgn0029969	CG10932 gene product from transcript CG10932-RA	Down	1.64124	-0.714782	0.00592108	Mouse	110446	87870	Acat1	12	11.669	high	Yes	Yes	Compara, eggNOG, Homologene, Inparanoid, Isobase, OMA, OrthoDB, orthoMCL, Panther, Phylome, RoundUp, TreeFam
FBgn0000455	Dipeptidase C	Down	1.63404	-0.708439	0.00464142	Mouse	18624	97542	Pepd	12	11.669	high	Yes	Yes	Compara, eggNOG, Homologene, Inparanoid, Isobase, OMA, OrthoDB, orthoMCL, Panther, Phylome, RoundUp, TreeFam
FBgn0011768	Formaldehyde dehydrogenase	Down	1.58338	-0.663007	0.00229741	Mouse	11532	87929	Adh5	12	11.669	high	Yes	Yes	Compara, eggNOG, Homologene, Inparanoid, Isobase, OMA, OrthoDB, orthoMCL, Panther, Phylome, RoundUp, TreeFam
FBgn0031824	CG9547 gene product from transcript CG9547-RA	Down	1.49397	-0.579153	0.00396002	Mouse	270076	104541	Gcdh	12	11.669	high	Yes	Yes	Compara, eggNOG, Homologene, Inparanoid, Isobase, OMA, OrthoDB, orthoMCL, Panther, Phylome, RoundUp, TreeFam
FBgn0039349	Succinic semialdehyde dehydrogenase	Down	1.42395	-0.509903	0.00809669	Mouse	214579	2441982	Aldh5a1	12	11.669	high	Yes	Yes	Compara, eggNOG, Homologene, Inparanoid, Isobase, OMA, OrthoDB, orthoMCL, Panther, Phylome, RoundUp, TreeFam
FBgn0036279	sodium chloride cotransporter 69	Down	1.40527	-0.490851	0.00800648	Mouse	20496	101924	Slc12a2	12	11.669	high	Yes	Yes	Compara, eggNOG, Homologene, Inparanoid, Isobase, OMA, OrthoDB, orthoMCL, Panther, Phylome, RoundUp, TreeFam
FBgn0037687	CG8132 gene product from transcript CG8132-RA	Down	1.40526	-0.490839	0.00169673	Mouse	52633	1261838	Nit2	12	11.669	high	Yes	Yes	Compara, eggNOG, Homologene, Inparanoid, Isobase, OMA, OrthoDB, orthoMCL, Panther, Phylome, RoundUp, TreeFam
FBgn0017558	Pyruvate dehydrogenase kinase	Down	1.36927	-0.453408	0.00421003	Mouse	236900	2384308	Pdk3	12	11.669	high	Yes	Yes	Compara, eggNOG, Homologene, Inparanoid, Isobase, OMA, OrthoDB, orthoMCL, Panther, Phylome, RoundUp, TreeFam
FBgn0032997	CG17486 gene product from transcript CG17486-RB	Down	1.35997	-0.443572	0.00354899	Mouse	70396	1917646	Asnsd1	12	11.669	high	Yes	Yes	Compara, eggNOG, Homologene, Inparanoid, Isobase, OMA, OrthoDB, orthoMCL, Panther, Phylome, RoundUp, TreeFam
FBgn0051116	Chloride channel-a	Down	1.32925	-0.410612	0.000999888	Mouse	12724	105061	Clcn2	12	11.669	high	Yes	Yes	Compara, eggNOG, Homologene, Inparanoid, Isobase, OMA, OrthoDB, orthoMCL, Panther, Phylome, RoundUp, TreeFam
FBgn0014930	CG2846 gene product from transcript CG2846-RA	Down	1.31866	-0.399077	0.00667193	Mouse	54391	1914688	Rfk	12	11.669	high	Yes	Yes	Compara, eggNOG, Homologene, Inparanoid, Isobase, OMA, OrthoDB, orthoMCL, Panther, Phylome, RoundUp, TreeFam
FBgn0032904	Microsomal triacylglycerol transfer protein	Down	1.27635	-0.352024	0.00996397	Mouse	17777	106926	Mttp	12	11.669	high	Yes	Yes	Compara, eggNOG, Homologene, Inparanoid, Isobase, OMA, OrthoDB, orthoMCL, Panther, Phylome, RoundUp, TreeFam
FBgn0036208	CG10361 gene product from transcript CG10361-RA	Down	3.99942	-1.99979	0.000370738	Mouse	26912	1349389	Gcat	11	10.659	high	Yes	Yes	Compara, eggNOG, Homologene, Inparanoid, Isobase, OrthoDB, orthoMCL, Panther, Phylome, RoundUp, TreeFam
FBgn0014031	Serine pyruvate aminotransferase	Down	3.76342	-1.91205	0.00110758	Mouse	11611	1329033	Agxt	11	10.668	high	Yes	Yes	Compara, eggNOG, Homologene, Inparanoid, Isobase, OMA, orthoMCL, Panther, Phylome, RoundUp, TreeFam
FBgn0038916	dead end	Down	2.40522	-1.26617	0.00211959	Mouse	56350	1929699	Arl3	11	10.719	high	Yes	Yes	Compara, eggNOG, Homologene, Inparanoid, OMA, OrthoDB, orthoMCL, Panther, Phylome, RoundUp, TreeFam
FBgn0023477	Transaldolase	Down	2.23985	-1.1634	0.00325554	Mouse	21351	1274789	Taldo1	11	10.719	high	Yes	Yes	Compara, eggNOG, Homologene, Inparanoid, OMA, OrthoDB, orthoMCL, Panther, Phylome, RoundUp, TreeFam
FBgn0037607	CG8036 gene product from transcript CG8036-RB	Down	2.14238	-1.09922	0.00298095	Mouse	74419	1921669	Tktl2	11	10.719	high	Yes	Yes	Compara, eggNOG, Homologene, Inparanoid, OMA, OrthoDB, orthoMCL, Panther, Phylome, RoundUp, TreeFam
FBgn0023537	CG17896 gene product from transcript CG17896-RB	Down	2.04076	-1.02911	7.68e-05	Mouse	104776	1915077	Aldh6a1	11	10.668	high	Yes	Yes	Compara, eggNOG, Homologene, Inparanoid, Isobase, OMA, orthoMCL, Panther, Phylome, RoundUp, TreeFam
FBgn0034405	Juvenile hormone epoxide hydrolase 2	Down	2.03072	-1.02199	0.00791353	Mouse	13849	95405	Ephx1	11	10.659	high	Yes	Yes	Compara, eggNOG, Homologene, Inparanoid, Isobase, OrthoDB, orthoMCL, Panther, Phylome, RoundUp, TreeFam
FBgn0038321	CG6218 gene product from transcript CG6218-RA	Down	1.92625	-0.945796	0.000532185	Mouse	56174	1860418	Nagk	11	10.719	high	Yes	Yes	Compara, eggNOG, Homologene, Inparanoid, OMA, OrthoDB, orthoMCL, Panther, Phylome, RoundUp, TreeFam
FBgn0035231	CTP:phosphocholine cytidylyltransferase 2	Down	1.86841	-0.901809	0.000436924	Mouse	13026	88557	Pcyt1a	11	10.719	high	Yes	Yes	Compara, eggNOG, Homologene, Inparanoid, OMA, OrthoDB, orthoMCL, Panther, Phylome, RoundUp, TreeFam
FBgn0032864	CG2493 gene product from transcript CG2493-RA	Down	1.79141	-0.841097	0.00310108	Mouse	72461	1919711	Prcp	11	10.719	high	Yes	Yes	Compara, eggNOG, Homologene, Inparanoid, OMA, OrthoDB, orthoMCL, Panther, Phylome, RoundUp, TreeFam
FBgn0035950	Galactokinase	Down	1.78945	-0.839517	0.00622189	Mouse	69976	1917226	Galk2	11	10.668	high	Yes	Yes	Compara, eggNOG, Homologene, Inparanoid, Isobase, OMA, orthoMCL, Panther, Phylome, RoundUp, TreeFam
FBgn0003308	rosy	Down	1.78257	-0.833961	0.00227864	Mouse	22436	98973	Xdh	11	10.709	high	Yes	Yes	Compara, eggNOG, Homologene, Inparanoid, Isobase, OMA, OrthoDB, orthoMCL, Panther, Phylome, RoundUp
FBgn0039537	CG5590 gene product from transcript CG5590-RA	Down	1.77956	-0.83152	0.00636671	Mouse	72479	1919729	Hsdl2	11	10.669	high	Yes	Yes	Compara, eggNOG, Inparanoid, Isobase, OMA, OrthoDB, orthoMCL, Panther, Phylome, RoundUp, TreeFam
FBgn0033246	Acetyl-CoA carboxylase	Down	1.72555	-0.787055	0.00022025	Mouse	107476	108451	Acaca	11	10.659	high	Yes	Yes	Compara, eggNOG, Homologene, Inparanoid, Isobase, OrthoDB, orthoMCL, Panther, Phylome, RoundUp, TreeFam
FBgn0026576	CG5991 gene product from transcript CG5991-RA	Down	1.70947	-0.773549	0.00380307	Mouse	320951	2445114	Pisd	11	10.668	high	Yes	Yes	Compara, eggNOG, Homologene, Inparanoid, Isobase, OMA, orthoMCL, Panther, Phylome, RoundUp, TreeFam
FBgn0250876	Semaphorin-5c	Down	1.70648	-0.771025	0.00388295	Mouse	20357	107555	Sema5b	11	10.719	high	Yes	Yes	Compara, eggNOG, Homologene, Inparanoid, OMA, OrthoDB, orthoMCL, Panther, Phylome, RoundUp, TreeFam
FBgn0003076	Phosphogluconate mutase	Down	1.67109	-0.740792	0.00394742	Mouse	72157	97565	Pgm2	11	10.659	high	Yes	Yes	Compara, eggNOG, Homologene, Inparanoid, Isobase, OrthoDB, orthoMCL, Panther, Phylome, RoundUp, TreeFam
FBgn0003748	Trehalase	Down	1.66549	-0.735946	0.0018783	Mouse	58866	1926230	Treh	11	10.719	high	Yes	Yes	Compara, eggNOG, Homologene, Inparanoid, OMA, OrthoDB, orthoMCL, Panther, Phylome, RoundUp, TreeFam
FBgn0033382	alpha/beta hydrolase 1	Down	1.66239	-0.733256	0.00155531	Mouse	106861	2147183	Abhd3	11	10.659	high	Yes	Yes	Compara, eggNOG, Homologene, Inparanoid, Isobase, OrthoDB, orthoMCL, Panther, Phylome, RoundUp, TreeFam
FBgn0033744	Diuretic hormone 44 receptor 2	Down	1.65891	-0.730233	9.22e-05	Mouse	12921	88498	Crhr1	11	10.569	high	Yes	Yes	Compara, eggNOG, Homologene, Inparanoid, Isobase, OMA, OrthoDB, orthoMCL, Phylome, RoundUp, TreeFam
FBgn0015623	Cytochrome P450 reductase	Down	1.65798	-0.729422	0.00633026	Mouse	18984	97744	Por	11	10.668	high	Yes	Yes	Compara, eggNOG, Homologene, Inparanoid, Isobase, OMA, orthoMCL, Panther, Phylome, RoundUp, TreeFam
FBgn0011591	fringe	Down	1.63532	-0.70957	0.00049041	Mouse	19719	894275	Rfng	11	10.668	high	Yes	Yes	Compara, eggNOG, Homologene, Inparanoid, Isobase, OMA, orthoMCL, Panther, Phylome, RoundUp, TreeFam
FBgn0039827	CG1544 gene product from transcript CG1544-RA	Down	1.63489	-0.709197	0.000916063	Mouse	209692	2445096	Dhtkd1	11	10.668	high	Yes	Yes	Compara, eggNOG, Homologene, Inparanoid, Isobase, OMA, orthoMCL, Panther, Phylome, RoundUp, TreeFam
FBgn0085484	Pyridoxal kinase	Down	1.62321	-0.698846	0.00426597	Mouse	216134	1351869	Pdxk	11	10.719	high	Yes	Yes	Compara, eggNOG, Homologene, Inparanoid, OMA, OrthoDB, orthoMCL, Panther, Phylome, RoundUp, TreeFam
FBgn0037749	CG9471 gene product from transcript CG9471-RB	Down	1.61274	-0.689512	0.00386672	Mouse	233016	2385271	Blvrb	11	10.659	high	Yes	Yes	Compara, eggNOG, Homologene, Inparanoid, Isobase, OrthoDB, orthoMCL, Panther, Phylome, RoundUp, TreeFam
FBgn0033527	CG11777 gene product from transcript CG11777-RA	Down	1.56964	-0.650432	0.00176663	Mouse	70225	1917475	Ppil3	11	10.719	high	Yes	Yes	Compara, eggNOG, Homologene, Inparanoid, OMA, OrthoDB, orthoMCL, Panther, Phylome, RoundUp, TreeFam
FBgn0032237	Malate dehydrogenase 1	Down	1.55282	-0.634887	0.000960508	Mouse	17449	97051	Mdh1	11	10.719	high	Yes	Yes	Compara, eggNOG, Homologene, Inparanoid, OMA, OrthoDB, orthoMCL, Panther, Phylome, RoundUp, TreeFam
FBgn0036760	CG5567 gene product from transcript CG5567-RA	Down	1.47181	-0.557593	0.00341703	Mouse	67078	1914328	Pgp	11	10.659	high	Yes	Yes	Compara, eggNOG, Homologene, Inparanoid, Isobase, OrthoDB, orthoMCL, Panther, Phylome, RoundUp, TreeFam
FBgn0029849	ER GDP-fucose transporter	Down	1.40744	-0.493074	0.00490924	Mouse	58246	1931249	Slc35b4	11	10.668	high	Yes	Yes	Compara, eggNOG, Homologene, Inparanoid, Isobase, OMA, orthoMCL, Panther, Phylome, RoundUp, TreeFam
FBgn0031690	CG7742 gene product from transcript CG7742-RA	Down	1.38919	-0.474239	0.00668694	Mouse	67249	1914499	Tbc1d19	11	10.668	high	Yes	Yes	Compara, eggNOG, Homologene, Inparanoid, Isobase, OMA, orthoMCL, Panther, Phylome, RoundUp, TreeFam
FBgn0033247	Nucleoporin at 44A	Down	1.38217	-0.466939	0.000187597	Mouse	72124	1919374	Seh1l	11	10.719	high	Yes	Yes	Compara, eggNOG, Homologene, Inparanoid, OMA, OrthoDB, orthoMCL, Panther, Phylome, RoundUp, TreeFam
FBgn0033882	Ubiquitin activating enzyme 3	Down	1.35973	-0.443318	0.00912125	Mouse	22200	1341217	Uba3	11	10.719	high	Yes	Yes	Compara, eggNOG, Homologene, Inparanoid, OMA, OrthoDB, orthoMCL, Panther, Phylome, RoundUp, TreeFam
FBgn0034067	CG8399 gene product from transcript CG8399-RA	Down	1.34897	-0.431856	0.00687206	Mouse	20321	108076	Frrs1	11	10.569	high	Yes	Yes	Compara, eggNOG, Homologene, Inparanoid, Isobase, OMA, OrthoDB, orthoMCL, Phylome, RoundUp, TreeFam
FBgn0024753	flotillin 2	Down	1.30938	-0.388886	0.0015324	Mouse	14252	103309	Flot2	11	10.719	high	Yes	Yes	Compara, eggNOG, Homologene, Inparanoid, OMA, OrthoDB, orthoMCL, Panther, Phylome, RoundUp, TreeFam
FBgn0032191	CG5734 gene product from transcript CG5734-RA	Down	1.28335	-0.359912	0.00382686	Mouse	266781	2387801	Snx17	11	10.666	high	Yes	Yes	Compara, eggNOG, Homologene, Inparanoid, Isobase, OMA, OrthoDB, orthoMCL, Panther, Phylome, TreeFam
FBgn0032242	CG5355 gene product from transcript CG5355-RA	Down	1.26272	-0.336533	0.00935547	Mouse	19072	1270863	Prep	11	10.668	high	Yes	Yes	Compara, eggNOG, Homologene, Inparanoid, Isobase, OMA, orthoMCL, Panther, Phylome, RoundUp, TreeFam
FBgn0020621	Protein kinase related to protein kinase N	Down	1.24562	-0.316858	0.00125869	Mouse	109333	109211	Pkn2	11	10.719	high	Yes	Yes	Compara, eggNOG, Homologene, Inparanoid, OMA, OrthoDB, orthoMCL, Panther, Phylome, RoundUp, TreeFam
FBgn0052486	CG32486 gene product from transcript CG32486-RD	Down	1.24362	-0.314543	0.00945134	Mouse	54151	1859320	Cyhr1	11	10.769	high	Yes	Yes	Compara, eggNOG, Homologene, Inparanoid, Isobase, OMA, OrthoDB, Panther, Phylome, RoundUp, TreeFam
FBgn0031428	CG9886 gene product from transcript CG9886-RA	Down	1.21158	-0.276888	0.00841576	Mouse	235582	2444085	Glyctk	11	10.668	high	Yes	Yes	Compara, eggNOG, Homologene, Inparanoid, Isobase, OMA, orthoMCL, Panther, Phylome, RoundUp, TreeFam
FBgn0034406	Juvenile hormone epoxide hydrolase 3	Down	4.25926	-2.0906	9.8e-05	Mouse	13849	95405	Ephx1	10	9.659	moderate	Yes	No	Compara, eggNOG, Inparanoid, Isobase, OrthoDB, orthoMCL, Panther, Phylome, RoundUp, TreeFam
FBgn0031703	CG12512 gene product from transcript CG12512-RA	Down	3.81227	-1.93065	0.000138924	Mouse	264895	2388287	Acsf2	10	9.709	high	Yes	Yes	Compara, eggNOG, Homologene, Inparanoid, OrthoDB, orthoMCL, Panther, Phylome, RoundUp, TreeFam
FBgn0052220	CMP-sialic acid synthase	Down	3.2247	-1.68916	0.000370738	Mouse	12764	1337124	Cmas	10	9.654	high	Yes	Yes	Compara, eggNOG, Homologene, Isobase, OrthoDB, orthoMCL, Panther, Phylome, RoundUp, TreeFam
FBgn0033093	CG3270 gene product from transcript CG3270-RA	Down	2.53222	-1.3404	0.000298612	Mouse	235169	2446262	Foxred1	10	9.719	high	Yes	Yes	Compara, eggNOG, Inparanoid, OMA, OrthoDB, orthoMCL, Panther, Phylome, RoundUp, TreeFam
FBgn0010053	Juvenile hormone epoxide hydrolase 1	Down	2.5185	-1.33257	0.00141604	Mouse	13849	95405	Ephx1	10	9.659	moderate	Yes	No	Compara, eggNOG, Inparanoid, Isobase, OrthoDB, orthoMCL, Panther, Phylome, RoundUp, TreeFam
FBgn0035484	CG11594 gene product from transcript CG11594-RB	Down	2.49777	-1.32064	0.000171484	Mouse	75578	1922828	Fggy	10	9.718	high	Yes	Yes	Compara, eggNOG, Homologene, Inparanoid, OMA, orthoMCL, Panther, Phylome, RoundUp, TreeFam
FBgn0030362	regucalcin	Down	2.19555	-1.13458	0.00117344	Mouse	19733	108024	Rgn	10	9.658	high	Yes	Yes	Compara, eggNOG, Homologene, Inparanoid, Isobase, orthoMCL, Panther, Phylome, RoundUp, TreeFam
FBgn0022774	Ornithine aminotransferase precursor	Down	2.1517	-1.10548	0.00683362	Mouse	18242	97394	Oat	10	9.718	high	Yes	Yes	Compara, eggNOG, Homologene, Inparanoid, OMA, orthoMCL, Panther, Phylome, RoundUp, TreeFam
FBgn0031816	CG16947 gene product from transcript CG16947-RA	Down	1.99881	-0.999138	0.000212005	Mouse	68098	1915348	Rchy1	10	9.658	high	Yes	Yes	Compara, eggNOG, Homologene, Inparanoid, Isobase, orthoMCL, Panther, Phylome, RoundUp, TreeFam
FBgn0004647	Notch	Down	1.96388	-0.97371	3.71e-05	Mouse	18128	97363	Notch1	10	9.619	high	Yes	Yes	Compara, eggNOG, Homologene, Inparanoid, OMA, OrthoDB, orthoMCL, Phylome, RoundUp, TreeFam
FBgn0014417	CG13397 gene product from transcript CG13397-RA	Down	1.93682	-0.953692	0.000207089	Mouse	27419	1351641	Naglu	10	9.758	high	Yes	Yes	Compara, eggNOG, Homologene, Inparanoid, Isobase, OMA, orthoMCL, Panther, RoundUp, TreeFam
FBgn0086909	CG31751 gene product from transcript CG31751-RA	Down	1.83452	-0.875403	0.00118348	Mouse	235386	2443139	Hykk	10	9.718	high	Yes	Yes	Compara, eggNOG, Homologene, Inparanoid, OMA, orthoMCL, Panther, Phylome, RoundUp, TreeFam
FBgn0031753	CG13999 gene product from transcript CG13999-RA	Down	1.77782	-0.830112	0.00193283	Mouse	72982	1920232	Tmem138	10	9.718	high	Yes	Yes	Compara, eggNOG, Homologene, Inparanoid, OMA, orthoMCL, Panther, Phylome, RoundUp, TreeFam
FBgn0050499	CG30499 gene product from transcript CG30499-RA	Down	1.7656	-0.820155	0.00713184	Mouse	66646	1913896	Rpe	10	9.568	high	Yes	Yes	Compara, eggNOG, Homologene, Inparanoid, Isobase, OMA, orthoMCL, Phylome, RoundUp, TreeFam
FBgn0015553	tosca	Down	1.65515	-0.726966	0.00198475	Mouse	26909	1349427	Exo1	10	9.659	high	Yes	Yes	Compara, eggNOG, Inparanoid, Isobase, OrthoDB, orthoMCL, Panther, Phylome, RoundUp, TreeFam
FBgn0030448	CG4351 gene product from transcript CG4351-RA	Down	1.64284	-0.716193	0.00600412	Mouse	74241	106576	Chpf	10	9.718	high	Yes	Yes	Compara, eggNOG, Homologene, Inparanoid, OMA, orthoMCL, Panther, Phylome, RoundUp, TreeFam
FBgn0037955	CG6950 gene product from transcript CG6950-RC	Down	1.60255	-0.680366	0.00070264	Mouse	229905	2677849	Kyat3	10	9.799	high	Yes	Yes	Compara, eggNOG, Homologene, Inparanoid, Isobase, OMA, OrthoDB, orthoMCL, Panther, RoundUp
FBgn0029935	CG4615 gene product from transcript CG4615-RA	Down	1.56695	-0.64796	0.00109765	Mouse	67468	1914718	Mmd	10	9.718	high	Yes	Yes	Compara, eggNOG, Homologene, Inparanoid, OMA, orthoMCL, Panther, Phylome, RoundUp, TreeFam
FBgn0028479	Mitochondrial trifunctional protein alpha subunit	Down	1.56618	-0.647254	0.00533594	Mouse	97212	2135593	Hadha	10	9.768	high	Yes	Yes	Compara, eggNOG, Homologene, Inparanoid, Isobase, OMA, Panther, Phylome, RoundUp, TreeFam
FBgn0001124	Glutamate oxaloacetate transaminase 1	Down	1.55355	-0.635564	0.00162462	Mouse	14718	95791	Got1	10	9.809	high	Yes	Yes	Compara, eggNOG, Homologene, Inparanoid, OMA, OrthoDB, orthoMCL, Panther, RoundUp, TreeFam
FBgn0026428	Histone deacetylase 6	Down	1.54657	-0.629077	0.000370738	Mouse	15185	1333752	Hdac6	10	9.789	high	Yes	Yes	eggNOG, Homologene, Inparanoid, OMA, OrthoDB, orthoMCL, Panther, Phylome, RoundUp, TreeFam
FBgn0031360	CG31937 gene product from transcript CG31937-RA	Down	1.53922	-0.622199	0.00878737	Mouse	66375	1913625	Dhrs7	10	9.669	high	Yes	Yes	Compara, Homologene, Inparanoid, Isobase, OMA, OrthoDB, orthoMCL, Phylome, RoundUp, TreeFam
FBgn0086254	CG6084 gene product from transcript CG6084-RB	Down	1.52799	-0.611635	0.00571242	Mouse	11997	101918	Akr1b7	10	9.659	high	Yes	Yes	Compara, eggNOG, Inparanoid, Isobase, OrthoDB, orthoMCL, Panther, Phylome, RoundUp, TreeFam
FBgn0034136	Dopamine transporter	Down	1.52329	-0.607189	0.00396002	Mouse	20538	1270850	Slc6a2	10	9.799	high	Yes	Yes	Compara, eggNOG, Homologene, Inparanoid, Isobase, OMA, OrthoDB, orthoMCL, Panther, RoundUp
FBgn0039874	β glucuronidase	Down	1.51876	-0.602898	0.00629589	Mouse	110006	95872	Gusb	10	9.666	moderate	Yes	No	Compara, eggNOG, Inparanoid, Isobase, OMA, OrthoDB, orthoMCL, Panther, Phylome, TreeFam
FBgn0031479	Peroxiredoxin 6005	Down	1.51473	-0.599059	0.00143575	Mouse	11758	894320	Prdx6	10	9.754	high	Yes	Yes	Compara, eggNOG, Homologene, Isobase, OMA, OrthoDB, orthoMCL, Panther, RoundUp, TreeFam
FBgn0036816	Im not dead yet	Down	1.50026	-0.585209	0.00689258	Mouse	20500	1276558	Slc13a2	10	9.759	high	Yes	Yes	Compara, eggNOG, Homologene, Inparanoid, OMA, OrthoDB, orthoMCL, Panther, Phylome, RoundUp
FBgn0024957	Iron regulatory protein 1B	Down	1.4692	-0.555032	0.00132124	Mouse	11428	87879	Aco1	10	9.749	moderate	Yes	No	Compara, eggNOG, Homologene, Inparanoid, Isobase, OrthoDB, orthoMCL, Panther, RoundUp, TreeFam
FBgn0052056	scramblase 1	Down	1.39439	-0.479634	0.00034535	Mouse	22038	893575	Plscr1	10	9.809	high	Yes	Yes	Compara, eggNOG, Homologene, Inparanoid, OMA, OrthoDB, orthoMCL, Panther, RoundUp, TreeFam
FBgn0033068	Ptc-related	Down	1.38331	-0.468127	0.00335323	Mouse	74675	1921925	Ptchd3	10	9.708	high	Yes	Yes	Compara, eggNOG, Homologene, Inparanoid, Isobase, OMA, orthoMCL, Panther, Phylome, RoundUp
FBgn0001186	Hexokinase A	Down	1.34509	-0.427703	0.000207089	Mouse	103988	1270854	Gck	10	9.659	high	Yes	Yes	Compara, eggNOG, Inparanoid, Isobase, OrthoDB, orthoMCL, Panther, Phylome, RoundUp, TreeFam
FBgn0038053	CG18549 gene product from transcript CG18549-RA	Down	1.30517	-0.384234	0.00626089	Mouse	69900	1917150	Mfsd11	10	9.789	high	Yes	Yes	eggNOG, Homologene, Inparanoid, OMA, OrthoDB, orthoMCL, Panther, Phylome, RoundUp, TreeFam
FBgn0032729	L-2-hydroxyglutarate dehydrogenase	Down	1.29616	-0.374245	0.00433189	Mouse	217666	2384968	L2hgdh	10	9.718	high	Yes	Yes	Compara, eggNOG, Homologene, Inparanoid, OMA, orthoMCL, Panther, Phylome, RoundUp, TreeFam
FBgn0025457	Bub3	Down	1.2915	-0.369046	0.000140048	Mouse	12237	1343463	Bub3	10	9.809	high	Yes	Yes	Compara, eggNOG, Homologene, Inparanoid, OMA, OrthoDB, orthoMCL, Panther, RoundUp, TreeFam
FBgn0036211	CG5946 gene product from transcript CG5946-RB	Down	1.28448	-0.361188	0.00864864	Mouse	320635	2444415	Cyb5r2	10	9.654	high	Yes	Yes	Compara, eggNOG, Homologene, Isobase, OrthoDB, orthoMCL, Panther, Phylome, RoundUp, TreeFam
FBgn0004622	Tachykinin-like receptor at 99D	Down	1.28354	-0.360125	0.00838754	Mouse	21338	892968	Tacr3	10	9.559	high	Yes	Yes	Compara, eggNOG, Homologene, Inparanoid, Isobase, OrthoDB, orthoMCL, Phylome, RoundUp, TreeFam
FBgn0053523	CG33523 gene product from transcript CG33523-RD	Down	1.24035	-0.31075	0.00740996	Mouse	76763	1924013	Mospd2	10	9.768	high	Yes	Yes	Compara, Homologene, Inparanoid, Isobase, OMA, orthoMCL, Panther, Phylome, RoundUp, TreeFam
FBgn0044328	CG32052 gene product from transcript CG32052-RB	Down	1.23479	-0.30427	0.00858752	Mouse	100340	1916022	Smpdl3b	10	9.658	high	Yes	Yes	Compara, eggNOG, Homologene, Inparanoid, Isobase, orthoMCL, Panther, Phylome, RoundUp, TreeFam
FBgn0053214	Golgi complex-localized glycoprotein 1	Down	1.22924	-0.297767	0.00568213	Mouse	20340	104967	Glg1	10	9.716	high	Yes	Yes	Compara, eggNOG, Homologene, Inparanoid, OMA, OrthoDB, orthoMCL, Panther, Phylome, TreeFam
FBgn0004513	Multiple drug resistance 65	Down	3.74275	-1.9041	0.000665796	Mouse	18670	97569	Abcb4	9	8.694	high	Yes	Yes	Compara, eggNOG, Homologene, Isobase, OrthoDB, orthoMCL, Panther, Phylome, RoundUp
FBgn0033949	CG10131 gene product from transcript CG10131-RA	Down	3.33764	-1.73883	0.00538389	Mouse	68631	1915881	Cryl1	9	8.709	moderate	Yes	No	Compara, eggNOG, Inparanoid, OrthoDB, orthoMCL, Panther, Phylome, RoundUp, TreeFam
FBgn0037203	slimfast	Down	2.71034	-1.43847	1.35e-05	Mouse	11987	88117	Slc7a1	9	8.749	high	Yes	Yes	Compara, eggNOG, Homologene, Inparanoid, OrthoDB, orthoMCL, Panther, Phylome, RoundUp
FBgn0001187	Hexokinase C	Down	2.69123	-1.42826	0.000226794	Mouse	103988	1270854	Gck	9	8.656	moderate	Yes	No	Compara, eggNOG, Inparanoid, Isobase, OrthoDB, orthoMCL, Panther, Phylome, TreeFam
FBgn0036463	Reversion-inducing-cysteine-rich protein with kazal motifs	Down	2.38769	-1.25562	0.000277591	Mouse	53614	1855698	Reck	9	8.808	high	Yes	Yes	Compara, eggNOG, Homologene, Inparanoid, OMA, orthoMCL, Panther, RoundUp, TreeFam
FBgn0038516	Pyrroline-5-carboxylate reductase-like 2	Down	2.21157	-1.14507	0.00108815	Mouse	66194	1913444	Pycrl	9	8.679	high	Yes	Yes	eggNOG, Homologene, Inparanoid, Isobase, OMA, OrthoDB, orthoMCL, Phylome, RoundUp
FBgn0039081	Inwardly rectifying potassium channel 2	Down	2.17395	-1.12032	0.000970345	Mouse	16515	108495	Kcnj12	9	8.756	high	Yes	Yes	Compara, eggNOG, Homologene, Inparanoid, OMA, OrthoDB, orthoMCL, Panther, Phylome
FBgn0086711	moladietz	Down	2.01971	-1.01415	9.26e-05	Mouse	213696	2384861	Duoxa1	9	8.708	high	Yes	Yes	Compara, eggNOG, Homologene, Inparanoid, orthoMCL, Panther, Phylome, RoundUp, TreeFam
FBgn0038858	CG5793 gene product from transcript CG5793-RA	Down	1.89229	-0.920133	0.000140022	Mouse	68636	1915886	Fahd1	9	8.849	high	Yes	Yes	Compara, eggNOG, Homologene, Inparanoid, OMA, OrthoDB, orthoMCL, Panther, RoundUp
FBgn0050359	Maltase A5	Down	1.81999	-0.863931	0.00152277	Mouse	20532	1195264	Slc3a1	9	8.699	high	Yes	Yes	Compara, eggNOG, Inparanoid, Isobase, OrthoDB, orthoMCL, Panther, Phylome, RoundUp
FBgn0030574	CG9413 gene product from transcript CG9413-RA	Down	1.79947	-0.847573	0.000109912	Mouse	30962	1353656	Slc7a9	9	8.778	high	Yes	Yes	eggNOG, Homologene, Inparanoid, Isobase, OMA, orthoMCL, Panther, Phylome, RoundUp
FBgn0031975	Transglutaminase	Down	1.71471	-0.777967	0.000438761	Mouse	21816	98730	Tgm1	9	8.708	high	Yes	Yes	Compara, eggNOG, Homologene, Inparanoid, orthoMCL, Panther, Phylome, RoundUp, TreeFam
FBgn0061356	CG18003 gene product from transcript CG18003-RA	Down	1.70662	-0.771145	0.00158509	Mouse	15112	96011	Hao1	9	8.609	high	Yes	Yes	Compara, eggNOG, Homologene, Inparanoid, OrthoDB, orthoMCL, Phylome, RoundUp, TreeFam
FBgn0032618	CG31743 gene product from transcript CG31743-RA	Down	1.54013	-0.623051	0.000734537	Mouse	58250	1927166	Chst11	9	8.636	high	Yes	Yes	eggNOG, Homologene, Inparanoid, Isobase, OMA, OrthoDB, orthoMCL, Phylome, TreeFam
FBgn0052736	CG32736 gene product from transcript CG32736-RB	Down	1.46374	-0.549664	0.00702828	Mouse	66487	1913737	Smim4	9	8.709	high	Yes	Yes	Compara, eggNOG, Inparanoid, OrthoDB, orthoMCL, Panther, Phylome, RoundUp, TreeFam
FBgn0033100	CG3420 gene product from transcript CG3420-RA	Down	1.42625	-0.512223	0.00102915	Mouse	217149	101788	Cisd3	9	8.709	high	Yes	Yes	Compara, eggNOG, Inparanoid, OrthoDB, orthoMCL, Panther, Phylome, RoundUp, TreeFam
FBgn0028425	JhI-21	Down	1.42534	-0.511308	0.00460227	Mouse	20539	1298205	Slc7a5	9	8.754	high	Yes	Yes	Compara, eggNOG, Homologene, OMA, OrthoDB, orthoMCL, Panther, Phylome, RoundUp
FBgn0053087	LDL receptor protein 1	Down	1.31319	-0.393081	0.000572766	Mouse	16971	96828	Lrp1	9	8.709	high	Yes	Yes	Compara, eggNOG, Homologene, Inparanoid, OMA, OrthoDB, orthoMCL, RoundUp, TreeFam
FBgn0012034	Acetyl Coenzyme A synthase	Down	1.31057	-0.39019	0.000662231	Mouse	60525	1890410	Acss2	9	8.708	high	Yes	Yes	Compara, eggNOG, Homologene, Inparanoid, orthoMCL, Panther, Phylome, RoundUp, TreeFam
FBgn0041096	rolling pebbles	Down	1.28552	-0.362357	0.00166692	Mouse	77097	2444121	Tanc2	9	8.759	high	Yes	Yes	Compara, Inparanoid, Isobase, OrthoDB, orthoMCL, Panther, Phylome, RoundUp, TreeFam
FBgn0033765	no extended memory	Down	1.27685	-0.352584	0.00688237	Mouse	14660	95752	Gls	9	8.808	high	Yes	Yes	Compara, eggNOG, Homologene, Inparanoid, OMA, orthoMCL, Panther, RoundUp, TreeFam
FBgn0035266	Glycerol kinase 2	Down	3.58555	-1.84219	2.08e-05	Mouse	14625	891990	Gykl1	8	7.701	high	Yes	Yes	Compara, eggNOG, Homologene, OrthoDB, orthoMCL, Panther, Phylome, TreeFam
FBgn0043783	CG32444 gene product from transcript CG32444-RA	Down	3.08919	-1.62723	0.00127449	Mouse	319625	2442420	Galm	8	7.696	moderate	Yes	No	Compara, eggNOG, Inparanoid, Isobase, OrthoDB, orthoMCL, Panther, Phylome
FBgn0083956	CG34120 gene product from transcript CG34120-RC	Down	2.7067	-1.43654	0.00233124	Mouse	74591	2676312	Abca12	8	7.715	high	Yes	Yes	Compara, eggNOG, Inparanoid, OMA, orthoMCL, Panther, Phylome, TreeFam
FBgn0050035	Trehalose transporter 1-1	Down	2.54618	-1.34833	3.35e-05	Mouse	227659	2443286	Slc2a6	8	7.806	high	Yes	Yes	Compara, eggNOG, Homologene, Inparanoid, OrthoDB, Panther, Phylome, TreeFam
FBgn0031860	CG11236 gene product from transcript CG11236-RA	Down	2.45963	-1.29844	0.0011101	Mouse	70503	1925528	Ddo	8	7.694	moderate	Yes	No	Compara, eggNOG, Isobase, OrthoDB, orthoMCL, Panther, Phylome, RoundUp
FBgn0032400	CG6770 gene product from transcript CG6770-RA	Down	2.10891	-1.0765	0.0006172	Mouse	56312	1891834	Nupr1	8	7.779	high	Yes	Yes	eggNOG, Inparanoid, OrthoDB, orthoMCL, Panther, Phylome, RoundUp, TreeFam
FBgn0052191	CG32191 gene product from transcript CG32191-RA	Down	2.06615	-1.04695	0.00970348	Mouse	545260	2670959	Arsi	8	7.606	high	Yes	Yes	Compara, eggNOG, Homologene, Inparanoid, OrthoDB, orthoMCL, Phylome, TreeFam
FBgn0026061	Multiple inositol polyphosphate phosphatase 1	Down	1.85202	-0.889103	0.00929374	Mouse	17330	1336159	Minpp1	8	7.66	moderate	Yes	No	Compara, eggNOG, Isobase, OMA, orthoMCL, Panther, Phylome, TreeFam
FBgn0032076	CG9510 gene product from transcript CG9510-RC	Down	1.822	-0.86552	0.00226992	Mouse	109900	88084	Asl	8	7.805	high	Yes	Yes	Compara, eggNOG, Homologene, Inparanoid, OMA, orthoMCL, Panther, TreeFam
FBgn0012037	Angiotensin converting enzyme	Down	1.71509	-0.778287	0.00484587	Mouse	11421	87874	Ace	8	7.704	high	Yes	Yes	Compara, eggNOG, OrthoDB, orthoMCL, Panther, Phylome, RoundUp, TreeFam
FBgn0029092	ced-6	Down	1.68875	-0.755955	0.00127449	Mouse	70676	1920407	Gulp1	8	7.708	high	Yes	Yes	Compara, eggNOG, Inparanoid, orthoMCL, Panther, Phylome, RoundUp, TreeFam
FBgn0001089	beta galactosidase	Down	1.63288	-0.707414	0.00604706	Mouse	12091	88151	Glb1	8	7.706	moderate	Yes	No	Compara, eggNOG, Inparanoid, OrthoDB, orthoMCL, Panther, Phylome, TreeFam
FBgn0034436	CG11961 gene product from transcript CG11961-RB	Down	1.61069	-0.687681	0.0048859	Mouse	226090	106250	Ermp1	8	7.815	high	Yes	Yes	Compara, eggNOG, Homologene, Inparanoid, OMA, Panther, Phylome, TreeFam
FBgn0039305	CG11858 gene product from transcript CG11858-RA	Down	1.52289	-0.606811	0.00960675	Mouse	69713	1916963	Pin4	8	7.801	high	Yes	Yes	Compara, eggNOG, Homologene, OMA, OrthoDB, orthoMCL, Panther, TreeFam
FBgn0036551	CG17029 gene product from transcript CG17029-RA	Down	1.47514	-0.560852	0.0011976	Mouse	55980	1933158	Impa1	8	7.744	moderate	Yes	No	Compara, eggNOG, Isobase, OrthoDB, orthoMCL, Panther, RoundUp, TreeFam
FBgn0033564	Peroxin 6	Down	1.4684	-0.554245	0.00158509	Mouse	224824	2385054	Pex6	8	7.708	high	Yes	Yes	Compara, eggNOG, Inparanoid, orthoMCL, Panther, Phylome, RoundUp, TreeFam
FBgn0004859	cubitus interruptus	Down	1.44969	-0.535746	0.00116852	Mouse	14634	95729	Gli3	8	7.809	high	Yes	Yes	Compara, Inparanoid, OrthoDB, orthoMCL, Panther, Phylome, RoundUp, TreeFam
FBgn0037440	Carnitine O-Acetyl-Transferase	Down	1.40715	-0.492779	0.00838754	Mouse	12908	109501	Crat	8	7.779	high	Yes	Yes	eggNOG, Homologene, Inparanoid, OMA, OrthoDB, orthoMCL, RoundUp, TreeFam
FBgn0000157	Distal-less	Down	1.37978	-0.464435	0.00459985	Mouse	13390	94901	Dlx1	8	7.708	high	Yes	Yes	Compara, eggNOG, Inparanoid, orthoMCL, Panther, Phylome, RoundUp, TreeFam
FBgn0031858	CG17378 gene product from transcript CG17378-RA	Down	1.30101	-0.379628	0.0073643	Mouse	234797	2443793	6430548M08Rik	8	7.708	high	Yes	Yes	Compara, eggNOG, Inparanoid, orthoMCL, Panther, Phylome, RoundUp, TreeFam
FBgn0004607	Zn finger homeodomain 2	Down	1.27784	-0.353708	0.000155148	Mouse	11906	99948	Zfhx3	8	7.748	high	Yes	Yes	Compara, eggNOG, Inparanoid, Isobase, orthoMCL, Panther, RoundUp, TreeFam
FBgn0027499	windei	Down	1.2201	-0.286998	0.00685118	Mouse	54343	1858965	Atf7ip	8	7.849	high	Yes	Yes	Compara, Inparanoid, Isobase, OrthoDB, orthoMCL, Panther, RoundUp, TreeFam
FBgn0020503	Cytoplasmic linker protein 190	Down	1.20974	-0.274695	0.00123316	Mouse	269713	1313136	Clip2	8	7.758	high	Yes	Yes	Compara, Inparanoid, Isobase, orthoMCL, Panther, Phylome, RoundUp, TreeFam
FBgn0051637	CG31637 gene product from transcript CG31637-RA	Down	1.20649	-0.270816	0.00464142	Mouse	56773	1931825	Chst5	8	7.808	high	Yes	Yes	Compara, eggNOG, Homologene, Inparanoid, Panther, Phylome, RoundUp, TreeFam
FBgn0032144	CG17633 gene product from transcript CG17633-RA	Down	5.53935	-2.46972	0.00457002	Mouse	76703	1923953	Cpb1	7	6.889	high	Yes	Yes	Compara, eggNOG, Inparanoid, Isobase, OrthoDB, Panther, RoundUp
FBgn0032069	Lysosomal alpha-mannosidase VI	Down	3.22031	-1.6872	0.0057879	Mouse	17159	107286	Man2b1	7	6.701	moderate	Yes	No	Compara, eggNOG, OrthoDB, orthoMCL, Panther, Phylome, TreeFam
FBgn0000565	Ecdysone-induced protein 28/29kD	Down	2.65293	-1.40759	0.000399852	Mouse	110265	106916	Msra	7	6.598	high	Yes	Yes	Compara, eggNOG, Inparanoid, Isobase, orthoMCL, Phylome, RoundUp
FBgn0002778	minidiscs	Down	2.63586	-1.39827	0.000370738	Mouse	20540	1337120	Slc7a7	7	6.834	high	Yes	Yes	Compara, eggNOG, Homologene, OrthoDB, orthoMCL, Panther, RoundUp
FBgn0051089	CG31089 gene product from transcript CG31089-RA	Down	2.60384	-1.38064	0.000532185	Mouse	240633	2679259	Lipk	7	6.794	moderate	Yes	No	Compara, eggNOG, Isobase, OrthoDB, Panther, Phylome, RoundUp
FBgn0035695	CG10226 gene product from transcript CG10226-RA	Down	2.57664	-1.36549	0.00124781	Mouse	27413	1351619	Abcb11	7	6.691	moderate	Yes	No	Compara, eggNOG, Isobase, OrthoDB, orthoMCL, Panther, Phylome
FBgn0035968	Solute carrier family 45 member 1	Down	2.20587	-1.14135	0.000173088	Mouse	22293	2153040	Slc45a2	7	6.798	high	Yes	Yes	Compara, Inparanoid, Isobase, orthoMCL, Panther, Phylome, RoundUp
FBgn0036550	CG17026 gene product from transcript CG17026-RA	Down	2.12933	-1.0904	0.00169673	Mouse	114663	2149728	Impa2	7	6.741	moderate	Yes	No	Compara, eggNOG, Isobase, OrthoDB, orthoMCL, Panther, TreeFam
FBgn0026721	fat-spondin	Down	2.04702	-1.03352	0.00076863	Mouse	233744	2385287	Spon1	7	6.723	moderate	Yes	No	eggNOG, Isobase, orthoMCL, Panther, Phylome, RoundUp, TreeFam
FBgn0038197	forkhead box, sub-group O	Down	1.6706	-0.740365	0.00278589	Mouse	56458	1890077	Foxo1	7	6.909	high	Yes	Yes	Compara, Inparanoid, OrthoDB, Panther, Phylome, RoundUp, TreeFam
FBgn0036553	CG17027 gene product from transcript CG17027-RA	Down	1.66863	-0.73866	0.000156741	Mouse	55980	1933158	Impa1	7	6.741	moderate	Yes	No	Compara, eggNOG, Isobase, OrthoDB, orthoMCL, Panther, TreeFam
FBgn0029131	death executioner Bcl-2 homologue	Down	1.64722	-0.720033	0.00445801	Mouse	51800	1858494	Bok	7	6.796	moderate	Yes	No	Compara, eggNOG, Inparanoid, OrthoDB, orthoMCL, Panther, TreeFam
FBgn0050190	Receptor expression enhancing protein 1	Down	1.58266	-0.662355	5.26e-05	Mouse	225362	2385070	Reep2	7	6.848	high	Yes	Yes	Compara, eggNOG, Homologene, Inparanoid, Panther, Phylome, RoundUp
FBgn0034230	CG4853 gene product from transcript CG4853-RA	Down	1.53901	-0.622001	8.59e-05	Mouse	320292	2443755	Rasgef1b	7	6.65	moderate	Yes	No	Compara, eggNOG, Isobase, orthoMCL, Panther, Phylome, TreeFam
FBgn0050193	CG30193 gene product from transcript CG30193-RG	Down	1.52842	-0.612038	3.71e-05	Mouse	225362	2385070	Reep2	7	6.848	high	Yes	Yes	Compara, eggNOG, Homologene, Inparanoid, Panther, Phylome, RoundUp
FBgn0030796	CG4829 gene product from transcript CG4829-RB	Down	1.43494	-0.520993	0.00905484	Mouse	14598	95706	Ggt1	7	6.674	moderate	Yes	No	eggNOG, Homologene, OrthoDB, orthoMCL, Phylome, RoundUp, TreeFam
FBgn0000635	Fasciclin 2	Down	1.30152	-0.380202	0.00330357	Mouse	17968	97282	Ncam2	7	6.718	high	Yes	Yes	Compara, Inparanoid, OMA, orthoMCL, Phylome, RoundUp, TreeFam
FBgn0005771	no ocelli	Down	1.25932	-0.332642	0.000460691	Mouse	218820	1353644	Zfp503	7	6.878	high	Yes	Yes	eggNOG, Inparanoid, OMA, orthoMCL, Panther, RoundUp, TreeFam
FBgn0028494	CG6424 gene product from transcript CG6424-RA	Down	1.24211	-0.312788	0.00156001	Mouse	58909	1889842	Fam13a	7	6.798	high	Yes	Yes	Compara, eggNOG, Inparanoid, orthoMCL, Panther, RoundUp, TreeFam
FBgn0019952	Organic cation transporter	Down	3.7355	-1.9013	2.2e-05	Mouse	56517	1929481	Slc22a21	6	5.909	high	Yes	Yes	eggNOG, Inparanoid, OrthoDB, orthoMCL, Panther, RoundUp
FBgn0015039	Cytochrome P450-9b2	Down	3.16899	-1.66403	0.00211959	Mouse	100041375	3714859	Cyp3a41b	6	5.716	moderate	Yes	No	eggNOG, Homologene, Inparanoid, OrthoDB, orthoMCL, Phylome
FBgn0032684	CG10178 gene product from transcript CG10178-RA	Down	2.69682	-1.43126	0.000183222	Mouse	22239	109522	Ugt8a	6	5.655	moderate	Yes	No	Compara, eggNOG, Inparanoid, OMA, orthoMCL, Phylome
FBgn0033775	Cyp9h1	Down	2.45814	-1.29757	0.000327925	Mouse	100041375	3714859	Cyp3a41b	6	5.716	moderate	Yes	No	eggNOG, Homologene, Inparanoid, OrthoDB, orthoMCL, Phylome
FBgn0038354	CG5404 gene product from transcript CG5404-RA	Down	2.30021	-1.20176	5.18e-05	Mouse	268512	2444589	Slc26a11	6	5.801	moderate	Yes	No	Compara, eggNOG, OrthoDB, Panther, Phylome, TreeFam
FBgn0038037	Cyp9f2	Down	2.11459	-1.08038	0.00196107	Mouse	13113	88610	Cyp3a13	6	5.719	high	Yes	Yes	eggNOG, Inparanoid, OrthoDB, orthoMCL, Phylome, RoundUp
FBgn0011770	GIP-like	Down	2.00645	-1.00464	0.00347283	Mouse	68180	1915430	Hyi	6	5.848	high	Yes	Yes	Compara, Inparanoid, orthoMCL, Panther, Phylome, RoundUp
FBgn0051673	CG31673 gene product from transcript CG31673-RA	Down	1.72252	-0.784522	0.00263861	Mouse	76238	1923488	Grhpr	6	5.791	moderate	Yes	No	Compara, eggNOG, OrthoDB, orthoMCL, Panther, TreeFam
FBgn0000055	Alcohol dehydrogenase	Down	1.68843	-0.75568	0.00380307	Mouse	15446	108085	Hpgd	6	5.601	moderate	Yes	No	Compara, eggNOG, OrthoDB, orthoMCL, Phylome, TreeFam
FBgn0000056	Adh-related	Down	1.68843	-0.75568	0.00380307	Mouse	15446	108085	Hpgd	6	5.601	moderate	Yes	No	Compara, eggNOG, OrthoDB, orthoMCL, Phylome, TreeFam
FBgn0031516	CG9663 gene product from transcript CG9663-RA	Down	1.67903	-0.747625	0.00396002	Mouse	192663	1890594	Abcg4	6	5.801	moderate	Yes	No	Compara, eggNOG, OrthoDB, Panther, Phylome, TreeFam
FBgn0026199	myoglianin	Down	1.61516	-0.691675	0.000876961	Mouse	17700	95691	Mstn	6	5.738	high	Yes	Yes	Compara, eggNOG, Homologene, Inparanoid, orthoMCL, RoundUp
FBgn0036759	CG5577 gene product from transcript CG5577-RA	Down	1.58016	-0.660067	0.00633026	Mouse	67078	1914328	Pgp	6	5.801	moderate	Yes	No	Compara, eggNOG, OrthoDB, Panther, Phylome, TreeFam
FBgn0039970	CG17508 gene product from transcript CG17508-RA	Down	1.46818	-0.554032	0.00990055	Mouse	67017	1914267	Fam210b	6	5.7	moderate	Yes	No	Compara, eggNOG, orthoMCL, Panther, Phylome, TreeFam
FBgn0034187	CG6967 gene product from transcript CG6967-RB	Down	1.38463	-0.469497	0.00686895	Mouse	17454	97054	Mov10	6	5.643	high	Yes	Yes	Compara, eggNOG, Isobase, orthoMCL, RoundUp, TreeFam
FBgn0051999	CG31999 gene product from transcript CG31999-RA	Down	1.34102	-0.423335	0.000769937	Mouse	14115	95488	Fbln2	6	5.748	high	Yes	Yes	Compara, Homologene, Inparanoid, orthoMCL, Phylome, RoundUp
FBgn0050421	Ubiquitin specific protease 15/31	Down	1.28528	-0.362084	9.8e-05	Mouse	216835	2444541	Usp43	6	5.605	high	Yes	Yes	Compara, eggNOG, Inparanoid, orthoMCL, Phylome, TreeFam
FBgn0032976	CG6448 gene product from transcript CG6448-RC	Down	1.23166	-0.300609	0.00380307	Mouse	381353	2685842	Gm996	6	5.793	high	Yes	Yes	Compara, eggNOG, Isobase, Panther, Phylome, RoundUp
FBgn0038407	CG6126 gene product from transcript CG6126-RA	Down	2.52096	-1.33397	0.00022025	Mouse	70840	1918090	Slc22a16	5	4.703	high	Yes	Yes	Compara, eggNOG, Phylome, RoundUp, TreeFam
FBgn0033065	Cyp6w1	Down	2.34882	-1.23193	0.00136787	Mouse	13113	88610	Cyp3a13	5	4.764	moderate	Yes	No	eggNOG, Isobase, OrthoDB, Phylome, RoundUp
FBgn0027552	CG10863 gene product from transcript CG10863-RA	Down	2.16117	-1.11181	0.00070264	Mouse	11997	101918	Akr1b7	5	4.851	moderate	Yes	No	eggNOG, Isobase, OrthoDB, orthoMCL, Panther
FBgn0025680	cryptochrome	Down	2.11052	-1.0776	0.000403685	Mouse	12953	1270859	Cry2	5	4.784	moderate	Yes	No	Compara, eggNOG, Isobase, OrthoDB, RoundUp
FBgn0027073	CG4302 gene product from transcript CG4302-RA	Down	2.0748	-1.05297	0.00016818	Mouse	394436	98898	Ugt1a1	5	4.826	high	Yes	Yes	eggNOG, Inparanoid, OMA, OrthoDB, Phylome
FBgn0041629	Hexosaminidase 2	Down	2.00215	-1.00155	0.000348715	Mouse	15211	96073	Hexa	5	4.788	high	Yes	Yes	Compara, eggNOG, Inparanoid, Isobase, RoundUp
FBgn0037387	CG1213 gene product from transcript CG1213-RB	Down	1.98895	-0.992008	0.0072362	Mouse	56017	1860103	Slc2a8	5	4.841	moderate	Yes	No	Compara, eggNOG, OrthoDB, Panther, Phylome
FBgn0032433	Organic anion transporting polypeptide 33Ea	Down	1.94414	-0.959134	0.00050753	Mouse	24059	1346021	Slco2a1	5	4.85	high	Yes	Yes	Compara, eggNOG, OMA, Panther, Phylome
FBgn0032783	CG10237 gene product from transcript CG10237-RA	Down	1.88268	-0.912789	0.00380307	Mouse	76080	1923330	Ttpal	5	4.908	high	Yes	Yes	eggNOG, Inparanoid, orthoMCL, Panther, RoundUp
FBgn0031515	CG9664 gene product from transcript CG9664-RC	Down	1.87362	-0.905831	0.00161251	Mouse	192663	1890594	Abcg4	5	4.964	moderate	Yes	No	eggNOG, OrthoDB, Panther, RoundUp, TreeFam
FBgn0030615	Cyp4s3	Down	1.84577	-0.884223	0.00791744	Mouse	100040843	3717148	Cyp4a32	5	4.851	high	Yes	Yes	eggNOG, Isobase, OrthoDB, orthoMCL, Panther
FBgn0030884	CG6847 gene product from transcript CG6847-RA	Down	1.7639	-0.818767	0.00220388	Mouse	69060	97722	Pnlip	5	4.954	moderate	Yes	No	eggNOG, Isobase, OrthoDB, Panther, RoundUp
FBgn0034605	CG15661 gene product from transcript CG15661-RB	Down	1.68562	-0.753278	0.00623993	Mouse	394436	98898	Ugt1a1	5	4.819	high	Yes	Yes	eggNOG, Inparanoid, OrthoDB, Phylome, RoundUp
FBgn0040259	Ugt86Da	Down	1.67837	-0.747065	0.00249606	Mouse	100559	2140794	Ugt2b38	5	4.826	high	Yes	Yes	eggNOG, Inparanoid, OMA, OrthoDB, Phylome
FBgn0033101	CG9436 gene product from transcript CG9436-RA	Down	1.63161	-0.706299	0.00109404	Mouse	11997	101918	Akr1b7	5	4.904	moderate	Yes	No	eggNOG, OrthoDB, orthoMCL, Panther, RoundUp
FBgn0000244	blistery	Down	1.59546	-0.673976	0.00129153	Mouse	319939	2443012	Tns3	5	4.768	high	Yes	Yes	eggNOG, Inparanoid, orthoMCL, RoundUp, TreeFam
FBgn0013771	Cytochrome P450-6a9	Down	1.52205	-0.606016	0.00878737	Mouse	21391	98497	Tbxas1	5	4.741	moderate	Yes	No	Compara, eggNOG, Homologene, OrthoDB, Phylome
FBgn0034889	Sulfotransferase 3	Down	1.50801	-0.592648	0.00670471	Mouse	29859	1888971	Sult4a1	5	4.871	moderate	Yes	No	eggNOG, OrthoDB, Panther, Phylome, TreeFam
FBgn0085369	Dorsal root ganglia homeobox	Down	1.47842	-0.564052	0.00720629	Mouse	107751	2148204	Prrxl1	5	5.039	high	Yes	Yes	Compara, Inparanoid, OrthoDB, Panther, RoundUp
FBgn0259204	CG42308 gene product from transcript CG42308-RA	Down	1.46374	-0.549664	0.00702828	Mouse	544717	3698433	1190007I07Rik	5	4.918	high	Yes	Yes	Inparanoid, orthoMCL, Panther, Phylome, RoundUp
FBgn0033224	Nop17 like	Down	1.45748	-0.543481	9.22e-05	Mouse	109065	1923566	Dnaaf2	5	4.833	high	Yes	Yes	Compara, eggNOG, orthoMCL, Panther, RoundUp
FBgn0003575	suppressor of sable	Down	1.4284	-0.5144	5.27e-05	Mouse	78751	1926001	Zc3h6	5	4.938	high	Yes	Yes	Compara, eggNOG, Inparanoid, Panther, RoundUp
FBgn0036007	pathetic	Down	1.29497	-0.372914	0.00545168	Mouse	246049	1891430	Slc36a2	5	4.841	moderate	Yes	No	Compara, eggNOG, OrthoDB, Panther, Phylome
FBgn0005624	Posterior sex combs	Down	1.28982	-0.367175	0.00889692	Mouse	12151	88174	Bmi1	5	4.693	high	Yes	Yes	Compara, eggNOG, orthoMCL, RoundUp, TreeFam
FBgn0085426	Rad, Gem/Kir family member 3	Down	1.21114	-0.276362	0.0046005	Mouse	19700	1097696	Rem1	5	4.845	moderate	Yes	No	Compara, eggNOG, Inparanoid, Panther, Phylome
FBgn0051100	CG31100 gene product from transcript CG31100-RA	Down	3.61031	-1.85212	1.9e-05	Mouse	56017	1860103	Slc2a8	4	3.84	moderate	Yes	No	Compara, eggNOG, Panther, Phylome
FBgn0029994	CG2254 gene product from transcript CG2254-RA	Down	3.60562	-1.85025	9.19e-05	Mouse	114664	2149821	Hsd17b11	4	3.951	moderate	Yes	No	eggNOG, Isobase, OrthoDB, Panther
FBgn0034885	Entomoglyceroporin 4	Down	3.46284	-1.79195	0.00212608	Mouse	11831	1341204	Aqp6	4	3.951	high	Yes	Yes	eggNOG, Isobase, OrthoDB, Panther
FBgn0025454	Cyp6g1	Down	2.76923	-1.46948	0.00740996	Mouse	100041449	3769707	Cyp3a59	4	3.761	moderate	Yes	No	eggNOG, Isobase, OrthoDB, Phylome
FBgn0027843	Carbonic anhydrase 2	Down	2.68974	-1.42746	0.00184037	Mouse	12354	103100	Car7	4	3.901	moderate	Yes	No	eggNOG, OrthoDB, orthoMCL, Panther
FBgn0014469	Cytochrome P450-4e2	Down	2.61971	-1.38941	0.00632384	Mouse	102294	2142763	Cyp4v3	4	3.901	moderate	Yes	No	eggNOG, OrthoDB, orthoMCL, Panther
FBgn0031182	Cyp6t1	Down	2.56873	-1.36106	0.00118272	Mouse	21391	98497	Tbxas1	4	3.741	moderate	Yes	No	Compara, eggNOG, OrthoDB, Phylome
FBgn0038681	Cyp12a4	Down	2.53641	-1.34279	8e-05	Mouse	13081	88593	Cyp24a1	4	3.755	moderate	Yes	No	eggNOG, Inparanoid, Isobase, orthoMCL
FBgn0017561	Open rectifier K[+] channel 1	Down	2.30831	-1.20684	0.000340955	Mouse	16529	1336175	Kcnk5	4	3.7	high	Yes	Yes	Compara, eggNOG, Phylome, TreeFam
FBgn0053829	His2A:CG33829	Down	2.15104	-1.10503	0.00884086	Mouse	319191	2448457	Hist1h2ai	4	3.83	high	Yes	Yes	Compara, eggNOG, orthoMCL, Panther
FBgn0053844	His2A:CG33844	Down	2.06725	-1.04771	0.00154374	Mouse	319163	2448285	Hist1h2aa	4	3.83	moderate	Yes	No	Compara, eggNOG, orthoMCL, Panther
FBgn0031689	Cyp28d1	Down	2.05487	-1.03905	0.00166692	Mouse	21391	98497	Tbxas1	4	3.771	moderate	Yes	No	eggNOG, OrthoDB, Phylome, TreeFam
FBgn0033980	Cyp6a20	Down	2.05329	-1.03794	0.000277591	Mouse	21391	98497	Tbxas1	4	3.811	moderate	Yes	No	eggNOG, Homologene, OrthoDB, Phylome
FBgn0031520	CG8837 gene product from transcript CG8837-RA	Down	2.02619	-1.01877	3.71e-05	Mouse	56017	1860103	Slc2a8	4	3.84	moderate	Yes	No	Compara, eggNOG, Panther, Phylome
FBgn0028940	Cyp28a5	Down	1.81021	-0.856158	0.00283447	Mouse	21391	98497	Tbxas1	4	3.771	moderate	Yes	No	eggNOG, OrthoDB, Phylome, TreeFam
FBgn0034716	Organic anion transporting polypeptide 58Dc	Down	1.69383	-0.760289	0.00159308	Mouse	24059	1346021	Slco2a1	4	3.84	moderate	Yes	No	Compara, eggNOG, Panther, Phylome
FBgn0033809	CG4630 gene product from transcript CG4630-RA	Down	1.66151	-0.732497	0.00405832	Mouse	20520	1329012	Slc22a5	4	3.89	moderate	Yes	No	Compara, eggNOG, Panther, TreeFam
FBgn0020299	stumps	Down	1.50928	-0.593856	0.000444176	Mouse	83490	1933177	Pik3ap1	4	3.933	high	Yes	Yes	Compara, eggNOG, Panther, RoundUp
FBgn0020307	defective proventriculus	Down	1.48871	-0.574066	0.00117619	Mouse	20230	105084	Satb1	4	3.953	high	Yes	Yes	eggNOG, Isobase, Panther, RoundUp
FBgn0033764	CG8776 gene product from transcript CG8776-RD	Down	1.46156	-0.547511	0.00021684	Mouse	73649	2654575	Cybrd1	4	3.791	moderate	Yes	No	Compara, eggNOG, OrthoDB, TreeFam
FBgn0036742	CG7497 gene product from transcript CG7497-RA	Down	1.43339	-0.519432	0.00725981	Mouse	19218	97795	Ptger3	4	3.878	high	Yes	Yes	Inparanoid, Phylome, RoundUp, TreeFam
FBgn0032330	SAM-motif ubiquitously expressed punctatedly localized protein	Down	1.29509	-0.373054	0.00421003	Mouse	231004	2446220	Samd11	4	3.933	high	Yes	Yes	Compara, eggNOG, Panther, RoundUp
FBgn0026729	axotactin	Down	1.21286	-0.278409	0.00940856	Mouse	66797	1914047	Cntnap2	4	3.74	moderate	Yes	No	Compara, eggNOG, Isobase, TreeFam
FBgn0034394	CG15096 gene product from transcript CG15096-RA	Down	5.11953	-2.35601	0.00115678	Mouse	235504	1924105	Slc17a5	3	3.001	moderate	Yes	No	eggNOG, OrthoDB, Panther
FBgn0039800	Niemann-Pick type C-2g	Down	3.05671	-1.61198	0.00940856	Mouse	67963	1915213	Npc2	3	3.01	moderate	Yes	No	Isobase, Panther, TreeFam
FBgn0039178	CG6356 gene product from transcript CG6356-RA	Down	3.01023	-1.58987	0.000172439	Mouse	382113	2685974	Slc22a14	3	2.79	high	Yes	Yes	Compara, eggNOG, TreeFam
FBgn0015033	Cytochrome P450-4d8	Down	2.84205	-1.50693	0.003563	Mouse	102294	2142763	Cyp4v3	3	3.001	moderate	Yes	No	eggNOG, OrthoDB, Panther
FBgn0040349	CG3699 gene product from transcript CG3699-RA	Down	2.79197	-1.48129	0.00891317	Mouse	66065	1913315	Hsd17b14	3	2.908	high	Yes	Yes	eggNOG, Inparanoid, RoundUp
FBgn0037817	Cyp12e1	Down	2.11746	-1.08234	0.000155148	Mouse	13115	1098274	Cyp27b1	3	2.855	high	Yes	Yes	eggNOG, Inparanoid, Isobase
FBgn0037835	CG14687 gene product from transcript CG14687-RA	Down	2.0837	-1.05915	0.00184037	Mouse	20686	1333778	Spa17	3	3.011	high	Yes	Yes	OrthoDB, Panther, Phylome
FBgn0031914	CG5973 gene product from transcript CG5973-RA	Down	2.01446	-1.01039	0.00016818	Mouse	76080	1923330	Ttpal	3	3.005	moderate	Yes	No	eggNOG, Inparanoid, Panther
FBgn0038279	Secreted decoy of InR	Down	1.9397	-0.955833	0.000297724	Mouse	16001	96433	Igf1r	3	2.78	moderate	Yes	No	Compara, eggNOG, Isobase
FBgn0040260	Ugt36Bc	Down	1.91398	-0.936578	0.000787053	Mouse	112417	2148239	Ugt2b37	3	2.811	moderate	Yes	No	eggNOG, OrthoDB, Phylome
FBgn0040091	Ugt58Fa	Down	1.88863	-0.917339	0.00400804	Mouse	112417	2148239	Ugt2b37	3	2.811	moderate	Yes	No	eggNOG, OrthoDB, Phylome
FBgn0036260	Rhodopsin 7	Down	1.8531	-0.889943	0.000712163	Mouse	30044	1353425	Opn4	3	2.841	moderate	Yes	No	Compara, OrthoDB, Phylome
FBgn0027570	Neprilysin 2	Down	1.84532	-0.883871	0.0093247	Mouse	230857	1101357	Ece1	3	2.851	moderate	Yes	No	eggNOG, Isobase, OrthoDB
FBgn0036834	CG6836 gene product from transcript CG6836-RA	Down	1.80685	-0.85348	0.00354746	Mouse	106407	2146634	Slc51a	3	3.07	high	Yes	Yes	OMA, Panther, TreeFam
FBgn0034387	Cyp12b2	Down	1.74714	-0.804995	0.00103118	Mouse	13081	88593	Cyp24a1	3	2.905	moderate	Yes	No	eggNOG, Homologene, Inparanoid
FBgn0032752	CG10702 gene product from transcript CG10702-RB	Down	1.68302	-0.751054	0.000172221	Mouse	23920	1346037	Insrr	3	2.82	moderate	Yes	No	eggNOG, OMA, Phylome
FBgn0261360	Guanylyl cyclase at 76C	Down	1.66765	-0.737818	0.000154325	Mouse	73707	106025	Gucy2g	3	2.861	moderate	Yes	No	eggNOG, OrthoDB, TreeFam
FBgn0014396	timeless	Down	1.66133	-0.732338	9.4e-05	Mouse	21853	1321393	Timeless	3	2.79	moderate	Yes	No	Compara, eggNOG, TreeFam
FBgn0051548	CG31548 gene product from transcript CG31548-RA	Down	1.6359	-0.710085	0.00707405	Mouse	66065	1913315	Hsd17b14	3	2.855	high	Yes	Yes	eggNOG, Inparanoid, Isobase
FBgn0031998	Sodium/solute co-transporter-like 5A11	Down	1.61105	-0.688005	0.000457425	Mouse	216225	2384916	Slc5a8	3	3.001	moderate	Yes	No	eggNOG, OrthoDB, Panther
FBgn0030339	Cyp28c1	Down	1.60492	-0.682499	0.00290236	Mouse	21391	98497	Tbxas1	3	2.871	moderate	Yes	No	OrthoDB, Phylome, TreeFam
FBgn0038107	CG17327 gene product from transcript CG17327-RA	Down	1.54022	-0.623139	0.00740996	Mouse	217057	2444848	Ptrh2	3	3.104	moderate	Yes	No	OrthoDB, Panther, RoundUp
FBgn0033772	CG12488 gene product from transcript CG12488-RA	Down	1.4601	-0.546066	0.00152277	Mouse	210356	2686394	Nckap5	3	3.003	high	Yes	Yes	eggNOG, Panther, RoundUp
FBgn0039914	maverick	Down	1.32933	-0.410703	0.00747385	Mouse	21809	98727	Tgfb3	3	2.95	high	Yes	Yes	eggNOG, Isobase, Panther
FBgn0259985	Metallophosphoesterase	Down	1.24764	-0.3192	0.00161251	Mouse	225651	2661311	Mppe1	3	2.853	moderate	Yes	No	eggNOG, Isobase, RoundUp
FBgn0027562	CG10345 gene product from transcript CG10345-RA	Down	4.27537	-2.09605	0.00213941	Mouse	12492	1196458	Scarb2	2	2	moderate	Yes	No	eggNOG, Panther
FBgn0000406	Cytochrome b5-related	Down	3.99381	-1.99777	0.000438761	Mouse	76267	1923517	Fads1	2	1.905	high	Yes	Yes	eggNOG, Inparanoid
FBgn0035670	CG10472 gene product from transcript CG10472-RA	Down	3.62037	-1.85614	0.00633894	Mouse	76701	1923951	Ctrc	2	1.955	high	Yes	Yes	Inparanoid, Isobase
FBgn0014033	Scavenger receptor class C, type I	Down	3.44938	-1.78634	0.00964129	Mouse	320772	2444706	Mdga2	2	2	high	Yes	Yes	eggNOG, Panther
FBgn0035090	CG2736 gene product from transcript CG2736-RA	Down	3.07487	-1.62052	0.00602593	Mouse	12492	1196458	Scarb2	2	2	moderate	Yes	No	eggNOG, Panther
FBgn0039040	CG13833 gene product from transcript CG13833-RA	Down	3.06099	-1.614	0.00738742	Mouse	242285	2668443	Sdr16c5	2	2	moderate	Yes	No	eggNOG, Panther
FBgn0037973	CG18547 gene product from transcript CG18547-RA	Down	2.72933	-1.44855	0.00810629	Mouse	16498	109239	Kcnab2	2	1.953	moderate	Yes	No	Isobase, RoundUp
FBgn0032877	CG2617 gene product from transcript CG2617-RA	Down	2.66773	-1.41561	0.00602593	Mouse	17237	2447670	Mgrn1	2	2	moderate	Yes	No	eggNOG, Panther
FBgn0038752	CG4462 gene product from transcript CG4462-RA	Down	2.65192	-1.40704	1.9e-05	Mouse	20518	1335072	Slc22a2	2	2	high	Yes	Yes	eggNOG, Panther
FBgn0040102	lectin-24Db	Down	2.60859	-1.38327	0.00271821	Mouse	216864	2385729	Mgl2	2	1.915	high	Yes	Yes	Inparanoid, Phylome
FBgn0063494	Glutathione S transferase E6	Down	2.42171	-1.27603	0.000844107	Mouse	103140	2143526	Gstt3	2	1.8	moderate	Yes	No	eggNOG, orthoMCL
FBgn0032603	CG17928 gene product from transcript CG17928-RA	Down	2.27422	-1.18537	0.000909674	Mouse	76267	1923517	Fads1	2	1.905	high	Yes	Yes	eggNOG, Inparanoid
FBgn0001114	Glutactin	Down	2.18426	-1.12715	0.00851433	Mouse	216856	2681835	Nlgn2	2	2	moderate	Yes	No	eggNOG, Panther
FBgn0063498	Glutathione S transferase E2	Down	1.99275	-0.994763	0.00791353	Mouse	103140	2143526	Gstt3	2	1.8	moderate	Yes	No	eggNOG, orthoMCL
FBgn0038938	CG7084 gene product from transcript CG7084-RB	Down	1.98905	-0.992081	0.000344697	Mouse	30805	1353479	Slc22a4	2	2	moderate	Yes	No	eggNOG, Panther
FBgn0015576	alpha-Esterase-8	Down	1.9331	-0.950918	0.000344697	Mouse	13897	95432	Ces1e	2	1.85	moderate	Yes	No	eggNOG, Isobase
FBgn0029768	Sex peptide receptor	Down	1.90695	-0.931268	0.000211042	Mouse	217302	2668437	Gpr142	2	2.01	high	Yes	Yes	Panther, Phylome
FBgn0031808	CG9507 gene product from transcript CG9507-RA	Down	1.89096	-0.919119	0.00189482	Mouse	230857	1101357	Ece1	2	2	moderate	Yes	No	eggNOG, Panther
FBgn0032077	CG9515 gene product from transcript CG9515-RA	Down	1.8528	-0.88971	0.0022589	Mouse	107626	96090	Asmt	2	1.931	high	Yes	Yes	Compara, OrthoDB
FBgn0027528	gone early	Down	1.82173	-0.865308	0.00230516	Mouse	230857	1101357	Ece1	2	2	moderate	Yes	No	eggNOG, Panther
FBgn0038260	CG14855 gene product from transcript CG14855-RA	Down	1.76683	-0.821161	0.00545168	Mouse	30805	1353479	Slc22a4	2	2	moderate	Yes	No	eggNOG, Panther
FBgn0027601	pudgy	Down	1.76483	-0.81953	0.000374794	Mouse	257633	2182591	Acsf3	2	1.903	moderate	Yes	No	eggNOG, RoundUp
FBgn0004167	karst	Down	1.7012	-0.766553	0.000749908	Mouse	109711	2137706	Actn1	2	1.903	moderate	Yes	No	eggNOG, RoundUp
FBgn0063497	Glutathione S transferase E3	Down	1.62856	-0.703597	0.00199067	Mouse	103140	2143526	Gstt3	2	1.8	moderate	Yes	No	eggNOG, orthoMCL
FBgn0085342	CG34313 gene product from transcript CG34313-RA	Down	1.54013	-0.623051	0.000734537	Mouse	78372	1925622	Snrnp25	2	1.8	high	Yes	Yes	eggNOG, orthoMCL
FBgn0051663	CG31663 gene product from transcript CG31663-RA	Down	1.46026	-0.546221	0.00578025	Mouse	98682	1922925	Mfsd6	2	1.81	moderate	Yes	No	eggNOG, Phylome
FBgn0033584	CG7737 gene product from transcript CG7737-RA	Down	1.41883	-0.504704	0.00106055	Mouse	218214	2145261	Kdm1b	2	2.05	high	Yes	Yes	Isobase, Panther
FBgn0038262	CG14857 gene product from transcript CG14857-RA	Down	1.38028	-0.464961	0.00274519	Mouse	30805	1353479	Slc22a4	2	2	moderate	Yes	No	eggNOG, Panther
FBgn0039329	CG10669 gene product from transcript CG10669-RA	Down	1.37178	-0.456053	0.00147507	Mouse	240041	2445132	Zfp945	2	2.11	high	Yes	Yes	OMA, Panther
FBgn0031653	Jonah 25Biii	Down	8.72928	-3.12586	0.00329374	Mouse	50908	1355312	C1s1	1	0.91	low	Yes	Yes	Phylome
FBgn0036587	CG4950 gene product from transcript CG4950-RB	Down	5.6689	-2.50307	8.03e-05	Mouse	142980	2156367	Tlr3	1	1.1	low	Yes	No	Panther
FBgn0042119	Cuticular protein 65Au	Down	4.44542	-2.15232	0.00594244	Mouse	76797	1924047	2410137M14Rik	1	1.001	low	Yes	Yes	OrthoDB
FBgn0040060	yippee interacting protein 7	Down	3.01677	-1.593	0.00491571	Mouse	76701	1923951	Ctrc	1	1.005	low	Yes	No	Inparanoid
FBgn0259896	nimrod C1	Down	2.95641	-1.56384	0.00903398	Mouse	227325	2152889	Dner	1	1.005	low	Yes	No	Inparanoid
FBgn0034717	CG5819 gene product from transcript CG5819-RA	Down	2.90353	-1.53781	0.00184817	Mouse	68270	1915520	Dnaaf1	1	1.1	low	Yes	No	Panther
FBgn0053970	CG33970 gene product from transcript CG33970-RA	Down	2.80753	-1.4893	0.00403386	Mouse	27410	1351617	Abca3	1	0.9	low	Yes	No	eggNOG
FBgn0030828	CG5162 gene product from transcript CG5162-RA	Down	2.64639	-1.40403	0.000226794	Mouse	69060	97722	Pnlip	1	1.1	low	Yes	No	Panther
FBgn0038105	yellow-f2	Down	2.51019	-1.3278	0.00917275	Mouse	68563	1915813	Dpm3	1	1.001	low	Yes	No	OrthoDB
FBgn0032029	CG17292 gene product from transcript CG17292-RB	Down	2.21565	-1.14773	0.000225802	Mouse	69060	97722	Pnlip	1	1.1	low	Yes	No	Panther
FBgn0036560	CG5895 gene product from transcript CG5895-RA	Down	2.07896	-1.05586	0.00183084	Mouse	403178	2685422	Plcxd1	1	0.96	low	Yes	No	TreeFam
FBgn0250848	26-29kD-proteinase	Down	1.95912	-0.970207	0.00326473	Mouse	13032	109553	Ctsc	1	0.9	low	Yes	Yes	eggNOG
FBgn0025878	wrapper	Down	1.94236	-0.957812	0.00339513	Mouse	116701	2150920	Fgfrl1	1	1.005	low	Yes	No	Inparanoid
FBgn0260005	water witch	Down	1.8574	-0.893288	0.000416336	Mouse	193034	1341787	Trpv1	1	0.95	low	Yes	No	Isobase
FBgn0032213	CG5390 gene product from transcript CG5390-RA	Down	1.7138	-0.777197	0.000114579	Mouse	56538	1929977	Klk11	1	1.1	low	Yes	Yes	Panther
FBgn0027590	Glutathione S transferase E12	Down	1.69552	-0.761728	0.00864864	Mouse	103140	2143526	Gstt3	1	0.9	low	Yes	No	eggNOG
FBgn0038347	Aldehyde oxidase 1	Down	1.67068	-0.740439	0.00312002	Mouse	213043	3529596	Aox2	1	0.9	low	Yes	No	eggNOG
FBgn0036294	CG10654 gene product from transcript CG10654-RA	Down	1.56627	-0.647329	0.000985175	Mouse	67692	1914942	1700020N01Rik	1	0.93	low	Yes	Yes	Compara
FBgn0037552	CG7800 gene product from transcript CG7800-RA	Down	1.5658	-0.646901	0.00946346	Mouse	142980	2156367	Tlr3	1	1.1	low	Yes	No	Panther
FBgn0034718	windpipe	Down	1.49968	-0.584654	0.000718873	Mouse	65079	2136886	Rtn4r	1	1.1	low	Yes	Yes	Panther
FBgn0011701	reversed polarity	Down	1.43211	-0.518141	0.00074921	Mouse	20429	1201673	Shox2	1	1.003	low	Yes	No	RoundUp
FBgn0027660	bloated tubules	Down	1.42565	-0.511618	0.00683362	Mouse	102857	2147834	Slc6a8	1	1.1	low	Yes	No	Panther
FBgn0001189	halfway	Down	1.37036	-0.454557	0.00231753	Mouse	320563	2444277	Islr2	1	0.91	low	Yes	No	Phylome
FBgn0030941	wengen	Down	1.3128	-0.392653	0.00289736	Mouse	22163	104512	Tnfrsf4	1	0.96	low	Yes	Yes	TreeFam
FBgn0034089	CG8446 gene product from transcript CG8446-RC	Down	1.26897	-0.34366	0.00493792	Mouse	623661	3645211	Lipt1	1	0.95	low	Yes	No	Isobase
FBgn0000719	folded gastrulation	Down	1.24817	-0.319817	0.00330357	Mouse	66147	1913397	Necap2	1	0.96	low	Yes	No	TreeFam
FBgn0052043	CG32043 gene product from transcript CG32043-RA	Down	1.22251	-0.28985	0.0014897	Mouse	20409	700012	Ostf1	1	1.1	low	Yes	Yes	Panther
FBgn0021979	lethal (2) k09913	Down	1.20186	-0.265269	0.0015869	Mouse	68777	1916027	Tmem53	1	0.9	low	Yes	No	eggNOG

## Sheet: Rat Up
Rat homologs of Drosophila genes significantly (p≤.01) upregulated (>1.2 fold) 5-hours after axon injury.
Homologs were determined using DIOPT and only the strongest DIOPT predicted homolog is listed. DIOPT scoring (12=strong homolog, 1= weak homolog)
NOTE: In cases where DIOPT produced multiple homologs with the same score, only one homolog is reported below.
Fly GeneID	Fly Gene Name		Fold Change	Log2 FC	Adjusted p-value	Rat GeneID	RGDID	Rat Symbol	DIOPT Score	Weighted Score	Rank	Best Score	Best Score Reverse	Prediction Derived From
FBgn0010222	NAD-dependent methylenetetrahydrofolate dehydrogenase	Up	4.43932	2.15034	0.00021684	680308	1311313	Mthfd2	10	9.716	high	Yes	Yes	Compara, eggNOG, Homologene, Inparanoid, OMA, OrthoDB, orthoMCL, Panther, Phylome, TreeFam
FBgn0034709	Secreted Wg-interacting molecule	Up	3.18271	1.67025	0.0015324	94174	70956	Tinagl1	10	9.716	high	Yes	Yes	Compara, eggNOG, Homologene, Inparanoid, OMA, OrthoDB, orthoMCL, Panther, Phylome, TreeFam
FBgn0086347	Myosin 31DF	Up	2.66688	1.41515	8.03e-05	25485	621321	Myo1d	10	9.716	high	Yes	Yes	Compara, eggNOG, Homologene, Inparanoid, OMA, OrthoDB, orthoMCL, Panther, Phylome, TreeFam
FBgn0035589	Charged multivesicular body protein 2b	Up	2.53007	1.33918	0.000350929	363720	1306781	Chmp2b	10	9.716	high	Yes	Yes	Compara, eggNOG, Homologene, Inparanoid, OMA, OrthoDB, orthoMCL, Panther, Phylome, TreeFam
FBgn0032731	Swiprosin-1	Up	1.99503	0.996408	0.000787677	298609	1307585	Efhd2	10	9.716	high	Yes	Yes	Compara, eggNOG, Homologene, Inparanoid, OMA, OrthoDB, orthoMCL, Panther, Phylome, TreeFam
FBgn0001941	infertile crescent	Up	1.75336	0.810122	0.00157436	314438	1305023	Degs2	10	9.716	high	Yes	Yes	Compara, eggNOG, Homologene, Inparanoid, OMA, OrthoDB, orthoMCL, Panther, Phylome, TreeFam
FBgn0002069	Aspartyl-tRNA synthetase	Up	1.64731	0.720114	0.000787053	116483	621167	Dars	10	9.716	high	Yes	Yes	Compara, eggNOG, Homologene, Inparanoid, OMA, OrthoDB, orthoMCL, Panther, Phylome, TreeFam
FBgn0034876	wing morphogenesis defect	Up	1.60957	0.686673	0.00161251	297699	1311114	Strap	10	9.716	high	Yes	Yes	Compara, eggNOG, Homologene, Inparanoid, OMA, OrthoDB, orthoMCL, Panther, Phylome, TreeFam
FBgn0003514	spaghetti squash	Up	1.58058	0.660456	0.00282461	501203	1309537	Myl12a	10	9.716	high	Yes	Yes	Compara, eggNOG, Homologene, Inparanoid, OMA, OrthoDB, orthoMCL, Panther, Phylome, TreeFam
FBgn0001978	shuttle craft	Up	1.52484	0.608662	0.000370738	313166	1310277	Nfx1	10	9.716	high	Yes	Yes	Compara, eggNOG, Homologene, Inparanoid, OMA, OrthoDB, orthoMCL, Panther, Phylome, TreeFam
FBgn0024238	Fimbrin	Up	1.51886	0.602989	0.00227114	306071	1308288	Lcp1	10	9.716	high	Yes	Yes	Compara, eggNOG, Homologene, Inparanoid, OMA, OrthoDB, orthoMCL, Panther, Phylome, TreeFam
FBgn0030305	Ubiquitin activating enzyme 5	Up	1.48706	0.572464	0.00396002	300968	1311702	Uba5	10	9.716	high	Yes	Yes	Compara, eggNOG, Homologene, Inparanoid, OMA, OrthoDB, orthoMCL, Panther, Phylome, TreeFam
FBgn0035498	Fermitin 1	Up	1.46895	0.554784	0.00147736	289992	1311799	Fermt2	10	9.716	high	Yes	Yes	Compara, eggNOG, Homologene, Inparanoid, OMA, OrthoDB, orthoMCL, Panther, Phylome, TreeFam
FBgn0026079	NOP2-Sun domain family, member 2	Up	1.46482	0.550727	0.00592585	361191	1311954	Nsun2	10	9.716	high	Yes	Yes	Compara, eggNOG, Homologene, Inparanoid, OMA, OrthoDB, orthoMCL, Panther, Phylome, TreeFam
FBgn0039580	Glutamine:fructose-6-phosphate aminotransferase 2	Up	1.44658	0.532643	0.00535102	360518	1303097	Gfpt2	10	9.716	high	Yes	Yes	Compara, eggNOG, Homologene, Inparanoid, OMA, OrthoDB, orthoMCL, Panther, Phylome, TreeFam
FBgn0033087	Heparan sulfate C5-epimerase	Up	1.42672	0.512704	0.00153618	363073	1565253	Glce	10	9.716	high	Yes	Yes	Compara, eggNOG, Homologene, Inparanoid, OMA, OrthoDB, orthoMCL, Panther, Phylome, TreeFam
FBgn0001205	HMG Coenzyme A reductase	Up	1.40992	0.495613	0.000140022	25675	2803	Hmgcr	10	9.716	high	Yes	Yes	Compara, eggNOG, Homologene, Inparanoid, OMA, OrthoDB, orthoMCL, Panther, Phylome, TreeFam
FBgn0010611	HMG Coenzyme A synthase	Up	1.37506	0.4595	0.00864864	29637	70970	Hmgcs1	10	9.716	high	Yes	Yes	Compara, eggNOG, Homologene, Inparanoid, OMA, OrthoDB, orthoMCL, Panther, Phylome, TreeFam
FBgn0038074	Glycine N-methyltransferase	Up	4.79196	2.26062	0.00344036	25134	2719	Gnmt	9	8.716	high	Yes	Yes	Compara, eggNOG, Inparanoid, OMA, OrthoDB, orthoMCL, Panther, Phylome, TreeFam
FBgn0022073	Thor	Up	4.43298	2.14828	0.00837015	116636	620259	Eif4ebp1	9	8.716	high	Yes	Yes	Compara, eggNOG, Inparanoid, OMA, OrthoDB, orthoMCL, Panther, Phylome, TreeFam
FBgn0001258	Ecdysone-inducible gene L3	Up	3.1431	1.65219	0.00328284	24533	2996	Ldha	9	8.716	high	Yes	Yes	Compara, eggNOG, Inparanoid, OMA, OrthoDB, orthoMCL, Panther, Phylome, TreeFam
FBgn0003463	short gastrulation	Up	2.59679	1.37673	0.000171672	117275	620181	Chrd	9	8.715	high	Yes	Yes	Compara, eggNOG, Homologene, Inparanoid, OMA, orthoMCL, Panther, Phylome, TreeFam
FBgn0003162	Punch	Up	2.47293	1.30622	0.00395927	29244	61992	Gch1	9	8.715	high	Yes	Yes	Compara, eggNOG, Homologene, Inparanoid, OMA, orthoMCL, Panther, Phylome, TreeFam
FBgn0023129	astray	Up	2.33668	1.22446	0.000455323	304429	1308764	Psph	9	8.715	high	Yes	Yes	Compara, eggNOG, Homologene, Inparanoid, OMA, orthoMCL, Panther, Phylome, TreeFam
FBgn0034997	CG3376 gene product from transcript CG3376-RB	Up	2.20352	1.13981	0.000140022	308909	1549719	Smpd1	9	8.715	high	Yes	Yes	Compara, eggNOG, Homologene, Inparanoid, OMA, orthoMCL, Panther, Phylome, TreeFam
FBgn0025687	Lysine ketoglutarate reductase/saccharopine dehydrogenase	Up	2.11478	1.08051	0.00116079	296925	1310811	Aass	9	8.715	high	Yes	Yes	Compara, eggNOG, Homologene, Inparanoid, OMA, orthoMCL, Panther, Phylome, TreeFam
FBgn0039714	Zinc/iron regulated transporter-related protein 99C	Up	2.06814	1.04833	0.000226287	295928	1304695	Slc39a13	9	8.715	high	Yes	Yes	Compara, eggNOG, Homologene, Inparanoid, OMA, orthoMCL, Panther, Phylome, TreeFam
FBgn0025866	Calpain-B	Up	1.81272	0.858154	9.4e-05	116694	70965	Capn9	9	8.756	high	Yes	Yes	Compara, eggNOG, Homologene, Inparanoid, OMA, OrthoDB, orthoMCL, Panther, Phylome
FBgn0004657	myospheroid	Up	1.79995	0.847953	3.6e-06	24511	2927	Itgb1	9	8.806	high	Yes	Yes	Compara, eggNOG, Homologene, Inparanoid, OMA, OrthoDB, orthoMCL, Panther, TreeFam
FBgn0029853	CG3781 gene product from transcript CG3781-RA	Up	1.69402	0.760448	0.00246975	315134	1305388	Josd1	9	8.716	high	Yes	Yes	Compara, eggNOG, Inparanoid, OMA, OrthoDB, orthoMCL, Panther, Phylome, TreeFam
FBgn0032456	Multidrug-Resistance like Protein 1	Up	1.6344	0.708764	0.000438761	140668	71101	Abcc3	9	8.706	high	Yes	Yes	Compara, eggNOG, Homologene, Inparanoid, OrthoDB, orthoMCL, Panther, Phylome, TreeFam
FBgn0050108	CG30108 gene product from transcript CG30108-RB	Up	1.59695	0.675323	0.00466011	100910137	6500278	LOC100910137	9	8.716	high	Yes	Yes	Compara, eggNOG, Inparanoid, OMA, OrthoDB, orthoMCL, Panther, Phylome, TreeFam
FBgn0035715	CG10103 gene product from transcript CG10103-RA	Up	1.57043	0.651159	0.00116903	307833	1307799	Ist1	9	8.715	high	Yes	Yes	Compara, eggNOG, Homologene, Inparanoid, OMA, orthoMCL, Panther, Phylome, TreeFam
FBgn0086346	ALG-2 interacting protein X	Up	1.55139	0.633565	0.000287832	501083	68357	Pdcd6ip	9	8.816	high	Yes	Yes	Compara, eggNOG, Homologene, Inparanoid, OMA, OrthoDB, Panther, Phylome, TreeFam
FBgn0260049	flare	Up	1.50137	0.586284	0.000212005	360950	1305789	Wdr1	9	8.715	high	Yes	Yes	Compara, eggNOG, Homologene, Inparanoid, OMA, orthoMCL, Panther, Phylome, TreeFam
FBgn0067102	Ceramide glucosyltransferase	Up	1.41675	0.502587	0.00140173	83626	621870	Ugcg	9	8.715	high	Yes	Yes	Compara, eggNOG, Homologene, Inparanoid, OMA, orthoMCL, Panther, Phylome, TreeFam
FBgn0028388	capulet	Up	1.40675	0.492368	0.00043715	64185	620309	Cap1	9	8.706	high	Yes	Yes	Compara, eggNOG, Homologene, Inparanoid, OrthoDB, orthoMCL, Panther, Phylome, TreeFam
FBgn0015279	Pi3K92E	Up	1.38054	0.465228	0.000287832	85243	620917	Pik3cb	9	8.716	high	Yes	Yes	Compara, eggNOG, Inparanoid, OMA, OrthoDB, orthoMCL, Panther, Phylome, TreeFam
FBgn0029689	CG6428 gene product from transcript CG6428-RA	Up	1.35018	0.433154	0.00166525	246266	708388	Aspg	9	8.716	high	Yes	Yes	Compara, eggNOG, Inparanoid, OMA, OrthoDB, orthoMCL, Panther, Phylome, TreeFam
FBgn0086779	steppke	Up	1.33272	0.414377	0.00633322	116691	620397	Cyth1	9	8.816	high	Yes	Yes	Compara, eggNOG, Homologene, Inparanoid, OMA, OrthoDB, Panther, Phylome, TreeFam
FBgn0041342	Phosphocholine cytidylyltransferase 1	Up	1.33187	0.413449	0.000835647	140544	70515	Pcyt1a	9	8.706	moderate	Yes	No	Compara, eggNOG, Homologene, Inparanoid, OrthoDB, orthoMCL, Panther, Phylome, TreeFam
FBgn0015296	SHC-adaptor protein	Up	1.31552	0.395632	0.00270866	85385	620446	Shc1	9	8.716	high	Yes	Yes	Compara, eggNOG, Inparanoid, OMA, OrthoDB, orthoMCL, Panther, Phylome, TreeFam
FBgn0027363	Signal transducing adaptor molecule	Up	1.26153	0.335169	0.000260694	311030	1311497	Stam2	9	8.706	high	Yes	Yes	Compara, eggNOG, Homologene, Inparanoid, OrthoDB, orthoMCL, Panther, Phylome, TreeFam
FBgn0033714	gartenzwerg	Up	1.26106	0.334635	0.0097158	309451	1307160	Gbf1	9	8.715	high	Yes	Yes	Compara, eggNOG, Homologene, Inparanoid, OMA, orthoMCL, Panther, Phylome, TreeFam
FBgn0051694	CG31694 gene product from transcript CG31694-RA	Up	1.25505	0.32775	0.00460495	300994	1310222	Ifrd2	9	8.716	high	Yes	Yes	Compara, eggNOG, Inparanoid, OMA, OrthoDB, orthoMCL, Panther, Phylome, TreeFam
FBgn0053123	Leucyl-tRNA synthetase	Up	1.25127	0.323388	0.00820259	291624	1304962	Lars	9	8.806	high	Yes	Yes	Compara, eggNOG, Homologene, Inparanoid, OMA, OrthoDB, orthoMCL, Panther, TreeFam
FBgn0002121	lethal (2) giant larvae	Up	1.24891	0.320672	0.00312629	54265	3012	Llgl1	9	8.715	high	Yes	Yes	Compara, eggNOG, Homologene, Inparanoid, OMA, orthoMCL, Panther, Phylome, TreeFam
FBgn0015806	Ribosomal protein S6 kinase	Up	1.23496	0.304462	0.00220388	83840	620683	Rps6kb1	9	8.806	high	Yes	Yes	Compara, eggNOG, Homologene, Inparanoid, OMA, OrthoDB, orthoMCL, Panther, TreeFam
FBgn0029831	CG5966 gene product from transcript CG5966-RA	Up	3.79026	1.9223	0.00832445	25702	3360	Pnlip	8	7.796	high	Yes	Yes	Compara, eggNOG, Homologene, Inparanoid, OrthoDB, orthoMCL, Panther, TreeFam
FBgn0033836	CG18278 gene product from transcript CG18278-RA	Up	2.63226	1.3963	0.00539384	299825	1305877	Gns	8	7.856	high	Yes	Yes	Compara, eggNOG, Homologene, Inparanoid, OMA, OrthoDB, Panther, Phylome
FBgn0043575	Peptidoglycan recognition protein SC2	Up	2.25031	1.17012	0.00232754	84387	621429	Pglyrp1	8	7.806	high	Yes	Yes	Compara, eggNOG, Inparanoid, OMA, OrthoDB, orthoMCL, Panther, TreeFam
FBgn0004397	Vinculin	Up	2.23046	1.15734	3.71e-05	305679	1311217	Vcl	8	7.715	high	Yes	Yes	Compara, eggNOG, Inparanoid, OMA, orthoMCL, Panther, Phylome, TreeFam
FBgn0027594	draper	Up	2.09325	1.06574	4.87e-06	291445	735084	Megf10	8	7.806	high	Yes	Yes	Compara, eggNOG, Inparanoid, OMA, OrthoDB, orthoMCL, Panther, TreeFam
FBgn0000083	Annexin IX	Up	2.0826	1.05839	0.000269617	290527	1309911	Anxa11	8	7.846	high	Yes	Yes	Compara, eggNOG, Homologene, Inparanoid, OMA, OrthoDB, orthoMCL, Panther
FBgn0014011	Rac2	Up	2.04878	1.03476	0.000286571	366957	1307568	Rac2	8	7.706	moderate	Yes	No	Compara, eggNOG, Inparanoid, OrthoDB, orthoMCL, Panther, Phylome, TreeFam
FBgn0001291	Jun-related antigen	Up	2.01879	1.01349	0.00122317	24516	2943	Jun	8	7.706	high	Yes	Yes	Compara, eggNOG, Inparanoid, OrthoDB, orthoMCL, Panther, Phylome, TreeFam
FBgn0016984	skittles	Up	1.9303	0.948829	4.21e-05	365865	1306127	Pip5k1a	8	7.706	moderate	Yes	No	Compara, eggNOG, Inparanoid, OrthoDB, orthoMCL, Panther, Phylome, TreeFam
FBgn0039109	CG10365 gene product from transcript CG10365-RC	Up	1.92579	0.945451	0.00157138	362196	1307153	Chac1	8	7.706	high	Yes	Yes	Compara, eggNOG, Inparanoid, OrthoDB, orthoMCL, Panther, Phylome, TreeFam
FBgn0025628	CG4199 gene product from transcript CG4199-RF	Up	1.91918	0.940489	0.000140022	303786	1306028	Aifm3	8	7.806	high	Yes	Yes	Compara, eggNOG, Inparanoid, OMA, OrthoDB, orthoMCL, Panther, TreeFam
FBgn0032451	spichthyin	Up	1.91372	0.936383	0.00626803	308667	1306051	Nipa2	8	7.746	high	Yes	Yes	Compara, eggNOG, Homologene, Inparanoid, OrthoDB, orthoMCL, Panther, Phylome
FBgn0000153	black	Up	1.88998	0.918373	0.00614502	60356	621030	Csad	8	7.616	high	Yes	Yes	Compara, eggNOG, Inparanoid, OMA, OrthoDB, orthoMCL, Phylome, TreeFam
FBgn0004687	Myosin light chain cytoplasmic	Up	1.77142	0.824908	0.00129715	56781	1598796	Myl1	8	7.756	high	Yes	Yes	Compara, eggNOG, Inparanoid, OMA, OrthoDB, orthoMCL, Panther, Phylome
FBgn0001296	karmoisin	Up	1.73212	0.79254	0.00235773	170566	69197	Slc16a10	8	7.705	high	Yes	Yes	Compara, eggNOG, Homologene, Inparanoid, orthoMCL, Panther, Phylome, TreeFam
FBgn0035264	Outer segment 4	Up	1.66264	0.733472	0.000198571	503018	1564116	Wdr35	8	7.856	high	Yes	Yes	Compara, eggNOG, Homologene, Inparanoid, OMA, OrthoDB, Panther, Phylome
FBgn0025678	calcium-binding protein 1	Up	1.63752	0.711514	0.00167875	286906	628688	Pdia6	8	7.856	high	Yes	Yes	Compara, eggNOG, Homologene, Inparanoid, OMA, OrthoDB, Panther, Phylome
FBgn0037443	Dementin	Up	1.62736	0.702534	0.000970345	305095	1311960	Tmcc2	8	7.706	high	Yes	Yes	Compara, eggNOG, Inparanoid, OrthoDB, orthoMCL, Panther, Phylome, TreeFam
FBgn0000042	Actin 5C	Up	1.54542	0.627996	0.00810984	287876	1304556	Actg1	8	7.706	high	Yes	Yes	Compara, eggNOG, Homologene, Inparanoid, OMA, OrthoDB, orthoMCL, TreeFam
FBgn0025879	Tissue inhibitor of metalloproteases	Up	1.52096	0.604978	0.0011976	25358	3865	Timp3	8	7.786	high	Yes	Yes	eggNOG, Inparanoid, OMA, OrthoDB, orthoMCL, Panther, Phylome, TreeFam
FBgn0027094	Alanyl-tRNA synthetase	Up	1.51227	0.596717	0.00074921	292023	1304832	Aars	8	7.705	high	Yes	Yes	Compara, eggNOG, Homologene, Inparanoid, orthoMCL, Panther, Phylome, TreeFam
FBgn0260866	Defense repressor 1	Up	1.49044	0.575735	0.000140022	306825	1305761	Mylip	8	7.71	high	Yes	Yes	Compara, eggNOG, Homologene, OMA, orthoMCL, Panther, Phylome, TreeFam
FBgn0003041	pebble	Up	1.47817	0.563812	0.00270866	361921	1308524	Ect2	8	7.701	high	Yes	Yes	Compara, eggNOG, Homologene, OrthoDB, orthoMCL, Panther, Phylome, TreeFam
FBgn0005648	Pabp2	Up	1.4159	0.501724	0.00899153	116697	619928	Pabpn1	8	7.606	high	Yes	Yes	Compara, eggNOG, Homologene, Inparanoid, OrthoDB, orthoMCL, Phylome, TreeFam
FBgn0040080	partner of inscuteable	Up	1.39124	0.476375	0.00935547	362021	1560967	Gpsm2	8	7.906	high	Yes	Yes	Compara, eggNOG, Homologene, Inparanoid, OMA, OrthoDB, Panther, TreeFam
FBgn0000422	Dopa decarboxylase	Up	1.3674	0.451435	0.00383284	24311	2494	Ddc	8	7.606	high	Yes	Yes	Compara, eggNOG, Homologene, Inparanoid, OrthoDB, orthoMCL, Phylome, TreeFam
FBgn0260442	rhea	Up	1.36269	0.446462	0.00022025	313494	1306247	Tln1	8	7.806	high	Yes	Yes	Compara, eggNOG, Inparanoid, OMA, OrthoDB, orthoMCL, Panther, TreeFam
FBgn0000152	Abnormal X segregation	Up	1.33682	0.418802	0.00124649	301111	1308260	Ano10	8	7.805	high	Yes	Yes	Compara, eggNOG, Homologene, Inparanoid, OMA, orthoMCL, Panther, TreeFam
FBgn0020545	kraken	Up	1.33438	0.416167	0.00231753	500911	1563386	Serhl2	8	7.806	high	Yes	Yes	Compara, Homologene, Inparanoid, OrthoDB, orthoMCL, Panther, Phylome, TreeFam
FBgn0020647	Krueppel target at 95D	Up	1.28616	0.363068	0.00030156	171444	620579	Pacs1	8	7.715	high	Yes	Yes	Compara, eggNOG, Inparanoid, OMA, orthoMCL, Panther, Phylome, TreeFam
FBgn0003716	thickveins	Up	1.28163	0.357983	0.00289736	310914	1595863	Bmpr1b	8	7.706	high	Yes	Yes	Compara, eggNOG, Inparanoid, OrthoDB, orthoMCL, Panther, Phylome, TreeFam
FBgn0040238	Bestrophin 1	Up	1.26036	0.333839	0.00147437	364973	1305377	Best2	8	7.806	high	Yes	Yes	Compara, eggNOG, Homologene, Inparanoid, OrthoDB, Panther, Phylome, TreeFam
FBgn0040212	Dihydroxyacetone phosphate acyltransferase	Up	1.25869	0.331928	0.00850103	84470	620179	Gnpat	8	7.705	high	Yes	Yes	Compara, eggNOG, Homologene, Inparanoid, orthoMCL, Panther, Phylome, TreeFam
FBgn0051048	sponge	Up	1.256	0.328839	0.000348715	315992	1306677	Dock3	8	7.805	high	Yes	Yes	Compara, eggNOG, Homologene, Inparanoid, OMA, orthoMCL, Panther, TreeFam
FBgn0039208	Extended synaptotagmin-like protein 2	Up	1.22268	0.290041	0.00940856	363120	1561304	Esyt3	8	7.816	high	Yes	Yes	Compara, Inparanoid, OMA, OrthoDB, orthoMCL, Panther, Phylome, TreeFam
FBgn0038890	CG7956 gene product from transcript CG7956-RA	Up	1.21683	0.283132	0.00766785	309008	1305777	Inpp5f	8	7.805	high	Yes	Yes	Compara, eggNOG, Homologene, Inparanoid, OMA, orthoMCL, Panther, TreeFam
FBgn0086680	ventral veins lacking	Up	1.21526	0.281264	0.00879876	29589	61947	Pou3f4	8	7.706	high	Yes	Yes	Compara, eggNOG, Inparanoid, OrthoDB, orthoMCL, Panther, Phylome, TreeFam
FBgn0020762	ABC transporter expressed in trachea	Up	1.20362	0.267379	0.0091846	300664	1305840	Abcg4	8	7.806	high	Yes	Yes	Compara, eggNOG, Homologene, Inparanoid, OrthoDB, Panther, Phylome, TreeFam
FBgn0003888	beta-Tubulin at 60D	Up	4.81326	2.26702	8e-05	246118	628595	Tubb3	7	6.781	high	Yes	Yes	eggNOG, OMA, OrthoDB, orthoMCL, Panther, Phylome, TreeFam
FBgn0050115	Guanine nucleotide exchange factor in mesoderm	Up	3.47042	1.79511	3.6e-06	679812	1583676	Plekhg1	7	6.796	high	Yes	Yes	Compara, eggNOG, Inparanoid, OrthoDB, orthoMCL, Panther, TreeFam
FBgn0260475	CG30059 gene product from transcript CG30059-RA	Up	3.18887	1.67305	0.00141755	100909505	6503308	LOC100909505	7	6.701	moderate	Yes	No	Compara, eggNOG, Homologene, OMA, OrthoDB, orthoMCL, TreeFam
FBgn0014141	cheerio	Up	3.09149	1.6283	2.68e-05	362332	1308807	Flnc	7	6.706	high	Yes	Yes	Compara, eggNOG, Inparanoid, OMA, OrthoDB, orthoMCL, TreeFam
FBgn0040475	SH3 and PX domain containing 1	Up	2.62617	1.39296	9.26e-05	310097	1310367	Snx18	7	6.905	high	Yes	Yes	Compara, eggNOG, Homologene, Inparanoid, OMA, Panther, TreeFam
FBgn0030955	CG6891 gene product from transcript CG6891-RA	Up	2.35683	1.23685	0.00198475	361422	1305498	Cotl1	7	6.905	high	Yes	Yes	Compara, Homologene, Inparanoid, OMA, orthoMCL, Panther, TreeFam
FBgn0040340	TRAM	Up	1.97289	0.98031	0.000787677	100361830	1589151	Tram2	7	6.806	high	Yes	Yes	Compara, eggNOG, Inparanoid, OrthoDB, Panther, Phylome, TreeFam
FBgn0036381	CG8745 gene product from transcript CG8745-RA	Up	1.97146	0.979267	0.00406619	687071	1590098	Etnppl	7	6.946	high	Yes	Yes	Compara, eggNOG, Homologene, Inparanoid, OMA, OrthoDB, Panther
FBgn0032702	CG10376 gene product from transcript CG10376-RA	Up	1.96641	0.975562	8.03e-05	287931	631363	Ppm1f	7	6.805	high	Yes	Yes	Compara, eggNOG, Homologene, Inparanoid, Panther, Phylome, TreeFam
FBgn0052412	Glutaminyl cyclase	Up	1.85085	0.888184	0.00328284	292687	1308128	Qpctl	7	6.701	high	Yes	Yes	Compara, eggNOG, OrthoDB, orthoMCL, Panther, Phylome, TreeFam
FBgn0042094	Adenylate kinase-3	Up	1.76838	0.822425	0.00964129	26956	619885	Ak3	7	6.956	high	Yes	Yes	Compara, Homologene, Inparanoid, OMA, OrthoDB, Panther, Phylome
FBgn0040918	schlank	Up	1.75953	0.815187	0.000532185	366984	1311597	Cers5	7	6.956	high	Yes	Yes	Compara, Homologene, Inparanoid, OMA, OrthoDB, Panther, Phylome
FBgn0038721	subdued	Up	1.74745	0.805255	0.00139244	309135	1310786	Ano1	7	6.756	high	Yes	Yes	Compara, eggNOG, Homologene, Inparanoid, OMA, OrthoDB, Phylome
FBgn0259175	omega	Up	1.71088	0.774737	0.000347268	192203	621253	Fap	7	6.75	high	Yes	Yes	Compara, eggNOG, Homologene, OMA, orthoMCL, Panther, Phylome
FBgn0032006	PDGF- and VEGF-receptor related	Up	1.68611	0.7537	0.000156741	54251	2621	Flt1	7	6.606	high	Yes	Yes	Compara, eggNOG, Inparanoid, OrthoDB, orthoMCL, Phylome, TreeFam
FBgn0000043	Actin 42A	Up	1.61547	0.691955	0.00397724	287876	1304556	Actg1	7	6.706	moderate	Yes	No	Compara, eggNOG, Inparanoid, OMA, OrthoDB, orthoMCL, TreeFam
FBgn0085402	CG34373 gene product from transcript CG34373-RD	Up	1.56882	0.649682	0.000960001	287545	1310078	Sarm1	7	6.7	high	Yes	Yes	Compara, eggNOG, Homologene, orthoMCL, Panther, Phylome, TreeFam
FBgn0050372	ArfGAP with SH3 domain, ankyrin repeat and PH domain	Up	1.4957	0.58082	8e-05	314961	1307379	Asap1	7	6.956	high	Yes	Yes	Compara, Homologene, Inparanoid, OMA, OrthoDB, Panther, Phylome
FBgn0259735	CG42389 gene product from transcript CG42389-RE	Up	1.49471	0.579864	8.03e-05	294925	1311673	Fndc3b	7	6.606	high	Yes	Yes	Compara, eggNOG, Inparanoid, OrthoDB, orthoMCL, Phylome, TreeFam
FBgn0026179	schizo	Up	1.43302	0.519054	0.00118272	404781	1593191	Iqsec3	7	6.796	high	Yes	Yes	Compara, eggNOG, Inparanoid, OrthoDB, orthoMCL, Panther, TreeFam
FBgn0038475	Keap1	Up	1.42879	0.514789	0.00320192	117519	621619	Keap1	7	6.715	high	Yes	Yes	Compara, Homologene, Inparanoid, OMA, orthoMCL, Phylome, TreeFam
FBgn0038747	Rho GTPase activating protein at 92B	Up	1.3986	0.483979	0.0015324	63994	628767	Arhgap17	7	6.745	high	Yes	Yes	Compara, eggNOG, Homologene, Inparanoid, orthoMCL, Panther, Phylome
FBgn0250785	varicose	Up	1.36496	0.448862	0.00047444	362359	1311833	Mpp6	7	6.845	high	Yes	Yes	Compara, eggNOG, Homologene, Inparanoid, OMA, orthoMCL, Panther
FBgn0001961	Actin-related protein 2/3 complex, subunit 1	Up	1.36253	0.44629	0.00147837	81824	620834	Arpc1a	7	6.855	high	Yes	Yes	Compara, eggNOG, Homologene, Inparanoid, OMA, Panther, Phylome
FBgn0039075	CG4393 gene product from transcript CG4393-RA	Up	1.3398	0.422018	0.00264525	309639	1309183	Anks1a	7	6.815	high	Yes	Yes	Compara, eggNOG, Inparanoid, OMA, Panther, Phylome, TreeFam
FBgn0022787	Helicase 89B	Up	1.33806	0.420147	0.0060695	368042	1564130	Btaf1	7	7.006	high	Yes	Yes	Compara, Homologene, Inparanoid, OMA, OrthoDB, Panther, TreeFam
FBgn0015797	Rab-protein 6	Up	1.32721	0.408401	0.00707405	84379	619737	Rab6a	7	6.856	high	Yes	Yes	Compara, eggNOG, Inparanoid, OMA, OrthoDB, Panther, Phylome
FBgn0011661	Moesin	Up	1.31403	0.393996	0.00776397	54319	621161	Ezr	7	6.886	high	Yes	Yes	eggNOG, Inparanoid, OMA, OrthoDB, Panther, Phylome, TreeFam
FBgn0035432	Zinc transporter 63C	Up	1.31288	0.392738	0.00516609	58976	61918	Slc30a1	7	6.745	high	Yes	Yes	Compara, eggNOG, Homologene, Inparanoid, orthoMCL, Panther, Phylome
FBgn0052103	CG32103 gene product from transcript CG32103-RB	Up	1.28473	0.36146	0.0010811	310791	1311982	Slc25a24	7	6.705	high	Yes	Yes	Compara, eggNOG, Inparanoid, orthoMCL, Panther, Phylome, TreeFam
FBgn0020249	steamer duck	Up	1.2811	0.357386	0.00286796	499443	1560732	Lims1	7	6.946	high	Yes	Yes	Compara, eggNOG, Homologene, Inparanoid, OMA, OrthoDB, Panther
FBgn0038504	Sur-8	Up	1.27666	0.352371	0.00582286	309548	1308146	Shoc2	7	6.855	high	Yes	Yes	Compara, Homologene, Inparanoid, OMA, orthoMCL, Panther, Phylome
FBgn0016081	furry	Up	1.22998	0.298634	0.00273105	364144	1311309	Fryl	7	6.8	high	Yes	Yes	Compara, eggNOG, Homologene, OMA, orthoMCL, Panther, TreeFam
FBgn0015589	APC-like	Up	1.20838	0.273073	0.00233124	299611	1308256	Apc2	7	6.796	high	Yes	Yes	Compara, eggNOG, Inparanoid, OrthoDB, orthoMCL, Panther, TreeFam
FBgn0011674	inscuteable	Up	4.45966	2.15694	0.000457425	293166	1311379	Insc	6	5.775	high	Yes	Yes	eggNOG, Inparanoid, orthoMCL, Panther, Phylome, TreeFam
FBgn0038088	CG10126 gene product from transcript CG10126-RB	Up	4.17797	2.0628	0.000145941	294795	1308776	Capsl	6	5.946	high	Yes	Yes	Compara, Homologene, Inparanoid, OrthoDB, Panther, Phylome
FBgn0260632	dorsal	Up	3.79863	1.92548	5.26e-05	309165	727889	Rela	6	5.7	high	Yes	Yes	Compara, eggNOG, orthoMCL, Panther, Phylome, TreeFam
FBgn0033830	CG10814 gene product from transcript CG10814-RA	Up	3.74789	1.90608	0.000303486	64564	619756	Bbox1	6	5.946	high	Yes	Yes	Compara, Homologene, Inparanoid, OrthoDB, Panther, Phylome
FBgn0041184	Suppressor of cytokine signaling at 36E	Up	3.40928	1.76947	8.88e-06	500616	1564914	Socs5	6	5.791	high	Yes	Yes	Compara, eggNOG, OrthoDB, orthoMCL, Panther, TreeFam
FBgn0001168	hairy	Up	2.79352	1.48208	0.000212005	29577	62081	Hes1	6	5.836	high	Yes	Yes	Compara, eggNOG, Inparanoid, OrthoDB, orthoMCL, Panther
FBgn0004635	rhomboid	Up	2.40543	1.2663	0.000575074	287556	1311901	Rhbdl3	6	5.801	moderate	Yes	No	Compara, eggNOG, OrthoDB, Panther, Phylome, TreeFam
FBgn0031362	CG17646 gene product from transcript CG17646-RB	Up	2.38787	1.25572	0.000211042	300664	1305840	Abcg4	6	5.801	moderate	Yes	No	Compara, eggNOG, OrthoDB, Panther, Phylome, TreeFam
FBgn0000250	cactus	Up	2.38597	1.25457	9.26e-05	25493	3171	Nfkbia	6	5.845	high	Yes	Yes	Compara, Homologene, Inparanoid, orthoMCL, Panther, Phylome
FBgn0010441	pelle	Up	2.23794	1.16217	0.00301464	300177	1305303	Irak4	6	5.905	high	Yes	Yes	Compara, eggNOG, Inparanoid, OMA, Panther, TreeFam
FBgn0028983	Serpin 55B	Up	2.02489	1.01784	0.00361668	116459	619896	Serpini1	6	5.841	high	Yes	Yes	Compara, Homologene, OrthoDB, orthoMCL, Panther, Phylome
FBgn0051314	Meltrin	Up	1.92077	0.941686	0.000140022	303068	1585017	Adam19	6	5.845	high	Yes	Yes	Compara, eggNOG, Homologene, Inparanoid, Panther, Phylome
FBgn0030749	Annexin B11	Up	1.83931	0.879168	3.71e-05	155423	621173	Anxa7	6	5.936	high	Yes	Yes	Compara, eggNOG, Homologene, Inparanoid, OrthoDB, Panther
FBgn0035539	slowdown	Up	1.79518	0.844129	0.00070406	406166	1549706	Egfl8	6	5.7	high	Yes	Yes	Compara, eggNOG, orthoMCL, Panther, Phylome, TreeFam
FBgn0004387	Kinesin-like protein at 98A	Up	1.77343	0.826542	5.34e-05	311478	1310146	Kif16b	6	5.795	high	Yes	Yes	Compara, eggNOG, Inparanoid, orthoMCL, Panther, TreeFam
FBgn0038341	ADAM metallopeptidase with thrombospondin type 1 motif A	Up	1.73483	0.794791	0.00147837	79252	621241	Adamts1	6	5.741	high	Yes	Yes	Compara, eggNOG, OrthoDB, orthoMCL, Panther, Phylome
FBgn0030525	CG10996 gene product from transcript CG10996-RA	Up	1.66275	0.73357	0.00622189	313843	1359459	Galm	6	5.745	moderate	Yes	No	Compara, eggNOG, Inparanoid, orthoMCL, Panther, Phylome
FBgn0003660	Synaptobrevin	Up	1.64528	0.718337	0.00314034	25624	3948	Vamp1	6	5.801	moderate	Yes	No	Compara, eggNOG, OrthoDB, Panther, Phylome, TreeFam
FBgn0260635	Death-associated inhibitor of apoptosis 1	Up	1.60705	0.684418	0.000311286	78971	621282	Birc3	6	5.901	moderate	Yes	No	Compara, eggNOG, OMA, OrthoDB, Panther, TreeFam
FBgn0033476	oysgedart	Up	1.59247	0.671268	0.00218336	313997	1305798	Mboat2	6	5.955	high	Yes	Yes	Compara, Homologene, Inparanoid, OMA, Panther, Phylome
FBgn0013984	Insulin-like receptor	Up	1.57874	0.65877	0.000254363	25718	2869	Igf1r	6	5.865	high	Yes	Yes	eggNOG, Homologene, Inparanoid, orthoMCL, Panther, TreeFam
FBgn0015803	rho-type guanine exchange factor	Up	1.51381	0.598186	9.36e-05	363509	1359674	Arhgef6	6	5.745	high	Yes	Yes	Compara, eggNOG, Inparanoid, orthoMCL, Panther, Phylome
FBgn0026181	Rho-kinase	Up	1.46046	0.546421	0.00074075	25537	3590	Rock2	6	6.046	high	Yes	Yes	Compara, Homologene, Inparanoid, OMA, OrthoDB, Panther
FBgn0019972	Death related ICE-like caspase	Up	1.43543	0.521488	0.00354899	25402	2275	Casp3	6	5.776	high	Yes	Yes	eggNOG, Inparanoid, OMA, OrthoDB, orthoMCL, TreeFam
FBgn0000097	anterior open	Up	1.43214	0.518173	0.000216906	312777	1559537	Etv6	6	5.605	high	Yes	Yes	Compara, eggNOG, Inparanoid, orthoMCL, Phylome, TreeFam
FBgn0014037	Su(Tpl)	Up	1.42131	0.507223	0.000734537	309918	1309296	Ell2	6	5.795	high	Yes	Yes	Compara, eggNOG, Inparanoid, orthoMCL, Panther, TreeFam
FBgn0034577	capping protein alpha	Up	1.41201	0.497753	0.00430199	691149	1587438	Capza1	6	5.945	high	Yes	Yes	Compara, eggNOG, Homologene, Inparanoid, OMA, Panther
FBgn0011672	Malvolio	Up	1.40492	0.490485	0.00354746	25715	3684	Slc11a2	6	5.845	high	Yes	Yes	Compara, eggNOG, Homologene, Inparanoid, Panther, Phylome
FBgn0086708	starvin	Up	1.40444	0.489994	0.00396476	293524	1307794	Bag3	6	5.845	high	Yes	Yes	Compara, eggNOG, Inparanoid, OMA, orthoMCL, Panther
FBgn0028985	Serpin 42Da	Up	1.39109	0.476219	0.00843363	116459	619896	Serpini1	6	5.746	high	Yes	Yes	Compara, Homologene, Inparanoid, OrthoDB, orthoMCL, Phylome
FBgn0028646	aralar1	Up	1.37817	0.46275	0.000132705	362145	1305181	Slc25a12	6	5.851	high	Yes	Yes	Compara, eggNOG, OMA, OrthoDB, Panther, Phylome
FBgn0013718	nuclear fallout	Up	1.35021	0.433183	0.000438761	303337	1305063	Rab11fip4	6	5.745	high	Yes	Yes	Compara, eggNOG, Inparanoid, orthoMCL, Panther, Phylome
FBgn0031450	Hepatocyte growth factor regulated tyrosine kinase substrate	Up	1.34617	0.428865	0.00130648	56084	69225	Hgs	6	5.916	high	Yes	Yes	eggNOG, Homologene, Inparanoid, OrthoDB, Panther, Phylome
FBgn0035983	CG4080 gene product from transcript CG4080-RA	Up	1.32604	0.407124	0.00160578	312656	1309339	2017-03-08	6	5.7	high	Yes	Yes	Compara, eggNOG, orthoMCL, Panther, Phylome, TreeFam
FBgn0028703	Na[+]/H[+] hydrogen exchanger 3	Up	1.3233	0.404142	0.000171672	302863	1563582	Slc9a6	6	5.941	high	Yes	Yes	Compara, eggNOG, Homologene, OMA, OrthoDB, Panther
FBgn0033212	Leucine-rich repeat	Up	1.3092	0.388684	0.000645342	306941	1306623	Carmil1	6	5.835	high	Yes	Yes	Compara, eggNOG, Homologene, Inparanoid, orthoMCL, Panther
FBgn0027561	CG18659 gene product from transcript CG18659-RB	Up	1.26976	0.344559	0.00168224	289051	1308441	Dennd1b	6	5.741	high	Yes	Yes	Compara, eggNOG, OrthoDB, orthoMCL, Panther, Phylome
FBgn0043578	CG9681 gene product from transcript CG9681-RA	Up	16.5755	4.05098	8e-05	310611	1308520	Pglyrp4	5	4.861	high	Yes	Yes	eggNOG, OrthoDB, orthoMCL, Panther, TreeFam
FBgn0036101	Ninjurin A	Up	14.4665	3.85464	1.35e-05	25338	3179	Ninj1	5	4.79	moderate	Yes	No	Compara, eggNOG, orthoMCL, Panther, TreeFam
FBgn0035049	Matrix metalloproteinase 1	Up	12.0919	3.59596	1.26e-05	291848	1308937	Mmp15	5	4.906	high	Yes	Yes	eggNOG, Inparanoid, OrthoDB, orthoMCL, Panther
FBgn0005660	Ets at 21C	Up	10.8238	3.43614	1.35e-05	315532	1309837	Fli1	5	4.916	high	Yes	Yes	eggNOG, Inparanoid, OrthoDB, Panther, Phylome
FBgn0014018	Relish	Up	8.06427	3.01154	5.5e-06	309452	1307189	Nfkb2	5	4.845	high	Yes	Yes	Compara, Inparanoid, orthoMCL, Panther, Phylome
FBgn0004396	Cyclic-AMP response element binding protein A	Up	2.96847	1.56972	0.000100445	362339	1306040	Creb3l2	5	4.79	high	Yes	Yes	Compara, eggNOG, orthoMCL, Panther, TreeFam
FBgn0041182	Thiolester containing protein II	Up	2.82299	1.49723	3.71e-05	363104	1311287	Cd109	5	4.736	moderate	Yes	No	Compara, eggNOG, Inparanoid, OrthoDB, orthoMCL
FBgn0033153	Growth arrest and DNA damage-inducible 45	Up	2.51797	1.33226	8e-05	291005	1311796	Gadd45g	5	4.875	high	Yes	Yes	Inparanoid, orthoMCL, Panther, Phylome, TreeFam
FBgn0037167	CG11425 gene product from transcript CG11425-RA	Up	2.45626	1.29647	0.00902971	64369	621832	Plpp1	5	4.841	moderate	Yes	No	Compara, eggNOG, OrthoDB, Panther, Phylome
FBgn0004368	Protein tyrosine phosphatase 4E	Up	1.95241	0.965258	5.27e-05	50677	62068	Ptpro	5	4.891	moderate	Yes	No	Compara, eggNOG, OrthoDB, Panther, TreeFam
FBgn0046687	trapped in endoderm-1	Up	1.9493	0.962955	0.00036634	688730	1585277	Gpr84	5	4.855	high	Yes	Yes	Compara, Homologene, Inparanoid, OMA, Phylome
FBgn0011274	Dorsal-related immunity factor	Up	1.89777	0.924306	0.000445043	309165	727889	Rela	5	4.905	moderate	Yes	No	Compara, Inparanoid, Panther, Phylome, TreeFam
FBgn0031799	Pez	Up	1.88041	0.911044	0.000742313	171070	620216	Ptpn21	5	4.955	high	Yes	Yes	Compara, Inparanoid, OMA, Panther, Phylome
FBgn0030993	Mec2	Up	1.86899	0.902257	0.00226594	295041	1311090	Stoml3	5	4.79	high	Yes	Yes	Compara, eggNOG, orthoMCL, Panther, TreeFam
FBgn0004606	Zn finger homeodomain 1	Up	1.83849	0.878519	0.000596115	311071	1307272	Zeb2	5	4.875	high	Yes	Yes	Inparanoid, orthoMCL, Panther, Phylome, TreeFam
FBgn0039415	CG6142 gene product from transcript CG6142-RA	Up	1.79999	0.847985	0.00866411	290551	735166	Chdh	5	4.845	moderate	Yes	No	Compara, eggNOG, Inparanoid, Panther, Phylome
FBgn0033763	CG8646 gene product from transcript CG8646-RA	Up	1.79722	0.84577	0.00179923	307404	1310242	Arsi	5	4.705	moderate	Yes	No	Compara, eggNOG, Inparanoid, Phylome, TreeFam
FBgn0039209	Repressed by TOR	Up	1.63373	0.708168	0.000225802	303016	1310862	Crebrf	5	4.79	high	Yes	Yes	Compara, eggNOG, orthoMCL, Panther, TreeFam
FBgn0020304	drongo	Up	1.62515	0.700574	5.86e-05	363266	1560041	Agfg1	5	4.705	high	Yes	Yes	Compara, Inparanoid, orthoMCL, Phylome, TreeFam
FBgn0033177	CG11141 gene product from transcript CG11141-RB	Up	1.59439	0.673003	0.00270866	314456	1307503	Tecpr2	5	4.841	high	Yes	Yes	Compara, OrthoDB, orthoMCL, Panther, Phylome
FBgn0037896	ninaG	Up	1.53507	0.618308	0.00109591	290551	735166	Chdh	5	4.8	moderate	Yes	No	Compara, eggNOG, Panther, Phylome, TreeFam
FBgn0028546	icarus	Up	1.49629	0.581385	0.00675774	680419	1591781	Rsu1	5	4.841	high	Yes	Yes	Compara, eggNOG, Homologene, OMA, OrthoDB
FBgn0052066	CG32066 gene product from transcript CG32066-RC	Up	1.39858	0.483961	0.00147964	299909	1307697	Fam49b	5	4.955	high	Yes	Yes	Compara, Inparanoid, OMA, Panther, Phylome
FBgn0034434	Rad, Gem/Kir family member 1	Up	1.34088	0.423183	0.000291774	64626	69081	Rem2	5	4.8	high	Yes	Yes	Compara, eggNOG, Panther, Phylome, TreeFam
FBgn0259165	CG42270 gene product from transcript CG42270-RC	Up	1.3188	0.39923	0.000590433	192117	621090	Syngap1	5	4.845	high	Yes	Yes	Compara, eggNOG, Inparanoid, Panther, Phylome
FBgn0031990	Phosphatidic Acid Phospholipase A1	Up	1.26615	0.340448	0.00022025	309010	1309328	Sec23ip	5	4.79	high	Yes	Yes	Compara, eggNOG, orthoMCL, Panther, TreeFam
FBgn0030310	Peptidoglycan recognition protein SA	Up	17.2007	4.1044	1.35e-05	84387	621429	Pglyrp1	4	3.961	moderate	Yes	No	eggNOG, OrthoDB, Panther, TreeFam
FBgn0034094	Transferrin 3	Up	6.10837	2.61079	3.35e-05	288038	1308155	Meltf	4	3.9	moderate	Yes	No	Compara, Panther, Phylome, TreeFam
FBgn0035806	Peptidoglycan recognition protein SD	Up	3.54416	1.82544	0.000176455	84387	621429	Pglyrp1	4	3.871	moderate	Yes	No	OMA, OrthoDB, orthoMCL, TreeFam
FBgn0044826	Pak3	Up	2.875	1.52356	1.9e-05	29431	3250	Pak1	4	3.901	moderate	Yes	No	eggNOG, OrthoDB, orthoMCL, Panther
FBgn0033388	CG8046 gene product from transcript CG8046-RB	Up	2.55535	1.35352	0.00286796	303333	1309472	Slc46a1	4	3.745	high	Yes	Yes	Compara, eggNOG, Inparanoid, Phylome
FBgn0001230	Heat shock protein 68	Up	2.45937	1.29829	0.00649565	24472	2840	Hspa1a	4	4.001	high	Yes	Yes	eggNOG, Homologene, OrthoDB, Panther
FBgn0037720	CG8312 gene product from transcript CG8312-RA	Up	2.30679	1.20589	0.000132701	313650	1560959	Fam43b	4	3.84	high	Yes	Yes	Compara, eggNOG, Panther, Phylome
FBgn0003068	period	Up	2.23981	1.16338	0.000171484	63840	61945	Per2	4	3.935	high	Yes	Yes	Compara, eggNOG, Inparanoid, Panther
FBgn0050280	CG30280 gene product from transcript CG30280-RA	Up	2.07667	1.05427	0.000430304	114091	621222	Fcnb	4	3.806	high	Yes	Yes	eggNOG, Inparanoid, OrthoDB, orthoMCL
FBgn0243512	puckered	Up	2.06784	1.04812	0.000140022	63995	1310844	Dusp10	4	3.83	high	Yes	Yes	Compara, eggNOG, orthoMCL, Panther
FBgn0002930	necrotic	Up	2.04027	1.02876	0.000787053	116459	619896	Serpini1	4	3.941	moderate	Yes	No	Compara, OrthoDB, Panther, Phylome
FBgn0001297	kayak	Up	2.00488	1.00351	5.86e-05	314322	2626	Fos	4	3.89	high	Yes	Yes	Compara, eggNOG, Panther, TreeFam
FBgn0004567	sloppy paired 2	Up	1.92763	0.946825	0.00270742	24370	2619	Foxg1	4	4.036	high	Yes	Yes	Compara, Inparanoid, OrthoDB, Panther
FBgn0000442	Protein kinase, cGMP-dependent at 21D	Up	1.92662	0.946073	0.00151388	25523	3401	Prkg2	4	3.801	moderate	Yes	No	eggNOG, Homologene, OrthoDB, orthoMCL
FBgn0029896	CG3168 gene product from transcript CG3168-RC	Up	1.88993	0.918333	9.21e-05	29643	619718	Sv2c	4	3.795	high	Yes	Yes	Compara, Inparanoid, orthoMCL, TreeFam
FBgn0260748	CG5004 gene product from transcript CG5004-RA	Up	1.88911	0.917705	0.000145941	171434	620878	Phldb1	4	4.045	high	Yes	Yes	Compara, Inparanoid, OMA, Panther
FBgn0033889	CG6701 gene product from transcript CG6701-RA	Up	1.76626	0.820696	0.00216545	310756	1598327	Mov10	4	3.89	high	Yes	Yes	Compara, eggNOG, Panther, TreeFam
FBgn0052138	CG32138 gene product from transcript CG32138-RA	Up	1.5995	0.677618	0.00035266	287746	1311042	Fmnl1	4	3.935	high	Yes	Yes	Compara, eggNOG, Inparanoid, Panther
FBgn0003963	u-shaped	Up	1.54284	0.625593	0.000290428	691504	1582810	Zfpm1	4	3.98	high	Yes	Yes	OMA, Panther, Phylome, TreeFam
FBgn0026602	Ady43A	Up	1.53909	0.622075	7.22e-05	25368	2046	Adk	4	3.89	moderate	Yes	No	Compara, eggNOG, Panther, TreeFam
FBgn0025631	moody	Up	1.49566	0.580787	0.0010811	688730	1585277	Gpr84	4	3.745	moderate	Yes	No	Compara, Inparanoid, orthoMCL, Phylome
FBgn0016794	daughter of sevenless	Up	1.48594	0.571379	0.000398314	361388	1311085	Gab1	4	3.89	high	Yes	Yes	Compara, eggNOG, Panther, TreeFam
FBgn0035087	CG2765 gene product from transcript CG2765-RE	Up	1.45406	0.540086	0.00600657	404280	1303258	Mid1ip1	4	4.066	high	Yes	Yes	Inparanoid, OrthoDB, Panther, TreeFam
FBgn0040765	CG33473 gene product from transcript CG33473-RB	Up	1.33017	0.411606	0.00146768	58954	62389	Klf6	4	3.991	high	Yes	Yes	Compara, OrthoDB, Panther, TreeFam
FBgn0033397	Cyp4p3	Up	1.26961	0.34438	0.00656221	266674	628846	Cyp4a8	4	3.901	high	Yes	Yes	eggNOG, OrthoDB, orthoMCL, Panther
FBgn0259984	kuzbanian	Up	1.24366	0.314595	0.00028601	29650	2032	Adam10	4	3.941	high	Yes	Yes	Compara, OrthoDB, Panther, Phylome
FBgn0040236	c11.1	Up	1.24166	0.31227	0.00141604	100125385	1642414	Mroh1	4	3.94	high	Yes	Yes	Compara, eggNOG, OMA, Panther
FBgn0031214	CG11374 gene product from transcript CG11374-RB	Up	1.22774	0.296003	0.00516609	25474	3003	Lgals4	4	3.845	high	Yes	Yes	Compara, eggNOG, Inparanoid, OMA
FBgn0031560	CG16713 gene product from transcript CG16713-RA	Up	8.44878	3.07874	0.000140022	685161	1597722	Eppin	3	2.805	high	Yes	Yes	eggNOG, Inparanoid, orthoMCL
FBgn0000527	ebony	Up	4.76439	2.25229	3.78e-05	364136	1311135	Aasdh	3	2.73	moderate	Yes	No	Compara, eggNOG, orthoMCL
FBgn0085378	staccato	Up	3.96133	1.98598	2.36e-05	192177	628593	Unc13d	3	2.79	moderate	Yes	No	Compara, eggNOG, TreeFam
FBgn0041180	Thiolester containing protein IV	Up	3.64638	1.86647	8.47e-05	363104	1311287	Cd109	3	2.835	moderate	Yes	No	Compara, Inparanoid, orthoMCL
FBgn0031561	Immune induced molecule 33	Up	3.39404	1.763	0.00380307	685161	1597722	Eppin	3	2.805	high	Yes	Yes	eggNOG, Inparanoid, orthoMCL
FBgn0024988	CG14801 gene product from transcript CG14801-RB	Up	2.33805	1.22531	3.71e-05	314630	1309872	Rexo1	3	3.001	moderate	Yes	No	eggNOG, OrthoDB, Panther
FBgn0003328	scab	Up	2.2275	1.15542	0.000323882	310683	1305152	Itga10	3	2.94	high	Yes	Yes	Compara, Panther, Phylome
FBgn0035262	CG18171 gene product from transcript CG18171-RA	Up	2.1258	1.088	0.00124649	316242	1305744	Tcte1	3	2.97	moderate	Yes	No	Panther, Phylome, TreeFam
FBgn0000472	myc	Up	2.08538	1.06031	0.00036634	24577	3130	Myc	3	2.93	high	Yes	Yes	Compara, orthoMCL, Panther
FBgn0029508	Tetraspanin 42Ea	Up	2.06308	1.0448	0.000789285	29186	62080	Cd63	3	3.011	moderate	Yes	No	OrthoDB, Panther, Phylome
FBgn0050281	CG30281 gene product from transcript CG30281-RA	Up	2.05451	1.03879	0.001139	296269	1307539	Angpt4	3	3.001	high	Yes	Yes	eggNOG, OrthoDB, Panther
FBgn0024315	Picot	Up	2.03188	1.02281	5.18e-05	363103	1311388	Slc17a5	3	3.001	moderate	Yes	No	eggNOG, OrthoDB, Panther
FBgn0005612	Sox box protein 14	Up	2.00738	1.00532	3.35e-05	689988	1586313	Sox12	3	2.94	high	Yes	Yes	Compara, Panther, Phylome
FBgn0010238	Lachesin	Up	1.89478	0.922031	5.34e-05	59318	708416	Negr1	3	3.015	high	Yes	Yes	Homologene, Inparanoid, OMA
FBgn0029507	Tetraspanin 42Ed	Up	1.86135	0.896346	0.00705207	29186	62080	Cd63	3	3.011	moderate	Yes	No	OrthoDB, Panther, Phylome
FBgn0036683	CG14060 gene product from transcript CG14060-RB	Up	1.82839	0.87057	0.000650869	310460	1562559	Arhgef26	3	2.93	high	Yes	Yes	Compara, eggNOG, Panther
FBgn0041582	tamo	Up	1.76373	0.818633	0.00029784	114210	620754	Spata2	3	2.96	high	Yes	Yes	eggNOG, Panther, TreeFam
FBgn0025701	CG14709 gene product from transcript CG14709-RA	Up	1.70507	0.769833	0.00396002	140668	71101	Abcc3	3	3.001	moderate	Yes	No	eggNOG, OrthoDB, Panther
FBgn0027593	Ephexin	Up	1.69491	0.76121	4.87e-06	310460	1562559	Arhgef26	3	2.93	high	Yes	Yes	Compara, eggNOG, Panther
FBgn0029114	Tollo	Up	1.46906	0.554898	0.00845618	364594	735171	Tlr3	3	2.86	high	Yes	Yes	eggNOG, Homologene, TreeFam
FBgn0035542	Diabetes and obesity regulated	Up	1.45672	0.542726	0.00438633	362246	735085	Tp53inp2	3	2.93	high	Yes	Yes	Compara, eggNOG, Panther
FBgn0035610	Leucokinin receptor	Up	1.38803	0.473041	0.000698821	24808	3810	Tacr3	3	3.01	moderate	Yes	No	eggNOG, OMA, Panther
FBgn0260458	Peptidoglycan recognition protein LD	Up	1.38392	0.468765	0.00582286	84387	621429	Pglyrp1	3	2.97	moderate	Yes	No	Panther, Phylome, TreeFam
FBgn0052306	Supervillin	Up	1.37798	0.462557	0.00557605	361256	1306354	Svil	3	3.035	high	Yes	Yes	Compara, Inparanoid, Panther
FBgn0037539	CG10435 gene product from transcript CG10435-RA	Up	1.33607	0.417995	0.00538389	362502	1305186	Ubap1	3	3.106	high	Yes	Yes	Inparanoid, OrthoDB, Panther
FBgn0030696	CG8509 gene product from transcript CG8509-RA	Up	1.33185	0.413429	0.00687206	362102	1308354	Ptpa	3	2.96	moderate	Yes	No	eggNOG, Panther, TreeFam
FBgn0036518	Rho GTPase activating protein at 71E	Up	1.2919	0.369496	0.00459985	294892	1359558	tGap1	3	2.96	high	Yes	Yes	eggNOG, Panther, TreeFam
FBgn0035347	CG33232 gene product from transcript CG33232-RD	Up	1.25366	0.326142	0.000787053	361256	1306354	Svil	3	3.035	high	Yes	Yes	Compara, Inparanoid, Panther
FBgn0250818	Glucose transporter 4 enhancer factor	Up	1.21303	0.27862	0.00845137	305972	1307849	Zfp395	3	3.035	high	Yes	Yes	Compara, Inparanoid, Panther
FBgn0031973	CG7219 gene product from transcript CG7219-RA	Up	12.3626	3.62791	9.4e-05	29345	69302	Serpinh1	2	2.03	high	Yes	Yes	Compara, Panther
FBgn0038299	Serpin 88Eb	Up	8.12444	3.02227	2.83e-05	116459	619896	Serpini1	2	2	moderate	Yes	No	orthoMCL, Panther
FBgn0027584	CG4757 gene product from transcript CG4757-RA	Up	5.49579	2.45833	0.000466523	246252	708353	Ces2a	2	1.901	high	Yes	Yes	eggNOG, OrthoDB
FBgn0060296	painless	Up	3.43448	1.78009	2.84e-05	312896	1303284	Trpa1	2	2	moderate	Yes	No	eggNOG, Panther
FBgn0039593	Stress induced DNase	Up	3.22451	1.68908	0.00568213	362100	1310763	Endog	2	2.01	moderate	Yes	No	Panther, Phylome
FBgn0032699	CG10383 gene product from transcript CG10383-RA	Up	3.20829	1.6818	0.00349949	499015	1565064	Serac1	2	2.1	high	Yes	Yes	Homologene, Panther
FBgn0037396	CG11459 gene product from transcript CG11459-RA	Up	2.74824	1.45851	0.00231753	25425	2447	Ctsh	2	2	high	Yes	Yes	eggNOG, Panther
FBgn0010223	G protein alpha 73B	Up	2.47684	1.3085	0.000528403	24611	2715	Gnal	2	2.101	moderate	Yes	No	OrthoDB, Panther
FBgn0050159	CG30159 gene product from transcript CG30159-RA	Up	2.18639	1.12855	4.78e-05	499630	1565059	RGD1565059	2	2.101	high	Yes	Yes	OrthoDB, Panther
FBgn0087007	big bang	Up	2.09437	1.06652	0.000493694	65034	619958	Pdzd2	2	2	high	Yes	Yes	eggNOG, Panther
FBgn0032730	CG10431 gene product from transcript CG10431-RA	Up	1.75811	0.814023	0.000941041	362667	1308109	Thap3	2	1.901	high	Yes	Yes	eggNOG, OrthoDB
FBgn0031037	CG14207 gene product from transcript CG14207-RB	Up	1.61372	0.690392	0.000789285	113906	71003	Hspb8	2	2	moderate	Yes	No	eggNOG, Panther
FBgn0259938	clockwork orange	Up	1.59339	0.672102	0.00580281	29577	62081	Hes1	2	2	moderate	Yes	No	eggNOG, Panther
FBgn0053234	CG33234 gene product from transcript CG33234-RB	Up	1.57855	0.658599	0.00717982	29643	619718	Sv2c	2	1.84	moderate	Yes	No	Compara, Phylome
FBgn0030748	TNF-receptor-associated factor-like	Up	1.56129	0.642739	0.00147837	311245	1306853	Traf6	2	2.06	moderate	Yes	No	Panther, TreeFam
FBgn0243516	Verprolin 1	Up	1.5548	0.636728	0.000254579	360620	1561080	Wipf2	2	2.06	high	Yes	Yes	Panther, TreeFam
FBgn0015372	RabX1	Up	1.54913	0.63146	0.00490027	366265	1311959	Rab22a	2	1.901	high	Yes	Yes	eggNOG, OrthoDB
FBgn0261258	regeneration	Up	1.37074	0.454958	0.00160332	362445	1562831	Clec2d2	2	2.101	high	Yes	Yes	OrthoDB, Panther
FBgn0038803	CG5191 gene product from transcript CG5191-RE	Up	1.37055	0.454754	0.00602593	100911581	6491947	LOC100911581	2	1.905	moderate	Yes	No	eggNOG, Inparanoid
FBgn0010113	headcase	Up	1.34402	0.426555	0.00428548	308624	1304818	Heca	2	2.03	high	Yes	Yes	Compara, Panther
FBgn0035708	CG8398 gene product from transcript CG8398-RD	Up	1.3182	0.398571	0.0010811	293060	1310962	Btbd1	2	2	high	Yes	Yes	eggNOG, Panther
FBgn0036312	CG17667 gene product from transcript CG17667-RA	Up	1.30815	0.387532	0.00267933	311171	1561726	Lrrc55	2	2.01	high	Yes	Yes	Panther, Phylome
FBgn0032973	CG6675 gene product from transcript CG6675-RB	Up	7.46458	2.90006	0.0017621	24538	3009	Lipc	1	0.93	low	Yes	No	Compara
FBgn0035501	CG1299 gene product from transcript CG1299-RA	Up	5.03842	2.33297	3.71e-05	362653	1308379	Ctrc	1	0.93	low	Yes	Yes	Compara
FBgn0036287	CG10663 gene product from transcript CG10663-RC	Up	4.50213	2.17061	2.18e-05	24464	2825	Hp	1	1.1	low	Yes	Yes	Panther
FBgn0051955	CG31955 gene product from transcript CG31955-RA	Up	4.05183	2.01857	0.000787053	287146	1310473	Chtf18	1	0.9	low	Yes	No	eggNOG
FBgn0010038	Glutathione S transferase D2	Up	3.91819	1.97019	0.000856281	686922	1591294	Gstt4	1	0.9	low	Yes	No	eggNOG
FBgn0014380	rho-like	Up	3.65592	1.87023	0.000206789	306004	1309924	Rhobtb2	1	0.9	low	Yes	No	eggNOG
FBgn0037515	Serine protease 7	Up	3.65354	1.86929	9.87e-05	192262	619983	C1s	1	0.91	low	Yes	No	Phylome
FBgn0038465	Immune-regulated catalase	Up	3.54584	1.82613	0.000220903	287610	1310051	Lpo	1	0.9	low	Yes	No	eggNOG
FBgn0030808	Rho GTPase activating protein at 15B	Up	3.45527	1.7888	9.59e-06	689529	1310527	Agfg1-ps1	1	1.1	low	Yes	Yes	Panther
FBgn0030309	CG1572 gene product from transcript CG1572-RA	Up	2.99808	1.58404	5.18e-05	291813	1308763	Cmtm3	1	1.1	low	Yes	No	Panther
FBgn0032805	CG10337 gene product from transcript CG10337-RA	Up	2.98273	1.57664	0.000390904	363137	1359644	Cyb561d2	1	1.1	low	Yes	No	Panther
FBgn0033188	Death resistor Adh domain containing target	Up	2.67131	1.41755	0.00022025	288256	1310219	Cryzl1	1	0.9	low	Yes	Yes	eggNOG
FBgn0028990	Serpin-27A	Up	2.41018	1.26914	0.000941041	24179	2069	Agt	1	1.1	low	Yes	Yes	Panther
FBgn0051038	CG31038 gene product from transcript CG31038-RA	Up	2.20658	1.14181	0.000113597	309170	1311544	Fam89b	1	1.1	low	Yes	No	Panther
FBgn0000636	Fasciclin 3	Up	2.19029	1.13112	9.36e-05	308417	1309505	Nectin2	1	1.1	low	Yes	Yes	Panther
FBgn0053256	Limpet	Up	2.14126	1.09846	0.00516609	63839	61963	Fhl2	1	1	low	Yes	No	Homologene
FBgn0034724	babos	Up	2.12227	1.08561	9.8e-05	315546	1311382	Kirrel3	1	0.9	low	Yes	No	eggNOG
FBgn0259169	Rho GTPase activating protein at 18B	Up	2.10819	1.076	1.2e-05	308021	1564206	Syde2	1	1.1	low	Yes	No	Panther
FBgn0036673	CG11915 gene product from transcript CG11915-RA	Up	2.0523	1.03724	0.00623993	63839	61963	Fhl2	1	1	low	Yes	No	Homologene
FBgn0046685	Wsck	Up	2.00251	1.00181	0.000324284	84492	620973	Tec	1	1.1	low	Yes	No	Panther
FBgn0034194	CG15611 gene product from transcript CG15611-RB	Up	2.00097	1.0007	0.000187597	310192	1308360	Trio	1	1.1	low	Yes	No	Panther
FBgn0038720	CG6231 gene product from transcript CG6231-RC	Up	1.98939	0.992325	0.00122455	29726	3702	Slc22a5	1	1.1	low	Yes	No	Panther
FBgn0038679	CG6040 gene product from transcript CG6040-RA	Up	1.87117	0.903941	0.000272835	315686	1312026	Peak1	1	1.005	low	Yes	Yes	Inparanoid
FBgn0038638	CG7702 gene product from transcript CG7702-RB	Up	1.84164	0.880994	0.000920634	681316	1596774	Tpbgl	1	1.1	low	Yes	No	Panther
FBgn0033928	Arc2	Up	1.83475	0.875582	0.00414345	367214	1308299	Oard1	1	1.001	low	Yes	No	OrthoDB
FBgn0023479	Tequila	Up	1.72447	0.786152	0.00117811	29251	61996	F2	1	0.93	low	Yes	Yes	Compara
FBgn0039130	CG5854 gene product from transcript CG5854-RA	Up	1.71691	0.779817	0.00599297	29632	67377	Hsd3b6	1	0.9	low	Yes	No	eggNOG
FBgn0034049	bedraggled	Up	1.66009	0.731265	1.54e-05	298340	1561810	Slc6a14	1	1.1	low	Yes	No	Panther
FBgn0034312	CG10916 gene product from transcript CG10916-RA	Up	1.60545	0.682981	0.000323882	367167	1309761	Traip	1	1.001	low	Yes	No	OrthoDB
FBgn0000256	cappuccino	Up	1.60157	0.679484	0.000138924	314212	1305119	Daam1	1	0.9	low	Yes	No	eggNOG
FBgn0032310	CG17086 gene product from transcript CG17086-RA	Up	1.58426	0.663813	0.00022025	290823	1309010	Erlin2	1	1.001	low	Yes	Yes	OrthoDB
FBgn0036373	Tondu-domain-containing Growth Inhibitor	Up	1.57915	0.659151	0.00832499	297523	1311653	Vgll4	1	1.1	low	Yes	Yes	Panther
FBgn0036968	CG6680 gene product from transcript CG6680-RA	Up	1.56957	0.650366	0.00147837	24179	2069	Agt	1	1.1	low	Yes	Yes	Panther
FBgn0260477	CG30283 gene product from transcript CG30283-RA	Up	1.51701	0.60123	0.00642813	290257	1307681	Ctsg	1	1.001	low	Yes	Yes	OrthoDB
FBgn0036672	Limpet	Up	1.49525	0.580385	0.000107892	63839	61963	Fhl2	1	1	low	Yes	No	Homologene
FBgn0013955	Activated Cdc42 kinase-like	Up	1.45487	0.540895	0.00183398	301348	3983	Zap70	1	0.91	low	Yes	No	Phylome
FBgn0043903	domeless	Up	1.42808	0.514073	0.000909848	246172	708354	Nexn	1	1.1	low	Yes	Yes	Panther
FBgn0053936	CG33936 gene product from transcript CG33936-RB	Up	1.40878	0.494443	9.21e-05	293960	1310776	Zfand5	1	1.001	low	Yes	No	OrthoDB
FBgn0032469	CG9932 gene product from transcript CG9932-RA	Up	1.35881	0.442341	0.00164208	311661	1307948	Zfp64	1	1.1	low	Yes	Yes	Panther
FBgn0010877	lethal (3) 05822	Up	1.29986	0.378362	0.00484421	500904	1593157	Ncf4	1	0.96	low	Yes	Yes	TreeFam
FBgn0038535	aluminum tubes	Up	1.25167	0.323852	0.00202405	311483	1306536	Rrbp1	1	1.1	low	Yes	Yes	Panther

## Sheet: Rat Down
Rat homologs of Drosophila genes significantly (p≤.01) downregulated (>1.2 fold) 5-hours after axonal severing
Homologs were determined using DIOPT and only the strongest DIOPT predicted homolog is listed. DIOPT scoring (12=strong homolog, 1= weak homolog)
NOTE: In cases where DIOPT produced multiple homologs with the same score, only one homolog is reported below.
Fly GeneID	Fly Gene Name		Fold Change	Log2 FC	Adjusted p-value	Rat GeneID	RGDID	Rat Symbol	DIOPT Score	Weighted Score	Rank	Best Score	Best Score Reverse	Prediction Derived From
FBgn0024289	Sorbitol dehydrogenase 1	Down	4.06307	-2.02257	0.000212005	24788	3734	Sord	10	9.716	high	Yes	Yes	Compara, eggNOG, Homologene, Inparanoid, OMA, OrthoDB, orthoMCL, Panther, Phylome, TreeFam
FBgn0022359	Sorbitol dehydrogenase-2	Down	3.38718	-1.76009	9.63e-05	24788	3734	Sord	10	9.716	high	Yes	Yes	Compara, eggNOG, Homologene, Inparanoid, OMA, OrthoDB, orthoMCL, Panther, Phylome, TreeFam
FBgn0030737	CG9914 gene product from transcript CG9914-RA	Down	2.79444	-1.48256	0.00394742	290277	631427	Cryl1	10	9.716	high	Yes	Yes	Compara, eggNOG, Homologene, Inparanoid, OMA, OrthoDB, orthoMCL, Panther, Phylome, TreeFam
FBgn0036262	CG6910 gene product from transcript CG6910-RB	Down	2.7592	-1.46425	0.000691984	252899	628739	Miox	10	9.716	high	Yes	Yes	Compara, eggNOG, Homologene, Inparanoid, OMA, OrthoDB, orthoMCL, Panther, Phylome, TreeFam
FBgn0038916	dead end	Down	2.40522	-1.26617	0.00211959	64664	69327	Arl3	10	9.716	high	Yes	Yes	Compara, eggNOG, Homologene, Inparanoid, OMA, OrthoDB, orthoMCL, Panther, Phylome, TreeFam
FBgn0012036	Aldehyde dehydrogenase	Down	2.34001	-1.22651	0.00216545	29539	69219	Aldh2	10	9.716	high	Yes	Yes	Compara, eggNOG, Homologene, Inparanoid, OMA, OrthoDB, orthoMCL, Panther, Phylome, TreeFam
FBgn0020385	pugilist	Down	2.27466	-1.18565	0.00118348	64300	708531	Mthfd1	10	9.716	high	Yes	Yes	Compara, eggNOG, Homologene, Inparanoid, OMA, OrthoDB, orthoMCL, Panther, Phylome, TreeFam
FBgn0023477	Transaldolase	Down	2.23985	-1.1634	0.00325554	83688	620674	Taldo1	10	9.716	high	Yes	Yes	Compara, eggNOG, Homologene, Inparanoid, OMA, OrthoDB, orthoMCL, Panther, Phylome, TreeFam
FBgn0035189	CG9119 gene product from transcript CG9119-RA	Down	2.20421	-1.14026	0.00637232	363016	1309534	RGD1309534	10	9.716	high	Yes	Yes	Compara, eggNOG, Homologene, Inparanoid, OMA, OrthoDB, orthoMCL, Panther, Phylome, TreeFam
FBgn0037612	CG8112 gene product from transcript CG8112-RA	Down	2.11404	-1.08001	0.000370738	81782	621641	Soat1	10	9.716	high	Yes	Yes	Compara, eggNOG, Homologene, Inparanoid, OMA, OrthoDB, orthoMCL, Panther, Phylome, TreeFam
FBgn0038321	CG6218 gene product from transcript CG6218-RA	Down	1.92625	-0.945796	0.000532185	297393	1305057	Nagk	10	9.716	high	Yes	Yes	Compara, eggNOG, Homologene, Inparanoid, OMA, OrthoDB, orthoMCL, Panther, Phylome, TreeFam
FBgn0039774	Ceramidase	Down	1.91767	-0.939351	0.00897464	114104	69410	Asah2	10	9.716	high	Yes	Yes	Compara, eggNOG, Homologene, Inparanoid, OMA, OrthoDB, orthoMCL, Panther, Phylome, TreeFam
FBgn0035231	CTP:phosphocholine cytidylyltransferase 2	Down	1.86841	-0.901809	0.000436924	140544	70515	Pcyt1a	10	9.716	high	Yes	Yes	Compara, eggNOG, Homologene, Inparanoid, OMA, OrthoDB, orthoMCL, Panther, Phylome, TreeFam
FBgn0036857	CG9629 gene product from transcript CG9629-RA	Down	1.84788	-0.885875	0.00147837	291450	1308614	Aldh7a1	10	9.716	high	Yes	Yes	Compara, eggNOG, Homologene, Inparanoid, OMA, OrthoDB, orthoMCL, Panther, Phylome, TreeFam
FBgn0036997	CG5955 gene product from transcript CG5955-RA	Down	1.83264	-0.873926	0.00206558	290315	1310214	Tdh	10	9.716	high	Yes	Yes	Compara, eggNOG, Homologene, Inparanoid, OMA, OrthoDB, orthoMCL, Panther, Phylome, TreeFam
FBgn0032864	CG2493 gene product from transcript CG2493-RA	Down	1.79141	-0.841097	0.00310108	293118	1307842	Prcp	10	9.716	high	Yes	Yes	Compara, eggNOG, Homologene, Inparanoid, OMA, OrthoDB, orthoMCL, Panther, Phylome, TreeFam
FBgn0039537	CG5590 gene product from transcript CG5590-RA	Down	1.77956	-0.83152	0.00636671	313200	1305387	Hsdl2	10	9.716	high	Yes	Yes	Compara, eggNOG, Homologene, Inparanoid, OMA, OrthoDB, orthoMCL, Panther, Phylome, TreeFam
FBgn0029969	CG10932 gene product from transcript CG10932-RA	Down	1.64124	-0.714782	0.00592108	25014	2016	Acat1	10	9.716	high	Yes	Yes	Compara, eggNOG, Homologene, Inparanoid, OMA, OrthoDB, orthoMCL, Panther, Phylome, TreeFam
FBgn0085484	Pyridoxal kinase	Down	1.62321	-0.698846	0.00426597	83578	621324	Pdxk	10	9.716	high	Yes	Yes	Compara, eggNOG, Homologene, Inparanoid, OMA, OrthoDB, orthoMCL, Panther, Phylome, TreeFam
FBgn0037749	CG9471 gene product from transcript CG9471-RB	Down	1.61274	-0.689512	0.00386672	292737	1306080	Blvrb	10	9.716	high	Yes	Yes	Compara, eggNOG, Homologene, Inparanoid, OMA, OrthoDB, orthoMCL, Panther, Phylome, TreeFam
FBgn0033527	CG11777 gene product from transcript CG11777-RA	Down	1.56964	-0.650432	0.00176663	301432	631415	Ppil3	10	9.716	high	Yes	Yes	Compara, eggNOG, Homologene, Inparanoid, OMA, OrthoDB, orthoMCL, Panther, Phylome, TreeFam
FBgn0032237	Malate dehydrogenase 1	Down	1.55282	-0.634887	0.000960508	24551	3072	Mdh1	10	9.716	high	Yes	Yes	Compara, eggNOG, Homologene, Inparanoid, OMA, OrthoDB, orthoMCL, Panther, Phylome, TreeFam
FBgn0031824	CG9547 gene product from transcript CG9547-RA	Down	1.49397	-0.579153	0.00396002	364975	1308829	Gcdh	10	9.716	high	Yes	Yes	Compara, eggNOG, Homologene, Inparanoid, OMA, OrthoDB, orthoMCL, Panther, Phylome, TreeFam
FBgn0039349	Succinic semialdehyde dehydrogenase	Down	1.42395	-0.509903	0.00809669	291133	621422	Aldh5a1	10	9.716	high	Yes	Yes	Compara, eggNOG, Homologene, Inparanoid, OMA, OrthoDB, orthoMCL, Panther, Phylome, TreeFam
FBgn0037687	CG8132 gene product from transcript CG8132-RA	Down	1.40526	-0.490839	0.00169673	288174	1310494	Nit2	10	9.716	high	Yes	Yes	Compara, eggNOG, Homologene, Inparanoid, OMA, OrthoDB, orthoMCL, Panther, Phylome, TreeFam
FBgn0017558	Pyruvate dehydrogenase kinase	Down	1.36927	-0.453408	0.00421003	296849	1593276	Pdk3	10	9.716	high	Yes	Yes	Compara, eggNOG, Homologene, Inparanoid, OMA, OrthoDB, orthoMCL, Panther, Phylome, TreeFam
FBgn0033882	Ubiquitin activating enzyme 3	Down	1.35973	-0.443318	0.00912125	117553	621084	Uba3	10	9.716	high	Yes	Yes	Compara, eggNOG, Homologene, Inparanoid, OMA, OrthoDB, orthoMCL, Panther, Phylome, TreeFam
FBgn0014930	CG2846 gene product from transcript CG2846-RA	Down	1.31866	-0.399077	0.00667193	499328	1549748	Rfk	10	9.716	high	Yes	Yes	Compara, eggNOG, Homologene, Inparanoid, OMA, OrthoDB, orthoMCL, Panther, Phylome, TreeFam
FBgn0032904	Microsomal triacylglycerol transfer protein	Down	1.27635	-0.352024	0.00996397	310900	1308388	Mttp	10	9.716	high	Yes	Yes	Compara, eggNOG, Homologene, Inparanoid, OMA, OrthoDB, orthoMCL, Panther, Phylome, TreeFam
FBgn0053214	Golgi complex-localized glycoprotein 1	Down	1.22924	-0.297767	0.00568213	29476	69345	Glg1	10	9.716	high	Yes	Yes	Compara, eggNOG, Homologene, Inparanoid, OMA, OrthoDB, orthoMCL, Panther, Phylome, TreeFam
FBgn0031703	CG12512 gene product from transcript CG12512-RA	Down	3.81227	-1.93065	0.000138924	619561	1562656	Acsf2	9	8.706	high	Yes	Yes	Compara, eggNOG, Homologene, Inparanoid, OrthoDB, orthoMCL, Panther, Phylome, TreeFam
FBgn0014031	Serine pyruvate aminotransferase	Down	3.76342	-1.91205	0.00110758	24792	2073	Agxt	9	8.715	high	Yes	Yes	Compara, eggNOG, Homologene, Inparanoid, OMA, orthoMCL, Panther, Phylome, TreeFam
FBgn0035484	CG11594 gene product from transcript CG11594-RB	Down	2.49777	-1.32064	0.000171484	298250	1359429	Fggy	9	8.715	high	Yes	Yes	Compara, eggNOG, Homologene, Inparanoid, OMA, orthoMCL, Panther, Phylome, TreeFam
FBgn0039081	Inwardly rectifying potassium channel 2	Down	2.17395	-1.12032	0.000970345	117052	621660	Kcnj12	9	8.756	high	Yes	Yes	Compara, eggNOG, Homologene, Inparanoid, OMA, OrthoDB, orthoMCL, Panther, Phylome
FBgn0022774	Ornithine aminotransferase precursor	Down	2.1517	-1.10548	0.00683362	64313	621724	Oat	9	8.715	high	Yes	Yes	Compara, eggNOG, Homologene, Inparanoid, OMA, orthoMCL, Panther, Phylome, TreeFam
FBgn0037607	CG8036 gene product from transcript CG8036-RB	Down	2.14238	-1.09922	0.00298095	290685	1304767	Tktl2	9	8.706	high	Yes	Yes	Compara, eggNOG, Homologene, Inparanoid, OrthoDB, orthoMCL, Panther, Phylome, TreeFam
FBgn0023537	CG17896 gene product from transcript CG17896-RB	Down	2.04076	-1.02911	7.68e-05	81708	621556	Aldh6a1	9	8.715	high	Yes	Yes	Compara, eggNOG, Homologene, Inparanoid, OMA, orthoMCL, Panther, Phylome, TreeFam
FBgn0011770	GIP-like	Down	2.00645	-1.00464	0.00347283	500536	1561416	Hyi	9	8.715	high	Yes	Yes	Compara, eggNOG, Homologene, Inparanoid, OMA, orthoMCL, Panther, Phylome, TreeFam
FBgn0004647	Notch	Down	1.96388	-0.97371	3.71e-05	25496	3187	Notch1	9	8.616	high	Yes	Yes	Compara, eggNOG, Homologene, Inparanoid, OMA, OrthoDB, orthoMCL, Phylome, TreeFam
FBgn0014417	CG13397 gene product from transcript CG13397-RA	Down	1.93682	-0.953692	0.000207089	360630	1564228	Naglu	9	8.715	high	Yes	Yes	Compara, eggNOG, Homologene, Inparanoid, OMA, orthoMCL, Panther, Phylome, TreeFam
FBgn0086909	CG31751 gene product from transcript CG31751-RA	Down	1.83452	-0.875403	0.00118348	300723	1308677	Hykk	9	8.715	high	Yes	Yes	Compara, eggNOG, Homologene, Inparanoid, OMA, orthoMCL, Panther, Phylome, TreeFam
FBgn0035950	Galactokinase	Down	1.78945	-0.839517	0.00622189	296117	1308691	Galk2	9	8.715	high	Yes	Yes	Compara, eggNOG, Homologene, Inparanoid, OMA, orthoMCL, Panther, Phylome, TreeFam
FBgn0003308	rosy	Down	1.78257	-0.833961	0.00227864	497811	62043	Xdh	9	8.756	high	Yes	Yes	Compara, eggNOG, Homologene, Inparanoid, OMA, OrthoDB, orthoMCL, Panther, Phylome
FBgn0012037	Angiotensin converting enzyme	Down	1.71509	-0.778287	0.00484587	24310	2493	Ace	9	8.716	high	Yes	Yes	Compara, eggNOG, Inparanoid, OMA, OrthoDB, orthoMCL, Panther, Phylome, TreeFam
FBgn0026576	CG5991 gene product from transcript CG5991-RA	Down	1.70947	-0.773549	0.00380307	681361	1596729	Pisd	9	8.715	high	Yes	Yes	Compara, eggNOG, Homologene, Inparanoid, OMA, orthoMCL, Panther, Phylome, TreeFam
FBgn0003076	Phosphogluconate mutase	Down	1.67109	-0.740792	0.00394742	24645	3316	Pgm1	9	8.756	high	Yes	Yes	Compara, eggNOG, Homologene, Inparanoid, OMA, OrthoDB, orthoMCL, Panther, Phylome
FBgn0033382	alpha/beta hydrolase 1	Down	1.66239	-0.733256	0.00155531	291793	1310655	Abhd3	9	8.706	high	Yes	Yes	Compara, eggNOG, Homologene, Inparanoid, OrthoDB, orthoMCL, Panther, Phylome, TreeFam
FBgn0033744	Diuretic hormone 44 receptor 2	Down	1.65891	-0.730233	9.22e-05	58959	61276	Crhr1	9	8.616	high	Yes	Yes	Compara, eggNOG, Homologene, Inparanoid, OMA, OrthoDB, orthoMCL, Phylome, TreeFam
FBgn0015623	Cytochrome P450 reductase	Down	1.65798	-0.729422	0.00633026	29441	68335	Por	9	8.715	high	Yes	Yes	Compara, eggNOG, Homologene, Inparanoid, OMA, orthoMCL, Panther, Phylome, TreeFam
FBgn0030448	CG4351 gene product from transcript CG4351-RA	Down	1.64284	-0.716193	0.00600412	316533	1359458	Chpf	9	8.715	high	Yes	Yes	Compara, eggNOG, Homologene, Inparanoid, OMA, orthoMCL, Panther, Phylome, TreeFam
FBgn0001089	beta galactosidase	Down	1.63288	-0.707414	0.00604706	316033	1597145	Glb1	9	8.716	high	Yes	Yes	Compara, eggNOG, Inparanoid, OMA, OrthoDB, orthoMCL, Panther, Phylome, TreeFam
FBgn0001124	Glutamate oxaloacetate transaminase 1	Down	1.55355	-0.635564	0.00162462	24401	2721	Got1	9	8.806	high	Yes	Yes	Compara, eggNOG, Homologene, Inparanoid, OMA, OrthoDB, orthoMCL, Panther, TreeFam
FBgn0031479	Peroxiredoxin 6005	Down	1.51473	-0.599059	0.00143575	94167	71005	Prdx6	9	8.806	high	Yes	Yes	Compara, eggNOG, Homologene, Inparanoid, OMA, OrthoDB, orthoMCL, Panther, TreeFam
FBgn0036816	Im not dead yet	Down	1.50026	-0.585209	0.00689258	65202	61920	Slc13a2	9	8.756	high	Yes	Yes	Compara, eggNOG, Homologene, Inparanoid, OMA, OrthoDB, orthoMCL, Panther, Phylome
FBgn0036760	CG5567 gene product from transcript CG5567-RA	Down	1.47181	-0.557593	0.00341703	287115	1307773	Pgp	9	8.706	high	Yes	Yes	Compara, eggNOG, Homologene, Inparanoid, OrthoDB, orthoMCL, Panther, Phylome, TreeFam
FBgn0029849	ER GDP-fucose transporter	Down	1.40744	-0.493074	0.00490924	296969	1308985	Slc35b4	9	8.715	high	Yes	Yes	Compara, eggNOG, Homologene, Inparanoid, OMA, orthoMCL, Panther, Phylome, TreeFam
FBgn0036279	sodium chloride cotransporter 69	Down	1.40527	-0.490851	0.00800648	25065	3685	Slc12a1	9	8.716	high	Yes	Yes	Compara, eggNOG, Inparanoid, OMA, OrthoDB, orthoMCL, Panther, Phylome, TreeFam
FBgn0031690	CG7742 gene product from transcript CG7742-RA	Down	1.38919	-0.474239	0.00668694	289657	1304958	Tbc1d19	9	8.715	high	Yes	Yes	Compara, eggNOG, Homologene, Inparanoid, OMA, orthoMCL, Panther, Phylome, TreeFam
FBgn0032729	L-2-hydroxyglutarate dehydrogenase	Down	1.29616	-0.374245	0.00433189	314196	1306250	L2hgdh	9	8.715	high	Yes	Yes	Compara, eggNOG, Homologene, Inparanoid, OMA, orthoMCL, Panther, Phylome, TreeFam
FBgn0020621	Protein kinase related to protein kinase N	Down	1.24562	-0.316858	0.00125869	207122	620146	Pkn2	9	8.816	high	Yes	Yes	Compara, eggNOG, Homologene, Inparanoid, OMA, OrthoDB, Panther, Phylome, TreeFam
FBgn0035266	Glycerol kinase 2	Down	3.58555	-1.84219	2.08e-05	291468	1305596	Gykl1	8	7.701	high	Yes	Yes	Compara, eggNOG, Homologene, OrthoDB, orthoMCL, Panther, Phylome, TreeFam
FBgn0033949	CG10131 gene product from transcript CG10131-RA	Down	3.33764	-1.73883	0.00538389	290277	631427	Cryl1	8	7.706	moderate	Yes	No	Compara, eggNOG, Inparanoid, OrthoDB, orthoMCL, Panther, Phylome, TreeFam
FBgn0052220	CMP-sialic acid synthase	Down	3.2247	-1.68916	0.000370738	312826	1310911	Cmas	8	7.701	high	Yes	Yes	Compara, eggNOG, Homologene, OrthoDB, orthoMCL, Panther, Phylome, TreeFam
FBgn0032069	Lysosomal alpha-mannosidase VI	Down	3.22031	-1.6872	0.0057879	361378	3039	Man2b1	8	7.706	moderate	Yes	No	Compara, eggNOG, Inparanoid, OrthoDB, orthoMCL, Panther, Phylome, TreeFam
FBgn0037203	slimfast	Down	2.71034	-1.43847	1.35e-05	25648	3716	Slc7a1	8	7.755	high	Yes	Yes	Compara, eggNOG, Homologene, Inparanoid, OMA, orthoMCL, Panther, Phylome
FBgn0050035	Trehalose transporter 1-1	Down	2.54618	-1.34833	3.35e-05	85256	620611	Slc2a8	8	7.706	moderate	Yes	No	Compara, eggNOG, Inparanoid, OrthoDB, orthoMCL, Panther, Phylome, TreeFam
FBgn0010053	Juvenile hormone epoxide hydrolase 1	Down	2.5185	-1.33257	0.00141604	25315	2557	Ephx1	8	7.816	high	Yes	Yes	Compara, eggNOG, Inparanoid, OMA, OrthoDB, Panther, Phylome, TreeFam
FBgn0030362	regucalcin	Down	2.19555	-1.13458	0.00117344	25106	3560	Rgn	8	7.705	high	Yes	Yes	Compara, eggNOG, Homologene, Inparanoid, orthoMCL, Panther, Phylome, TreeFam
FBgn0052191	CG32191 gene product from transcript CG32191-RA	Down	2.06615	-1.04695	0.00970348	307404	1310242	Arsi	8	7.606	high	Yes	Yes	Compara, eggNOG, Homologene, Inparanoid, OrthoDB, orthoMCL, Phylome, TreeFam
FBgn0034405	Juvenile hormone epoxide hydrolase 2	Down	2.03072	-1.02199	0.00791353	25315	2557	Ephx1	8	7.806	high	Yes	Yes	Compara, eggNOG, Homologene, Inparanoid, OrthoDB, Panther, Phylome, TreeFam
FBgn0031816	CG16947 gene product from transcript CG16947-RA	Down	1.99881	-0.999138	0.000212005	289508	1359180	Rchy1	8	7.705	high	Yes	Yes	Compara, eggNOG, Homologene, Inparanoid, orthoMCL, Panther, Phylome, TreeFam
FBgn0038858	CG5793 gene product from transcript CG5793-RA	Down	1.89229	-0.920133	0.000140022	302980	1304560	Fahd1	8	7.846	high	Yes	Yes	Compara, eggNOG, Homologene, Inparanoid, OMA, OrthoDB, orthoMCL, Panther
FBgn0032077	CG9515 gene product from transcript CG9515-RA	Down	1.8528	-0.88971	0.0022589	288527	1306877	Asmtl	8	7.846	high	Yes	Yes	Compara, eggNOG, Homologene, Inparanoid, OMA, OrthoDB, orthoMCL, Panther
FBgn0032076	CG9510 gene product from transcript CG9510-RC	Down	1.822	-0.86552	0.00226992	59085	619974	Asl	8	7.805	high	Yes	Yes	Compara, eggNOG, Homologene, Inparanoid, OMA, orthoMCL, Panther, TreeFam
FBgn0001248	Isocitrate dehydrogenase	Down	1.80805	-0.854434	0.000201626	24479	2862	Idh1	8	7.856	high	Yes	Yes	Compara, eggNOG, Homologene, Inparanoid, OMA, OrthoDB, Panther, Phylome
FBgn0031753	CG13999 gene product from transcript CG13999-RA	Down	1.77782	-0.830112	0.00193283	361728	735168	Tmem138	8	7.805	high	Yes	Yes	Compara, eggNOG, Homologene, Inparanoid, OMA, orthoMCL, Panther, TreeFam
FBgn0061356	CG18003 gene product from transcript CG18003-RA	Down	1.70662	-0.771145	0.00158509	311446	1589750	Hao1	8	7.606	high	Yes	Yes	Compara, eggNOG, Homologene, Inparanoid, OrthoDB, orthoMCL, Phylome, TreeFam
FBgn0250876	Semaphorin-5c	Down	1.70648	-0.771025	0.00388295	310207	1308650	Sema5a	8	7.715	high	Yes	Yes	Compara, eggNOG, Inparanoid, OMA, orthoMCL, Panther, Phylome, TreeFam
FBgn0034436	CG11961 gene product from transcript CG11961-RB	Down	1.61069	-0.687681	0.0048859	373544	727831	Ermp1	8	7.705	moderate	Yes	No	Compara, eggNOG, Homologene, Inparanoid, orthoMCL, Panther, Phylome, TreeFam
FBgn0029935	CG4615 gene product from transcript CG4615-RA	Down	1.56695	-0.64796	0.00109765	303439	1592079	Mmd	8	7.815	high	Yes	Yes	Compara, eggNOG, Homologene, Inparanoid, OMA, Panther, Phylome, TreeFam
FBgn0028479	Mitochondrial trifunctional protein alpha subunit	Down	1.56618	-0.647254	0.00533594	170670	620512	Hadha	8	7.755	high	Yes	Yes	Compara, eggNOG, Homologene, Inparanoid, OMA, orthoMCL, Panther, Phylome
FBgn0032618	CG31743 gene product from transcript CG31743-RA	Down	1.54013	-0.623051	0.000734537	314694	1308400	Chst11	8	7.686	high	Yes	Yes	eggNOG, Homologene, Inparanoid, OMA, OrthoDB, orthoMCL, Phylome, TreeFam
FBgn0031360	CG31937 gene product from transcript CG31937-RA	Down	1.53922	-0.622199	0.00878737	299131	1308036	Dhrs7	8	7.616	high	Yes	Yes	Compara, eggNOG, Inparanoid, OMA, OrthoDB, orthoMCL, Phylome, TreeFam
FBgn0086254	CG6084 gene product from transcript CG6084-RB	Down	1.52799	-0.611635	0.00571242	116463	620257	Akr1b7	8	7.706	high	Yes	Yes	Compara, eggNOG, Inparanoid, OrthoDB, orthoMCL, Panther, Phylome, TreeFam
FBgn0028425	JhI-21	Down	1.42534	-0.511308	0.00460227	50719	620639	Slc7a5	8	7.751	high	Yes	Yes	Compara, eggNOG, Homologene, OMA, OrthoDB, orthoMCL, Panther, Phylome
FBgn0052056	scramblase 1	Down	1.39439	-0.479634	0.00034535	117540	620521	Plscr1	8	7.776	high	Yes	Yes	eggNOG, Homologene, Inparanoid, OrthoDB, orthoMCL, Panther, Phylome, TreeFam
FBgn0051116	Chloride channel-a	Down	1.32925	-0.410612	0.000999888	29232	2361	Clcn2	8	7.801	high	Yes	Yes	Compara, eggNOG, Homologene, OMA, OrthoDB, orthoMCL, Panther, TreeFam
FBgn0053087	LDL receptor protein 1	Down	1.31319	-0.393081	0.000572766	299858	1307535	Lrp1	8	7.706	high	Yes	Yes	Compara, eggNOG, Homologene, Inparanoid, OMA, OrthoDB, orthoMCL, TreeFam
FBgn0024753	flotillin 2	Down	1.30938	-0.388886	0.0015324	83764	70993	Flot2	8	7.856	high	Yes	Yes	Compara, eggNOG, Homologene, Inparanoid, OMA, OrthoDB, Panther, Phylome
FBgn0038053	CG18549 gene product from transcript CG18549-RA	Down	1.30517	-0.384234	0.00626089	360667	1307394	Mfsd11	8	7.846	high	Yes	Yes	Compara, eggNOG, Homologene, Inparanoid, OMA, OrthoDB, orthoMCL, Panther
FBgn0004622	Tachykinin-like receptor at 99D	Down	1.28354	-0.360125	0.00838754	24808	3810	Tacr3	8	7.606	high	Yes	Yes	Compara, eggNOG, Homologene, Inparanoid, OrthoDB, orthoMCL, Phylome, TreeFam
FBgn0034406	Juvenile hormone epoxide hydrolase 3	Down	4.25926	-2.0906	9.8e-05	25315	2557	Ephx1	7	6.806	moderate	Yes	No	Compara, eggNOG, Inparanoid, OrthoDB, Panther, Phylome, TreeFam
FBgn0043783	CG32444 gene product from transcript CG32444-RA	Down	3.08919	-1.62723	0.00127449	313843	1359459	Galm	7	6.746	moderate	Yes	No	Compara, eggNOG, Inparanoid, OrthoDB, orthoMCL, Panther, Phylome
FBgn0036463	Reversion-inducing-cysteine-rich protein with kazal motifs	Down	2.38769	-1.25562	0.000277591	313488	1308845	Reck	7	6.845	high	Yes	Yes	Compara, eggNOG, Homologene, Inparanoid, OMA, orthoMCL, Panther
FBgn0038516	Pyrroline-5-carboxylate reductase-like 2	Down	2.21157	-1.14507	0.00108815	364064	1310074	Pycr2	7	6.751	high	Yes	Yes	Compara, eggNOG, OMA, OrthoDB, orthoMCL, Panther, Phylome
FBgn0086711	moladietz	Down	2.01971	-1.01415	9.26e-05	311374	1306601	Duoxa1	7	6.795	high	Yes	Yes	Compara, eggNOG, Homologene, Inparanoid, orthoMCL, Panther, TreeFam
FBgn0050359	Maltase A5	Down	1.81999	-0.863931	0.00152277	29484	3709	Slc3a1	7	6.746	moderate	Yes	No	Compara, eggNOG, Inparanoid, OrthoDB, orthoMCL, Panther, Phylome
FBgn0030574	CG9413 gene product from transcript CG9413-RA	Down	1.79947	-0.847573	0.000109912	116726	619905	Slc7a9	7	6.825	high	Yes	Yes	eggNOG, Homologene, Inparanoid, OMA, orthoMCL, Panther, Phylome
FBgn0050499	CG30499 gene product from transcript CG30499-RA	Down	1.7656	-0.820155	0.00713184	501157	1564890	Rpe	7	6.756	high	Yes	Yes	Compara, eggNOG, Homologene, Inparanoid, OMA, OrthoDB, Phylome
FBgn0031975	Transglutaminase	Down	1.71471	-0.777967	0.000438761	60335	61838	Tgm1	7	6.805	high	Yes	Yes	Compara, eggNOG, Homologene, Inparanoid, Panther, Phylome, TreeFam
FBgn0029092	ced-6	Down	1.68875	-0.755955	0.00127449	314543	1306380	Gulp1	7	6.705	high	Yes	Yes	Compara, eggNOG, Inparanoid, orthoMCL, Panther, Phylome, TreeFam
FBgn0029131	death executioner Bcl-2 homologue	Down	1.64722	-0.720033	0.00445801	29884	70984	Bok	7	6.796	high	Yes	Yes	Compara, eggNOG, Inparanoid, OrthoDB, orthoMCL, Panther, TreeFam
FBgn0011591	fringe	Down	1.63532	-0.70957	0.00049041	60433	621322	Rfng	7	6.855	high	Yes	Yes	Compara, eggNOG, Homologene, Inparanoid, OMA, Panther, Phylome
FBgn0039827	CG1544 gene product from transcript CG1544-RA	Down	1.63489	-0.709197	0.000916063	361272	1308092	Dhtkd1	7	6.855	high	Yes	Yes	Compara, eggNOG, Homologene, Inparanoid, OMA, Panther, Phylome
FBgn0037955	CG6950 gene product from transcript CG6950-RC	Down	1.60255	-0.680366	0.00070264	311844	1306912	Kyat1	7	6.701	high	Yes	Yes	Compara, eggNOG, OrthoDB, orthoMCL, Panther, Phylome, TreeFam
FBgn0034136	Dopamine transporter	Down	1.52329	-0.607189	0.00396002	83511	621822	Slc6a2	7	6.901	high	Yes	Yes	Compara, eggNOG, Homologene, OMA, OrthoDB, Panther, TreeFam
FBgn0039305	CG11858 gene product from transcript CG11858-RA	Down	1.52289	-0.606811	0.00960675	684441	1590326	Pin4	7	6.946	high	Yes	Yes	Compara, eggNOG, Homologene, Inparanoid, OMA, OrthoDB, Panther
FBgn0033564	Peroxin 6	Down	1.4684	-0.554245	0.00158509	117265	621637	Pex6	7	6.705	high	Yes	Yes	Compara, eggNOG, Inparanoid, orthoMCL, Panther, Phylome, TreeFam
FBgn0032997	CG17486 gene product from transcript CG17486-RB	Down	1.35997	-0.443572	0.00354899	299507	1306332	Asnsd1	7	6.901	high	Yes	Yes	Compara, eggNOG, Homologene, OMA, OrthoDB, Panther, TreeFam
FBgn0034067	CG8399 gene product from transcript CG8399-RA	Down	1.34897	-0.431856	0.00687206	310810	1306883	Frrs1	7	6.701	high	Yes	Yes	Compara, eggNOG, Homologene, OMA, OrthoDB, orthoMCL, TreeFam
FBgn0012034	Acetyl Coenzyme A synthase	Down	1.31057	-0.39019	0.000662231	311569	1305489	Acss2	7	6.946	high	Yes	Yes	Compara, eggNOG, Homologene, Inparanoid, OMA, OrthoDB, Panther
FBgn0031858	CG17378 gene product from transcript CG17378-RA	Down	1.30101	-0.379628	0.0073643	307907	1304884	RGD1304884	7	6.705	high	Yes	Yes	Compara, eggNOG, Inparanoid, orthoMCL, Panther, Phylome, TreeFam
FBgn0041096	rolling pebbles	Down	1.28552	-0.362357	0.00166692	311055	1302949	Tanc1	7	6.806	high	Yes	Yes	Compara, Inparanoid, OrthoDB, orthoMCL, Panther, Phylome, TreeFam
FBgn0036211	CG5946 gene product from transcript CG5946-RB	Down	1.28448	-0.361188	0.00864864	304805	1306084	Cyb5r1	7	6.746	high	Yes	Yes	Compara, eggNOG, Inparanoid, OrthoDB, orthoMCL, Panther, Phylome
FBgn0004607	Zn finger homeodomain 2	Down	1.27784	-0.353708	0.000155148	310250	1563022	Zfhx4	7	6.805	high	Yes	Yes	Compara, eggNOG, Inparanoid, OMA, orthoMCL, Panther, TreeFam
FBgn0033765	no extended memory	Down	1.27685	-0.352584	0.00688237	192268	620359	Gls2	7	6.705	high	Yes	Yes	Compara, eggNOG, Inparanoid, orthoMCL, Panther, Phylome, TreeFam
FBgn0044328	CG32052 gene product from transcript CG32052-RB	Down	1.23479	-0.30427	0.00858752	362619	1307458	Smpdl3b	7	6.915	high	Yes	Yes	Compara, Homologene, Inparanoid, OMA, Panther, Phylome, TreeFam
FBgn0031428	CG9886 gene product from transcript CG9886-RA	Down	1.21158	-0.276888	0.00841576	684314	1591498	Glyctk	7	6.855	high	Yes	Yes	Compara, eggNOG, Homologene, Inparanoid, OMA, Panther, Phylome
FBgn0051637	CG31637 gene product from transcript CG31637-RA	Down	1.20649	-0.270816	0.00464142	307859	1561144	Chst5	7	6.805	high	Yes	Yes	Compara, eggNOG, Homologene, Inparanoid, Panther, Phylome, TreeFam
FBgn0032144	CG17633 gene product from transcript CG17633-RA	Down	5.53935	-2.46972	0.00457002	24269	2388	Cpa1	6	5.736	high	Yes	Yes	Compara, eggNOG, Homologene, Inparanoid, OrthoDB, orthoMCL
FBgn0004513	Multiple drug resistance 65	Down	3.74275	-1.9041	0.000665796	24891	620248	Abcb4	6	5.811	high	Yes	Yes	eggNOG, Homologene, OrthoDB, orthoMCL, Panther, Phylome
FBgn0001187	Hexokinase C	Down	2.69123	-1.42826	0.000226794	25059	2797	Hk2	6	5.741	high	Yes	Yes	Compara, eggNOG, OrthoDB, orthoMCL, Panther, Phylome
FBgn0002778	minidiscs	Down	2.63586	-1.39827	0.000370738	83509	619902	Slc7a7	6	5.941	high	Yes	Yes	Compara, eggNOG, Homologene, OMA, OrthoDB, Panther
FBgn0051089	CG31089 gene product from transcript CG31089-RA	Down	2.60384	-1.38064	0.000532185	25055	3008	Lipa	6	5.846	moderate	Yes	No	Compara, eggNOG, Inparanoid, OrthoDB, Panther, Phylome
FBgn0038354	CG5404 gene product from transcript CG5404-RA	Down	2.30021	-1.20176	5.18e-05	360670	1306178	Slc26a11	6	5.801	moderate	Yes	No	Compara, eggNOG, OrthoDB, Panther, Phylome, TreeFam
FBgn0036550	CG17026 gene product from transcript CG17026-RA	Down	2.12933	-1.0904	0.00169673	83523	69254	Impa1	6	5.791	moderate	Yes	No	Compara, eggNOG, OrthoDB, orthoMCL, Panther, TreeFam
FBgn0026061	Multiple inositol polyphosphate phosphatase 1	Down	1.85202	-0.889103	0.00929374	29688	3089	Minpp1	6	5.7	moderate	Yes	No	Compara, eggNOG, orthoMCL, Panther, Phylome, TreeFam
FBgn0033246	Acetyl-CoA carboxylase	Down	1.72555	-0.787055	0.00022025	60581	621248	Acaca	6	5.955	high	Yes	Yes	Compara, Homologene, Inparanoid, OMA, Panther, Phylome
FBgn0000055	Alcohol dehydrogenase	Down	1.68843	-0.75568	0.00380307	79242	620087	Hpgd	6	5.601	moderate	Yes	No	Compara, eggNOG, OrthoDB, orthoMCL, Phylome, TreeFam
FBgn0000056	Adh-related	Down	1.68843	-0.75568	0.00380307	79242	620087	Hpgd	6	5.601	moderate	Yes	No	Compara, eggNOG, OrthoDB, orthoMCL, Phylome, TreeFam
FBgn0031516	CG9663 gene product from transcript CG9663-RA	Down	1.67903	-0.747625	0.00396002	300664	1305840	Abcg4	6	5.801	moderate	Yes	No	Compara, eggNOG, OrthoDB, Panther, Phylome, TreeFam
FBgn0038197	forkhead box, sub-group O	Down	1.6706	-0.740365	0.00278589	294515	1309196	Foxo3	6	5.906	high	Yes	Yes	Compara, Inparanoid, OrthoDB, Panther, Phylome, TreeFam
FBgn0036553	CG17027 gene product from transcript CG17027-RA	Down	1.66863	-0.73866	0.000156741	83523	69254	Impa1	6	5.791	moderate	Yes	No	Compara, eggNOG, OrthoDB, orthoMCL, Panther, TreeFam
FBgn0003748	Trehalase	Down	1.66549	-0.735946	0.0018783	60576	61831	Treh	6	6.046	high	Yes	Yes	Compara, Homologene, Inparanoid, OMA, OrthoDB, Panther
FBgn0011768	Formaldehyde dehydrogenase	Down	1.58338	-0.663007	0.00229741	171178	621638	Adh7	6	5.801	high	Yes	Yes	Compara, eggNOG, OrthoDB, Panther, Phylome, TreeFam
FBgn0036759	CG5577 gene product from transcript CG5577-RA	Down	1.58016	-0.660067	0.00633026	287115	1307773	Pgp	6	5.801	moderate	Yes	No	Compara, eggNOG, OrthoDB, Panther, Phylome, TreeFam
FBgn0036551	CG17029 gene product from transcript CG17029-RA	Down	1.47514	-0.560852	0.0011976	83523	69254	Impa1	6	5.791	moderate	Yes	No	Compara, eggNOG, OrthoDB, orthoMCL, Panther, TreeFam
FBgn0024957	Iron regulatory protein 1B	Down	1.4692	-0.555032	0.00132124	50655	2019	Aco1	6	5.936	high	Yes	Yes	Compara, eggNOG, Homologene, Inparanoid, OrthoDB, Panther
FBgn0039970	CG17508 gene product from transcript CG17508-RA	Down	1.46818	-0.554032	0.00990055	296408	1311378	Fam210b	6	5.7	moderate	Yes	No	Compara, eggNOG, orthoMCL, Panther, Phylome, TreeFam
FBgn0004859	cubitus interruptus	Down	1.44969	-0.535746	0.00116852	140588	620272	Gli3	6	5.801	high	Yes	Yes	Compara, OrthoDB, orthoMCL, Panther, Phylome, TreeFam
FBgn0033068	Ptc-related	Down	1.38331	-0.468127	0.00335323	688333	1590039	Ptchd3	6	5.945	high	Yes	Yes	Compara, eggNOG, Homologene, Inparanoid, OMA, Panther
FBgn0001186	Hexokinase A	Down	1.34509	-0.427703	0.000207089	25059	2797	Hk2	6	5.741	high	Yes	Yes	Compara, eggNOG, OrthoDB, orthoMCL, Panther, Phylome
FBgn0000635	Fasciclin 2	Down	1.30152	-0.380202	0.00330357	24586	67378	Ncam1	6	5.755	high	Yes	Yes	Compara, eggNOG, Homologene, Inparanoid, OMA, Phylome
FBgn0032242	CG5355 gene product from transcript CG5355-RA	Down	1.26272	-0.336533	0.00935547	83471	620841	Prep	6	5.955	high	Yes	Yes	Compara, Homologene, Inparanoid, OMA, Panther, Phylome
FBgn0005771	no ocelli	Down	1.25932	-0.332642	0.000460691	305687	1312018	Zfp503	6	5.875	high	Yes	Yes	eggNOG, Inparanoid, OMA, orthoMCL, Panther, TreeFam
FBgn0053523	CG33523 gene product from transcript CG33523-RD	Down	1.24035	-0.31075	0.00740996	363463	1563952	Mospd2	6	5.955	high	Yes	Yes	Compara, Homologene, Inparanoid, OMA, Panther, Phylome
FBgn0027499	windei	Down	1.2201	-0.286998	0.00685118	312800	1306030	Atf7ip	6	6.006	high	Yes	Yes	Compara, Inparanoid, OMA, OrthoDB, Panther, TreeFam
FBgn0020503	Cytoplasmic linker protein 190	Down	1.20974	-0.274695	0.00123316	29264	62019	Clip2	6	5.805	high	Yes	Yes	Compara, Inparanoid, orthoMCL, Panther, Phylome, TreeFam
FBgn0036208	CG10361 gene product from transcript CG10361-RA	Down	3.99942	-1.99979	0.000370738	366959	1307291	Gcat	5	4.851	high	Yes	Yes	Compara, Homologene, OMA, OrthoDB, Phylome
FBgn0015039	Cytochrome P450-9b2	Down	3.16899	-1.66403	0.00211959	252931	628709	Cyp3a18	5	4.716	high	Yes	Yes	eggNOG, Inparanoid, OrthoDB, orthoMCL, Phylome
FBgn0035695	CG10226 gene product from transcript CG10226-RA	Down	2.57664	-1.36549	0.00124781	24891	620248	Abcb4	5	4.901	moderate	Yes	No	eggNOG, Homologene, OrthoDB, orthoMCL, Panther
FBgn0031860	CG11236 gene product from transcript CG11236-RA	Down	2.45963	-1.29844	0.0011101	685325	1595123	Ddo	5	4.831	moderate	Yes	No	Compara, eggNOG, OrthoDB, orthoMCL, Panther
FBgn0033775	Cyp9h1	Down	2.45814	-1.29757	0.000327925	252931	628709	Cyp3a18	5	4.716	high	Yes	Yes	eggNOG, Inparanoid, OrthoDB, orthoMCL, Phylome
FBgn0035968	Solute carrier family 45 member 1	Down	2.20587	-1.14135	0.000173088	310152	1306690	Slc45a2	5	4.845	high	Yes	Yes	Compara, Inparanoid, orthoMCL, Panther, Phylome
FBgn0038037	Cyp9f2	Down	2.11459	-1.08038	0.00196107	252931	628709	Cyp3a18	5	4.716	high	Yes	Yes	eggNOG, Inparanoid, OrthoDB, orthoMCL, Phylome
FBgn0032400	CG6770 gene product from transcript CG6770-RA	Down	2.10891	-1.0765	0.0006172	100912108	69363	Nupr1	5	4.861	high	Yes	Yes	eggNOG, OrthoDB, orthoMCL, Panther, TreeFam
FBgn0037387	CG1213 gene product from transcript CG1213-RB	Down	1.98895	-0.992008	0.0072362	85256	620611	Slc2a8	5	4.841	moderate	Yes	No	Compara, eggNOG, OrthoDB, Panther, Phylome
FBgn0032433	Organic anion transporting polypeptide 33Ea	Down	1.94414	-0.959134	0.00050753	140860	621391	Slco2b1	5	4.85	high	Yes	Yes	Compara, eggNOG, OMA, Panther, Phylome
FBgn0051673	CG31673 gene product from transcript CG31673-RA	Down	1.72252	-0.784522	0.00263861	680021	1308851	Grhpr	5	4.831	moderate	Yes	No	Compara, eggNOG, OrthoDB, orthoMCL, Panther
FBgn0026199	myoglianin	Down	1.61516	-0.691675	0.000876961	29152	3115	Mstn	5	4.735	high	Yes	Yes	Compara, eggNOG, Homologene, Inparanoid, orthoMCL
FBgn0026428	Histone deacetylase 6	Down	1.54657	-0.629077	0.000370738	84581	619981	Hdac6	5	5.011	high	Yes	Yes	eggNOG, Homologene, OMA, OrthoDB, Panther
FBgn0034230	CG4853 gene product from transcript CG4853-RA	Down	1.53901	-0.622001	8.59e-05	100361238	1562220	Rasgef1b	5	4.79	moderate	Yes	No	Compara, eggNOG, orthoMCL, Panther, TreeFam
FBgn0013771	Cytochrome P450-6a9	Down	1.52205	-0.606016	0.00878737	24886	3826	Tbxas1	5	4.741	high	Yes	Yes	Compara, eggNOG, Homologene, OrthoDB, Phylome
FBgn0034889	Sulfotransferase 3	Down	1.50801	-0.592648	0.00670471	64305	708534	Sult1b1	5	4.716	high	Yes	Yes	eggNOG, Inparanoid, OrthoDB, orthoMCL, Phylome
FBgn0259204	CG42308 gene product from transcript CG42308-RA	Down	1.46374	-0.549664	0.00702828	691921	1593359	LOC691921	5	4.916	high	Yes	Yes	Inparanoid, OrthoDB, orthoMCL, Panther, Phylome
FBgn0033224	Nop17 like	Down	1.45748	-0.543481	9.22e-05	362746	1310311	Dnaaf2	5	4.845	high	Yes	Yes	Compara, eggNOG, Inparanoid, Panther, Phylome
FBgn0037440	Carnitine O-Acetyl-Transferase	Down	1.40715	-0.492779	0.00838754	311849	1303031	Crat	5	4.916	high	Yes	Yes	eggNOG, Homologene, Inparanoid, OMA, OrthoDB
FBgn0000157	Distal-less	Down	1.37978	-0.464435	0.00459985	303469	1308744	Dlx4	5	4.8	high	Yes	Yes	Compara, eggNOG, Panther, Phylome, TreeFam
FBgn0036007	pathetic	Down	1.29497	-0.372914	0.00545168	246235	620492	Slc36a2	5	4.841	moderate	Yes	No	Compara, eggNOG, OrthoDB, Panther, Phylome
FBgn0050421	Ubiquitin specific protease 15/31	Down	1.28528	-0.362084	9.8e-05	308959	1308183	Usp31	5	4.6	high	Yes	Yes	Compara, eggNOG, orthoMCL, Phylome, TreeFam
FBgn0032191	CG5734 gene product from transcript CG5734-RA	Down	1.28335	-0.359912	0.00382686	366915	1309483	Snx31	5	4.891	high	Yes	Yes	Compara, eggNOG, OrthoDB, Panther, TreeFam
FBgn0052486	CG32486 gene product from transcript CG32486-RD	Down	1.24362	-0.314543	0.00945134	100362155	2318728	Cyhr1	5	5.045	high	Yes	Yes	Compara, Homologene, Inparanoid, OMA, Panther
FBgn0028494	CG6424 gene product from transcript CG6424-RA	Down	1.24211	-0.312788	0.00156001	362378	1309807	Fam13a	5	4.79	high	Yes	Yes	Compara, eggNOG, orthoMCL, Panther, TreeFam
FBgn0051100	CG31100 gene product from transcript CG31100-RA	Down	3.61031	-1.85212	1.9e-05	85256	620611	Slc2a8	4	3.84	moderate	Yes	No	Compara, eggNOG, Panther, Phylome
FBgn0025454	Cyp6g1	Down	2.76923	-1.46948	0.00740996	24886	3826	Tbxas1	4	3.741	moderate	Yes	No	Compara, eggNOG, OrthoDB, Phylome
FBgn0083956	CG34120 gene product from transcript CG34120-RC	Down	2.7067	-1.43654	0.00233124	301482	1304586	Abca12	4	3.89	high	Yes	Yes	Compara, eggNOG, Panther, TreeFam
FBgn0032684	CG10178 gene product from transcript CG10178-RA	Down	2.69682	-1.43126	0.000183222	305264	1309989	Ugt2b10	4	3.715	high	Yes	Yes	eggNOG, Inparanoid, orthoMCL, Phylome
FBgn0027843	Carbonic anhydrase 2	Down	2.68974	-1.42746	0.00184037	291819	1306842	Car7	4	3.901	moderate	Yes	No	eggNOG, OrthoDB, orthoMCL, Panther
FBgn0031182	Cyp6t1	Down	2.56873	-1.36106	0.00118272	24886	3826	Tbxas1	4	3.741	moderate	Yes	No	Compara, eggNOG, OrthoDB, Phylome
FBgn0033065	Cyp6w1	Down	2.34882	-1.23193	0.00136787	24886	3826	Tbxas1	4	3.741	moderate	Yes	No	Compara, eggNOG, OrthoDB, Phylome
FBgn0017561	Open rectifier K[+] channel 1	Down	2.30831	-1.20684	0.000340955	688996	1582911	Kcnk16	4	3.7	high	Yes	Yes	Compara, eggNOG, Phylome, TreeFam
FBgn0027552	CG10863 gene product from transcript CG10863-RA	Down	2.16117	-1.11181	0.00070264	116463	620257	Akr1b7	4	3.901	moderate	Yes	No	eggNOG, OrthoDB, orthoMCL, Panther
FBgn0053829	His2A:CG33829	Down	2.15104	-1.10503	0.00884086	690795	1592176	H2afj	4	3.83	moderate	Yes	No	Compara, eggNOG, orthoMCL, Panther
FBgn0027073	CG4302 gene product from transcript CG4302-RA	Down	2.0748	-1.05297	0.00016818	501907	1559459	RGD1559459	4	3.815	high	Yes	Yes	eggNOG, Homologene, Inparanoid, Phylome
FBgn0031689	Cyp28d1	Down	2.05487	-1.03905	0.00166692	24886	3826	Tbxas1	4	3.771	moderate	Yes	No	eggNOG, OrthoDB, Phylome, TreeFam
FBgn0033980	Cyp6a20	Down	2.05329	-1.03794	0.000277591	24886	3826	Tbxas1	4	3.811	moderate	Yes	No	eggNOG, Homologene, OrthoDB, Phylome
FBgn0031520	CG8837 gene product from transcript CG8837-RA	Down	2.02619	-1.01877	3.71e-05	85256	620611	Slc2a8	4	3.84	moderate	Yes	No	Compara, eggNOG, Panther, Phylome
FBgn0032783	CG10237 gene product from transcript CG10237-RA	Down	1.88268	-0.912789	0.00380307	296349	1305754	Ttpal	4	3.905	high	Yes	Yes	eggNOG, Inparanoid, orthoMCL, Panther
FBgn0031515	CG9664 gene product from transcript CG9664-RC	Down	1.87362	-0.905831	0.00161251	300664	1305840	Abcg4	4	3.961	moderate	Yes	No	eggNOG, OrthoDB, Panther, TreeFam
FBgn0030615	Cyp4s3	Down	1.84577	-0.884223	0.00791744	266674	628846	Cyp4a8	4	3.901	high	Yes	Yes	eggNOG, OrthoDB, orthoMCL, Panther
FBgn0028940	Cyp28a5	Down	1.81021	-0.856158	0.00283447	24886	3826	Tbxas1	4	3.771	moderate	Yes	No	eggNOG, OrthoDB, Phylome, TreeFam
FBgn0034716	Organic anion transporting polypeptide 58Dc	Down	1.69383	-0.760289	0.00159308	24546	3051	Slco2a1	4	3.84	high	Yes	Yes	Compara, eggNOG, Panther, Phylome
FBgn0034605	CG15661 gene product from transcript CG15661-RB	Down	1.68562	-0.753278	0.00623993	501907	1559459	RGD1559459	4	3.815	high	Yes	Yes	eggNOG, Homologene, Inparanoid, Phylome
FBgn0040259	Ugt86Da	Down	1.67837	-0.747065	0.00249606	83808	620895	Ugt2b35	4	3.825	moderate	Yes	No	eggNOG, Inparanoid, OMA, Phylome
FBgn0033809	CG4630 gene product from transcript CG4630-RA	Down	1.66151	-0.732497	0.00405832	29726	3702	Slc22a5	4	3.89	high	Yes	Yes	Compara, eggNOG, Panther, TreeFam
FBgn0000455	Dipeptidase C	Down	1.63404	-0.708439	0.00464142	292808	1594571	Pepd	4	4.015	high	Yes	Yes	Homologene, Inparanoid, Panther, Phylome
FBgn0033101	CG9436 gene product from transcript CG9436-RA	Down	1.63161	-0.706299	0.00109404	116463	620257	Akr1b7	4	3.901	moderate	Yes	No	eggNOG, OrthoDB, orthoMCL, Panther
FBgn0050190	Receptor expression enhancing protein 1	Down	1.58266	-0.662355	5.26e-05	362384	1305230	Reep1	4	3.84	high	Yes	Yes	Compara, eggNOG, Panther, Phylome
FBgn0050193	CG30193 gene product from transcript CG30193-RG	Down	1.52842	-0.612038	3.71e-05	362384	1305230	Reep1	4	3.84	high	Yes	Yes	Compara, eggNOG, Panther, Phylome
FBgn0039874	β glucuronidase	Down	1.51876	-0.602898	0.00629589	24434	2772	Gusb	4	4.045	moderate	Yes	No	Compara, Inparanoid, OMA, Panther
FBgn0085369	Dorsal root ganglia homeobox	Down	1.47842	-0.564052	0.00720629	252880	628616	Drgx	4	4.036	high	Yes	Yes	Compara, Inparanoid, OrthoDB, Panther
FBgn0033764	CG8776 gene product from transcript CG8776-RD	Down	1.46156	-0.547511	0.00021684	295669	1305740	Cybrd1	4	3.791	moderate	Yes	No	Compara, eggNOG, OrthoDB, TreeFam
FBgn0036742	CG7497 gene product from transcript CG7497-RA	Down	1.43339	-0.519432	0.00725981	84023	628641	Ptger4	4	3.825	high	Yes	Yes	Inparanoid, OMA, orthoMCL, Phylome
FBgn0033100	CG3420 gene product from transcript CG3420-RA	Down	1.42625	-0.512223	0.00102915	287661	1559720	Cisd3	4	3.931	high	Yes	Yes	Compara, eggNOG, OrthoDB, Panther
FBgn0034187	CG6967 gene product from transcript CG6967-RB	Down	1.38463	-0.469497	0.00686895	310756	1598327	Mov10	4	3.69	high	Yes	Yes	Compara, eggNOG, orthoMCL, TreeFam
FBgn0051999	CG31999 gene product from transcript CG31999-RA	Down	1.34102	-0.423335	0.000769937	282583	628685	Fbln2	4	3.835	high	Yes	Yes	Compara, Homologene, Inparanoid, orthoMCL
FBgn0025457	Bub3	Down	1.2915	-0.369046	0.000140048	361662	1306654	Bub3	4	4.04	high	Yes	Yes	Compara, Homologene, OMA, Panther
FBgn0085426	Rad, Gem/Kir family member 3	Down	1.21114	-0.276362	0.0046005	64626	69081	Rem2	4	3.84	moderate	Yes	No	Compara, eggNOG, Panther, Phylome
FBgn0034394	CG15096 gene product from transcript CG15096-RA	Down	5.11953	-2.35601	0.00115678	363103	1311388	Slc17a5	3	3.001	moderate	Yes	No	eggNOG, OrthoDB, Panther
FBgn0019952	Organic cation transporter	Down	3.7355	-1.9013	2.2e-05	29726	3702	Slc22a5	3	2.9	moderate	Yes	No	eggNOG, orthoMCL, Panther
FBgn0029994	CG2254 gene product from transcript CG2254-RA	Down	3.60562	-1.85025	9.19e-05	305150	1359553	Hsd17b13	3	3.001	moderate	Yes	No	eggNOG, OrthoDB, Panther
FBgn0034885	Entomoglyceroporin 4	Down	3.46284	-1.79195	0.00212608	25240	2141	Aqp1	3	3.001	moderate	Yes	No	eggNOG, OrthoDB, Panther
FBgn0015033	Cytochrome P450-4d8	Down	2.84205	-1.50693	0.003563	266761	708530	Cyp4v3	3	3.001	moderate	Yes	No	eggNOG, OrthoDB, Panther
FBgn0000565	Ecdysone-induced protein 28/29kD	Down	2.65293	-1.40759	0.000399852	29447	70979	Msra	3	2.835	high	Yes	Yes	Compara, Inparanoid, orthoMCL
FBgn0014469	Cytochrome P450-4e2	Down	2.61971	-1.38941	0.00632384	266761	708530	Cyp4v3	3	3.001	moderate	Yes	No	eggNOG, OrthoDB, Panther
FBgn0038681	Cyp12a4	Down	2.53641	-1.34279	8e-05	301517	727915	Cyp27a1	3	2.805	moderate	Yes	No	eggNOG, Inparanoid, orthoMCL
FBgn0033093	CG3270 gene product from transcript CG3270-RA	Down	2.53222	-1.3404	0.000298612	315547	1311785	Foxred1	3	3.04	high	Yes	Yes	Compara, OMA, Panther
FBgn0025680	cryptochrome	Down	2.11052	-1.0776	0.000403685	170917	620935	Cry2	3	2.831	moderate	Yes	No	Compara, eggNOG, OrthoDB
FBgn0037835	CG14687 gene product from transcript CG14687-RA	Down	2.0837	-1.05915	0.00184037	85244	620154	Spa17	3	3.011	high	Yes	Yes	OrthoDB, Panther, Phylome
FBgn0053844	His2A:CG33844	Down	2.06725	-1.04771	0.00154374	24828	3854	Hist1h2aa	3	2.93	moderate	Yes	No	Compara, eggNOG, Panther
FBgn0031914	CG5973 gene product from transcript CG5973-RA	Down	2.01446	-1.01039	0.00016818	296349	1305754	Ttpal	3	3.005	moderate	Yes	No	eggNOG, Inparanoid, Panther
FBgn0041629	Hexosaminidase 2	Down	2.00215	-1.00155	0.000348715	300757	2792	Hexa	3	2.835	moderate	Yes	No	Compara, eggNOG, Inparanoid
FBgn0036260	Rhodopsin 7	Down	1.8531	-0.889943	0.000712163	192223	621701	Opn4	3	2.841	moderate	Yes	No	Compara, OrthoDB, Phylome
FBgn0036834	CG6836 gene product from transcript CG6836-RA	Down	1.80685	-0.85348	0.00354746	303879	1311100	Slc51a	3	3.07	high	Yes	Yes	OMA, Panther, TreeFam
FBgn0030884	CG6847 gene product from transcript CG6847-RA	Down	1.7639	-0.818767	0.00220388	25702	3360	Pnlip	3	3.001	moderate	Yes	No	eggNOG, OrthoDB, Panther
FBgn0034387	Cyp12b2	Down	1.74714	-0.804995	0.00103118	25279	2462	Cyp24a1	3	2.905	high	Yes	Yes	eggNOG, Homologene, Inparanoid
FBgn0261360	Guanylyl cyclase at 76C	Down	1.66765	-0.737818	0.000154325	245708	621853	Gucy2g	3	2.861	high	Yes	Yes	eggNOG, OrthoDB, TreeFam
FBgn0014396	timeless	Down	1.66133	-0.732338	9.4e-05	83508	620939	Timeless	3	2.79	moderate	Yes	No	Compara, eggNOG, TreeFam
FBgn0015553	tosca	Down	1.65515	-0.726966	0.00198475	305000	1309465	Exo1	3	3.031	high	Yes	Yes	Compara, OrthoDB, Panther
FBgn0031998	Sodium/solute co-transporter-like 5A11	Down	1.61105	-0.688005	0.000457425	114613	69267	Slc5a5	3	3.001	moderate	Yes	No	eggNOG, OrthoDB, Panther
FBgn0030339	Cyp28c1	Down	1.60492	-0.682499	0.00290236	24886	3826	Tbxas1	3	2.871	moderate	Yes	No	OrthoDB, Phylome, TreeFam
FBgn0000244	blistery	Down	1.59546	-0.673976	0.00129153	303517	1310402	Tns4	3	2.845	high	Yes	Yes	Compara, Inparanoid, Phylome
FBgn0020299	stumps	Down	1.50928	-0.593856	0.000444176	294048	1307744	Pik3ap1	3	2.93	high	Yes	Yes	Compara, eggNOG, Panther
FBgn0003575	suppressor of sable	Down	1.4284	-0.5144	5.27e-05	103690012	9478519	NEWGENE_1311061	3	2.93	high	Yes	Yes	Compara, eggNOG, Panther
FBgn0032330	SAM-motif ubiquitously expressed punctatedly localized protein	Down	1.29509	-0.373054	0.00421003	102549710	1310271	Samd11	3	2.93	high	Yes	Yes	Compara, eggNOG, Panther
FBgn0005624	Posterior sex combs	Down	1.28982	-0.367175	0.00889692	307151	1307403	Bmi1	3	2.79	moderate	Yes	No	Compara, eggNOG, TreeFam
FBgn0032976	CG6448 gene product from transcript CG6448-RC	Down	1.23166	-0.300609	0.00380307	362083	1560470	RGD1560470	3	2.94	high	Yes	Yes	Compara, Panther, Phylome
FBgn0026729	axotactin	Down	1.21286	-0.278409	0.00940856	297846	1566343	Cntnap5c	3	2.79	moderate	Yes	No	Compara, eggNOG, TreeFam
FBgn0027562	CG10345 gene product from transcript CG10345-RA	Down	4.27537	-2.09605	0.00213941	117106	621882	Scarb2	2	2	moderate	Yes	No	eggNOG, Panther
FBgn0000406	Cytochrome b5-related	Down	3.99381	-1.99777	0.000438761	295714	1311224	Fads2l1	2	1.905	high	Yes	Yes	eggNOG, Inparanoid
FBgn0035670	CG10472 gene product from transcript CG10472-RA	Down	3.62037	-1.85614	0.00633894	24291	2444	Ctrb1	2	1.905	high	Yes	Yes	Inparanoid, orthoMCL
FBgn0014033	Scavenger receptor class C, type I	Down	3.44938	-1.78634	0.00964129	314180	735131	Mdga2	2	2	high	Yes	Yes	eggNOG, Panther
FBgn0035090	CG2736 gene product from transcript CG2736-RA	Down	3.07487	-1.62052	0.00602593	117106	621882	Scarb2	2	2	moderate	Yes	No	eggNOG, Panther
FBgn0039040	CG13833 gene product from transcript CG13833-RA	Down	3.06099	-1.614	0.00738742	297805	1565999	Sdr16c5	2	2	moderate	Yes	No	eggNOG, Panther
FBgn0039800	Niemann-Pick type C-2g	Down	3.05671	-1.61198	0.00940856	286898	628756	Npc2	2	2.06	moderate	Yes	No	Panther, TreeFam
FBgn0039178	CG6356 gene product from transcript CG6356-RA	Down	3.01023	-1.58987	0.000172439	29503	61936	Slc22a2	2	2	high	Yes	Yes	eggNOG, Panther
FBgn0040349	CG3699 gene product from transcript CG3699-RA	Down	2.79197	-1.48129	0.00891317	691018	1588673	Hsd17b14	2	1.905	high	Yes	Yes	eggNOG, Inparanoid
FBgn0032877	CG2617 gene product from transcript CG2617-RA	Down	2.66773	-1.41561	0.00602593	302938	1311862	Mgrn1	2	2	moderate	Yes	No	eggNOG, Panther
FBgn0038752	CG4462 gene product from transcript CG4462-RA	Down	2.65192	-1.40704	1.9e-05	29503	61936	Slc22a2	2	2	high	Yes	Yes	eggNOG, Panther
FBgn0040102	lectin-24Db	Down	2.60859	-1.38327	0.00271821	502902	1565140	Clec7a	2	1.915	high	Yes	Yes	Inparanoid, Phylome
FBgn0032603	CG17928 gene product from transcript CG17928-RA	Down	2.27422	-1.18537	0.000909674	295714	1311224	Fads2l1	2	1.905	high	Yes	Yes	eggNOG, Inparanoid
FBgn0001114	Glutactin	Down	2.18426	-1.12715	0.00851433	117096	621118	Nlgn2	2	2	moderate	Yes	No	eggNOG, Panther
FBgn0037817	Cyp12e1	Down	2.11746	-1.08234	0.000155148	114700	69192	Cyp27b1	2	1.905	moderate	Yes	No	eggNOG, Inparanoid
FBgn0026721	fat-spondin	Down	2.04702	-1.03352	0.00076863	64456	619918	Spon1	2	2.01	moderate	Yes	No	Panther, Phylome
FBgn0038279	Secreted decoy of InR	Down	1.9397	-0.955833	0.000297724	25718	2869	Igf1r	2	1.83	moderate	Yes	No	Compara, eggNOG
FBgn0015576	alpha-Esterase-8	Down	1.9331	-0.950918	0.000344697	246252	708353	Ces2a	2	1.901	high	Yes	Yes	eggNOG, OrthoDB
FBgn0040260	Ugt36Bc	Down	1.91398	-0.936578	0.000787053	50555	3938	Ugt8	2	1.81	moderate	Yes	No	eggNOG, Phylome
FBgn0029768	Sex peptide receptor	Down	1.90695	-0.931268	0.000211042	293545	1311729	Gpr139	2	2.01	high	Yes	Yes	Panther, Phylome
FBgn0031808	CG9507 gene product from transcript CG9507-RA	Down	1.89096	-0.919119	0.00189482	408243	1303039	Ece2	2	2	moderate	Yes	No	eggNOG, Panther
FBgn0040091	Ugt58Fa	Down	1.88863	-0.917339	0.00400804	50555	3938	Ugt8	2	1.81	moderate	Yes	No	eggNOG, Phylome
FBgn0027570	Neprilysin 2	Down	1.84532	-0.883871	0.0093247	24590	3098	Mme	2	1.931	moderate	Yes	No	Compara, OrthoDB
FBgn0027528	gone early	Down	1.82173	-0.865308	0.00230516	408243	1303039	Ece2	2	2	moderate	Yes	No	eggNOG, Panther
FBgn0004167	karst	Down	1.7012	-0.766553	0.000749908	64159	621714	Sptan1	2	1.8	moderate	Yes	No	eggNOG, orthoMCL
FBgn0032752	CG10702 gene product from transcript CG10702-RB	Down	1.68302	-0.751054	0.000172221	25346	3591	Ros1	2	2.06	moderate	Yes	No	Panther, TreeFam
FBgn0051548	CG31548 gene product from transcript CG31548-RA	Down	1.6359	-0.710085	0.00707405	691018	1588673	Hsd17b14	2	1.905	high	Yes	Yes	eggNOG, Inparanoid
FBgn0038107	CG17327 gene product from transcript CG17327-RA	Down	1.54022	-0.623139	0.00740996	287593	1306819	Ptrh2	2	2.101	moderate	Yes	No	OrthoDB, Panther
FBgn0020307	defective proventriculus	Down	1.48871	-0.574066	0.00117619	501145	1562369	Satb2	2	2	high	Yes	Yes	eggNOG, Panther
FBgn0051663	CG31663 gene product from transcript CG31663-RA	Down	1.46026	-0.546221	0.00578025	301388	1562317	Mfsd6	2	1.81	moderate	Yes	No	eggNOG, Phylome
FBgn0033772	CG12488 gene product from transcript CG12488-RA	Down	1.4601	-0.546066	0.00152277	363974	1564507	Nckap5	2	2	high	Yes	Yes	eggNOG, Panther
FBgn0030796	CG4829 gene product from transcript CG4829-RB	Down	1.43494	-0.520993	0.00905484	116568	2683	Ggt1	2	1.91	moderate	Yes	No	Homologene, Phylome
FBgn0039914	maverick	Down	1.32933	-0.410703	0.00747385	24504	2912	Inha	2	2	moderate	Yes	No	eggNOG, Panther
FBgn0031653	Jonah 25Biii	Down	8.72928	-3.12586	0.00329374	24594	3175	Klk1b3	1	0.91	low	Yes	Yes	Phylome
FBgn0036587	CG4950 gene product from transcript CG4950-RB	Down	5.6689	-2.50307	8.03e-05	364594	735171	Tlr3	1	1.1	low	Yes	No	Panther
FBgn0040060	yippee interacting protein 7	Down	3.01677	-1.593	0.00491571	362653	1308379	Ctrc	1	1.005	low	Yes	Yes	Inparanoid
FBgn0259896	nimrod C1	Down	2.95641	-1.56384	0.00903398	24366	2604	Fgb	1	1.001	low	Yes	No	OrthoDB
FBgn0034717	CG5819 gene product from transcript CG5819-RA	Down	2.90353	-1.53781	0.00184817	361419	1310542	Dnaaf1	1	1.1	low	Yes	No	Panther
FBgn0053970	CG33970 gene product from transcript CG33970-RA	Down	2.80753	-1.4893	0.00403386	312382	631345	Abcg2	1	0.91	low	Yes	No	Phylome
FBgn0037973	CG18547 gene product from transcript CG18547-RA	Down	2.72933	-1.44855	0.00810629	100912604	6485978	LOC100912604	1	1.001	low	Yes	No	OrthoDB
FBgn0030828	CG5162 gene product from transcript CG5162-RA	Down	2.64639	-1.40403	0.000226794	84028	620792	Pnliprp1	1	1.1	low	Yes	No	Panther
FBgn0038407	CG6126 gene product from transcript CG6126-RA	Down	2.52096	-1.33397	0.00022025	29726	3702	Slc22a5	1	1.1	low	Yes	No	Panther
FBgn0038105	yellow-f2	Down	2.51019	-1.3278	0.00917275	502017	1561807	Dpm3	1	1.001	low	Yes	No	OrthoDB
FBgn0063494	Glutathione S transferase E6	Down	2.42171	-1.27603	0.000844107	686922	1591294	Gstt4	1	0.9	low	Yes	No	eggNOG
FBgn0032029	CG17292 gene product from transcript CG17292-RB	Down	2.21565	-1.14773	0.000225802	84028	620792	Pnliprp1	1	1.1	low	Yes	No	Panther
FBgn0036560	CG5895 gene product from transcript CG5895-RA	Down	2.07896	-1.05586	0.00183084	310358	1308448	Plcxd3	1	0.96	low	Yes	No	TreeFam
FBgn0063498	Glutathione S transferase E2	Down	1.99275	-0.994763	0.00791353	686922	1591294	Gstt4	1	0.9	low	Yes	No	eggNOG
FBgn0038938	CG7084 gene product from transcript CG7084-RB	Down	1.98905	-0.992081	0.000344697	29726	3702	Slc22a5	1	1.1	low	Yes	No	Panther
FBgn0250848	26-29kD-proteinase	Down	1.95912	-0.970207	0.00326473	290975	631422	Ctsr	1	0.9	low	Yes	No	eggNOG
FBgn0025878	wrapper	Down	1.94236	-0.957812	0.00339513	360903	735156	Fgfrl1	1	1.005	low	Yes	No	Inparanoid
FBgn0260005	water witch	Down	1.8574	-0.893288	0.000416336	312896	1303284	Trpa1	1	0.9	low	Yes	No	eggNOG
FBgn0038260	CG14855 gene product from transcript CG14855-RA	Down	1.76683	-0.821161	0.00545168	29726	3702	Slc22a5	1	1.1	low	Yes	No	Panther
FBgn0027601	pudgy	Down	1.76483	-0.81953	0.000374794	619561	1562656	Acsf2	1	0.9	low	Yes	No	orthoMCL
FBgn0032213	CG5390 gene product from transcript CG5390-RA	Down	1.7138	-0.777197	0.000114579	292855	1303192	Klk1c12	1	1.1	low	Yes	Yes	Panther
FBgn0027590	Glutathione S transferase E12	Down	1.69552	-0.761728	0.00864864	686922	1591294	Gstt4	1	0.9	low	Yes	No	eggNOG
FBgn0038347	Aldehyde oxidase 1	Down	1.67068	-0.740439	0.00312002	497811	62043	Xdh	1	0.9	low	Yes	No	eggNOG
FBgn0063497	Glutathione S transferase E3	Down	1.62856	-0.703597	0.00199067	686922	1591294	Gstt4	1	0.9	low	Yes	No	eggNOG
FBgn0036294	CG10654 gene product from transcript CG10654-RA	Down	1.56627	-0.647329	0.000985175	365192	1306631	Zfp324	1	0.93	low	Yes	Yes	Compara
FBgn0037552	CG7800 gene product from transcript CG7800-RA	Down	1.5658	-0.646901	0.00946346	364594	735171	Tlr3	1	1.1	low	Yes	No	Panther
FBgn0085342	CG34313 gene product from transcript CG34313-RA	Down	1.54013	-0.623051	0.000734537	287170	1310922	Snrnp25	1	0.9	low	Yes	Yes	orthoMCL
FBgn0034718	windpipe	Down	1.49968	-0.584654	0.000718873	303311	727812	Rtn4rl1	1	1.1	low	Yes	Yes	Panther
FBgn0052736	CG32736 gene product from transcript CG32736-RB	Down	1.46374	-0.549664	0.00702828	361111	1307583	Smim4	1	1.1	low	Yes	Yes	Panther
FBgn0011701	reversed polarity	Down	1.43211	-0.518141	0.00074921	25401	2273	Alx1	1	0.96	low	Yes	Yes	TreeFam
FBgn0027660	bloated tubules	Down	1.42565	-0.511618	0.00683362	50690	619711	Slc6a8	1	1.1	low	Yes	Yes	Panther
FBgn0033584	CG7737 gene product from transcript CG7737-RA	Down	1.41883	-0.504704	0.00106055	306819	1310701	Kdm1b	1	1.1	low	Yes	Yes	Panther
FBgn0033247	Nucleoporin at 44A	Down	1.38217	-0.466939	0.000187597	306203	727819	Pxk	1	1.001	low	Yes	No	OrthoDB
FBgn0038262	CG14857 gene product from transcript CG14857-RA	Down	1.38028	-0.464961	0.00274519	29726	3702	Slc22a5	1	1.1	low	Yes	No	Panther
FBgn0039329	CG10669 gene product from transcript CG10669-RA	Down	1.37178	-0.456053	0.00147507	497894	1560191	Zfp62	1	1.1	low	Yes	Yes	Panther
FBgn0001189	halfway	Down	1.37036	-0.454557	0.00231753	289199	1312014	Lrrc52	1	0.91	low	Yes	Yes	Phylome
FBgn0030941	wengen	Down	1.3128	-0.392653	0.00289736	25572	3920	Tnfrsf4	1	0.96	low	Yes	Yes	TreeFam
FBgn0000719	folded gastrulation	Down	1.24817	-0.319817	0.00330357	312694	1306053	Necap1	1	0.96	low	Yes	No	TreeFam
FBgn0259985	Metallophosphoesterase	Down	1.24764	-0.3192	0.00161251	361344	1309184	Mppe1	1	0.9	low	Yes	No	eggNOG
FBgn0052043	CG32043 gene product from transcript CG32043-RA	Down	1.22251	-0.28985	0.0014897	259275	628849	Ostf1	1	1.1	low	Yes	Yes	Panther
FBgn0021979	lethal (2) k09913	Down	1.20186	-0.265269	0.0015869	313529	1307066	Tmem53	1	0.9	low	Yes	No	eggNOG

## Sheet: Zebrafish Up
Zebrafish homologs of Drosophila genes significantly (p≤.01) upregulated (>1.2 fold) 5-hours after axon injury.
Homologs were determined using DIOPT and only the strongest DIOPT predicted homolog is listed. DIOPT scoring (12=strong homolog, 1= weak homolog)
NOTE: In cases where DIOPT produced multiple homologs with the same score, only one homolog is reported below.
Fly GeneID	Fly Gene Name		Fold Change	Log2 FC	Adjusted p-value	Zebrafish GeneID	ZFINID	Zebrafish Symbol	DIOPT Score	Weighted Score	Rank	Best Score	Best Score Reverse	Prediction Derived From
FBgn0010222	NAD-dependent methylenetetrahydrofolate dehydrogenase	Up	4.43932	2.15034	0.00021684	100004977	ZDB-GENE-040704-20	mthfd2	11	10.719	high	Yes	Yes	Compara, eggNOG, Homologene, Inparanoid, OMA, OrthoDB, orthoMCL, Panther, Phylome, RoundUp, TreeFam
FBgn0034709	Secreted Wg-interacting molecule	Up	3.18271	1.67025	0.0015324	562116	ZDB-GENE-060503-240	tinagl1	11	10.719	high	Yes	Yes	Compara, eggNOG, Homologene, Inparanoid, OMA, OrthoDB, orthoMCL, Panther, Phylome, RoundUp, TreeFam
FBgn0032731	Swiprosin-1	Up	1.99503	0.996408	0.000787677	571114	ZDB-GENE-060531-152	efhd2	11	10.719	high	Yes	Yes	Compara, eggNOG, Homologene, Inparanoid, OMA, OrthoDB, orthoMCL, Panther, Phylome, RoundUp, TreeFam
FBgn0042094	Adenylate kinase-3	Up	1.76838	0.822425	0.00964129	406404	ZDB-GENE-040426-2142	ak3	11	10.719	high	Yes	Yes	Compara, eggNOG, Homologene, Inparanoid, OMA, OrthoDB, orthoMCL, Panther, Phylome, RoundUp, TreeFam
FBgn0001941	infertile crescent	Up	1.75336	0.810122	0.00157436	402799	ZDB-GENE-080228-1	degs2	11	10.719	high	Yes	Yes	Compara, eggNOG, Homologene, Inparanoid, OMA, OrthoDB, orthoMCL, Panther, Phylome, RoundUp, TreeFam
FBgn0035264	Outer segment 4	Up	1.66264	0.733472	0.000198571	565515	ZDB-GENE-060810-148	wdr35	11	10.719	high	Yes	Yes	Compara, eggNOG, Homologene, Inparanoid, OMA, OrthoDB, orthoMCL, Panther, Phylome, RoundUp, TreeFam
FBgn0025678	calcium-binding protein 1	Up	1.63752	0.711514	0.00167875	322160	ZDB-GENE-030131-879	pdia6	11	10.719	high	Yes	Yes	Compara, eggNOG, Homologene, Inparanoid, OMA, OrthoDB, orthoMCL, Panther, Phylome, RoundUp, TreeFam
FBgn0034876	wing morphogenesis defect	Up	1.60957	0.686673	0.00161251	393274	ZDB-GENE-040426-1110	strap	11	10.719	high	Yes	Yes	Compara, eggNOG, Homologene, Inparanoid, OMA, OrthoDB, orthoMCL, Panther, Phylome, RoundUp, TreeFam
FBgn0003514	spaghetti squash	Up	1.58058	0.660456	0.00282461	337084	ZDB-GENE-030131-9028	myl12.2	11	10.719	high	Yes	Yes	Compara, eggNOG, Homologene, Inparanoid, OMA, OrthoDB, orthoMCL, Panther, Phylome, RoundUp, TreeFam
FBgn0035498	Fermitin 1	Up	1.46895	0.554784	0.00147736	553051	ZDB-GENE-050506-132	fermt2	11	10.719	high	Yes	Yes	Compara, eggNOG, Homologene, Inparanoid, OMA, OrthoDB, orthoMCL, Panther, Phylome, RoundUp, TreeFam
FBgn0026079	NOP2-Sun domain family, member 2	Up	1.46482	0.550727	0.00592585	325292	ZDB-GENE-030131-4017	nsun2	11	10.719	high	Yes	Yes	Compara, eggNOG, Homologene, Inparanoid, OMA, OrthoDB, orthoMCL, Panther, Phylome, RoundUp, TreeFam
FBgn0033087	Heparan sulfate C5-epimerase	Up	1.42672	0.512704	0.00153618	100007670	ZDB-GENE-040630-8	glceb	11	10.719	high	Yes	Yes	Compara, eggNOG, Homologene, Inparanoid, OMA, OrthoDB, orthoMCL, Panther, Phylome, RoundUp, TreeFam
FBgn0052066	CG32066 gene product from transcript CG32066-RC	Up	1.39858	0.483961	0.00147964	337591	ZDB-GENE-030131-9537	fam49ba	11	10.719	high	Yes	Yes	Compara, eggNOG, Homologene, Inparanoid, OMA, OrthoDB, orthoMCL, Panther, Phylome, RoundUp, TreeFam
FBgn0250785	varicose	Up	1.36496	0.448862	0.00047444	394134	ZDB-GENE-040426-775	mpp6b	11	10.719	high	Yes	Yes	Compara, eggNOG, Homologene, Inparanoid, OMA, OrthoDB, orthoMCL, Panther, Phylome, RoundUp, TreeFam
FBgn0029689	CG6428 gene product from transcript CG6428-RA	Up	1.35018	0.433154	0.00166525	100124594	ZDB-GENE-070820-14	aspg	11	10.719	high	Yes	Yes	Compara, eggNOG, Homologene, Inparanoid, OMA, OrthoDB, orthoMCL, Panther, Phylome, RoundUp, TreeFam
FBgn0051694	CG31694 gene product from transcript CG31694-RA	Up	1.25505	0.32775	0.00460495	555178	ZDB-GENE-030131-6132	ifrd1	11	10.719	high	Yes	Yes	Compara, eggNOG, Homologene, Inparanoid, OMA, OrthoDB, orthoMCL, Panther, Phylome, RoundUp, TreeFam
FBgn0033830	CG10814 gene product from transcript CG10814-RA	Up	3.74789	1.90608	0.000303486	572649	ZDB-GENE-050417-218	bbox1	10	9.716	high	Yes	Yes	Compara, eggNOG, Homologene, Inparanoid, OMA, OrthoDB, orthoMCL, Panther, Phylome, TreeFam
FBgn0001258	Ecdysone-inducible gene L3	Up	3.1431	1.65219	0.00328284	30497	ZDB-GENE-991026-6	ldhba	10	9.719	high	Yes	Yes	Compara, eggNOG, Inparanoid, OMA, OrthoDB, orthoMCL, Panther, Phylome, RoundUp, TreeFam
FBgn0086347	Myosin 31DF	Up	2.66688	1.41515	8.03e-05	559562	ZDB-GENE-130531-15	si:ch211-94l19.4	10	9.819	high	Yes	Yes	Compara, eggNOG, Homologene, Inparanoid, OMA, OrthoDB, Panther, Phylome, RoundUp, TreeFam
FBgn0023129	astray	Up	2.33668	1.22446	0.000455323	606663	ZDB-GENE-050809-127	psph	10	9.718	high	Yes	Yes	Compara, eggNOG, Homologene, Inparanoid, OMA, orthoMCL, Panther, Phylome, RoundUp, TreeFam
FBgn0025687	Lysine ketoglutarate reductase/saccharopine dehydrogenase	Up	2.11478	1.08051	0.00116079	556229	ZDB-GENE-061220-8	aass	10	9.718	high	Yes	Yes	Compara, eggNOG, Homologene, Inparanoid, OMA, orthoMCL, Panther, Phylome, RoundUp, TreeFam
FBgn0027594	draper	Up	2.09325	1.06574	4.87e-06	563468	ZDB-GENE-060503-252	megf11	10	9.809	high	Yes	Yes	Compara, eggNOG, Homologene, Inparanoid, OMA, OrthoDB, orthoMCL, Panther, RoundUp, TreeFam
FBgn0039714	Zinc/iron regulated transporter-related protein 99C	Up	2.06814	1.04833	0.000226287	368686	ZDB-GENE-030616-17	slc39a13	10	9.718	high	Yes	Yes	Compara, eggNOG, Homologene, Inparanoid, OMA, orthoMCL, Panther, Phylome, RoundUp, TreeFam
FBgn0040340	TRAM	Up	1.97289	0.98031	0.000787677	266757	ZDB-GENE-021011-1	tram1	10	9.719	high	Yes	Yes	Compara, eggNOG, Inparanoid, OMA, OrthoDB, orthoMCL, Panther, Phylome, RoundUp, TreeFam
FBgn0036381	CG8745 gene product from transcript CG8745-RA	Up	1.97146	0.979267	0.00406619	393421	ZDB-GENE-040426-1133	etnppl	10	9.709	high	Yes	Yes	Compara, eggNOG, Homologene, Inparanoid, OrthoDB, orthoMCL, Panther, Phylome, RoundUp, TreeFam
FBgn0025628	CG4199 gene product from transcript CG4199-RF	Up	1.91918	0.940489	0.000140022	100150876	-	aifm3	10	9.719	high	Yes	Yes	Compara, eggNOG, Inparanoid, OMA, OrthoDB, orthoMCL, Panther, Phylome, RoundUp, TreeFam
FBgn0004657	myospheroid	Up	1.79995	0.847953	3.6e-06	556734	ZDB-GENE-060803-2	itgb1a	10	9.809	high	Yes	Yes	Compara, eggNOG, Homologene, Inparanoid, OMA, OrthoDB, orthoMCL, Panther, RoundUp, TreeFam
FBgn0029853	CG3781 gene product from transcript CG3781-RA	Up	1.69402	0.760448	0.00246975	393120	ZDB-GENE-040426-850	josd2	10	9.819	high	Yes	Yes	Compara, Homologene, Inparanoid, OMA, OrthoDB, orthoMCL, Panther, Phylome, RoundUp, TreeFam
FBgn0050108	CG30108 gene product from transcript CG30108-RB	Up	1.59695	0.675323	0.00466011	550367	ZDB-GENE-050417-161	triap1	10	9.719	high	Yes	Yes	Compara, eggNOG, Inparanoid, OMA, OrthoDB, orthoMCL, Panther, Phylome, RoundUp, TreeFam
FBgn0033476	oysgedart	Up	1.59247	0.671268	0.00218336	570695	ZDB-GENE-041210-257	mboat2a	10	9.718	high	Yes	Yes	Compara, eggNOG, Homologene, Inparanoid, OMA, orthoMCL, Panther, Phylome, RoundUp, TreeFam
FBgn0035715	CG10103 gene product from transcript CG10103-RA	Up	1.57043	0.651159	0.00116903	321460	ZDB-GENE-030131-179	ist1	10	9.718	high	Yes	Yes	Compara, eggNOG, Homologene, Inparanoid, OMA, orthoMCL, Panther, Phylome, RoundUp, TreeFam
FBgn0086346	ALG-2 interacting protein X	Up	1.55139	0.633565	0.000287832	406669	ZDB-GENE-040426-2678	pdcd6ip	10	9.714	high	Yes	Yes	Compara, eggNOG, Homologene, OMA, OrthoDB, orthoMCL, Panther, Phylome, RoundUp, TreeFam
FBgn0024238	Fimbrin	Up	1.51886	0.602989	0.00227114	436598	ZDB-GENE-040718-10	pls3	10	9.719	high	Yes	Yes	Compara, eggNOG, Inparanoid, OMA, OrthoDB, orthoMCL, Panther, Phylome, RoundUp, TreeFam
FBgn0028546	icarus	Up	1.49629	0.581385	0.00675774	553276	ZDB-GENE-030616-518	rsu1	10	9.619	high	Yes	Yes	Compara, eggNOG, Homologene, Inparanoid, OMA, OrthoDB, orthoMCL, Phylome, RoundUp, TreeFam
FBgn0050372	ArfGAP with SH3 domain, ankyrin repeat and PH domain	Up	1.4957	0.58082	8e-05	570669	ZDB-GENE-041210-256	asap2a	10	9.719	high	Yes	Yes	Compara, eggNOG, Inparanoid, OMA, OrthoDB, orthoMCL, Panther, Phylome, RoundUp, TreeFam
FBgn0260866	Defense repressor 1	Up	1.49044	0.575735	0.000140022	335888	ZDB-GENE-030131-7831	mylipa	10	9.718	high	Yes	Yes	Compara, eggNOG, Homologene, Inparanoid, OMA, orthoMCL, Panther, Phylome, RoundUp, TreeFam
FBgn0003041	pebble	Up	1.47817	0.563812	0.00270866	445406	ZDB-GENE-040831-2	ect2	10	9.709	high	Yes	Yes	Compara, eggNOG, Homologene, Inparanoid, OrthoDB, orthoMCL, Panther, Phylome, RoundUp, TreeFam
FBgn0034577	capping protein alpha	Up	1.41201	0.497753	0.00430199	474327	ZDB-GENE-031002-24	capza1b	10	9.718	high	Yes	Yes	Compara, eggNOG, Homologene, Inparanoid, OMA, orthoMCL, Panther, Phylome, RoundUp, TreeFam
FBgn0001205	HMG Coenzyme A reductase	Up	1.40992	0.495613	0.000140022	559054	ZDB-GENE-040401-2	hmgcra	10	9.709	high	Yes	Yes	Compara, eggNOG, Homologene, Inparanoid, OrthoDB, orthoMCL, Panther, Phylome, RoundUp, TreeFam
FBgn0028388	capulet	Up	1.40675	0.492368	0.00043715	334527	ZDB-GENE-030131-6459	cap1	10	9.709	high	Yes	Yes	Compara, eggNOG, Homologene, Inparanoid, OrthoDB, orthoMCL, Panther, Phylome, RoundUp, TreeFam
FBgn0040080	partner of inscuteable	Up	1.39124	0.476375	0.00935547	393410	ZDB-GENE-040426-1169	gpsm2	10	9.716	high	Yes	Yes	Compara, eggNOG, Homologene, Inparanoid, OMA, OrthoDB, orthoMCL, Panther, Phylome, TreeFam
FBgn0001961	Actin-related protein 2/3 complex, subunit 1	Up	1.36253	0.44629	0.00147837	394243	ZDB-GENE-040116-1	arpc1a	10	9.718	high	Yes	Yes	Compara, eggNOG, Homologene, Inparanoid, OMA, orthoMCL, Panther, Phylome, RoundUp, TreeFam
FBgn0031450	Hepatocyte growth factor regulated tyrosine kinase substrate	Up	1.34617	0.428865	0.00130648	334175	ZDB-GENE-030131-6107	hgs	10	9.789	high	Yes	Yes	eggNOG, Homologene, Inparanoid, OMA, OrthoDB, orthoMCL, Panther, Phylome, RoundUp, TreeFam
FBgn0020545	kraken	Up	1.33438	0.416167	0.00231753	322648	ZDB-GENE-030131-1368	serhl	10	9.718	high	Yes	Yes	Compara, eggNOG, Homologene, Inparanoid, OMA, orthoMCL, Panther, Phylome, RoundUp, TreeFam
FBgn0015797	Rab-protein 6	Up	1.32721	0.408401	0.00707405	541339	ZDB-GENE-050320-28	rab6bb	10	9.716	high	Yes	Yes	Compara, eggNOG, Homologene, Inparanoid, OMA, OrthoDB, orthoMCL, Panther, Phylome, TreeFam
FBgn0015296	SHC-adaptor protein	Up	1.31552	0.395632	0.00270866	323818	ZDB-GENE-030131-2538	shc1	10	9.719	high	Yes	Yes	Compara, eggNOG, Inparanoid, OMA, OrthoDB, orthoMCL, Panther, Phylome, RoundUp, TreeFam
FBgn0020647	Krueppel target at 95D	Up	1.28616	0.363068	0.00030156	794778	ZDB-GENE-081218-1	pacs2	10	9.718	high	Yes	Yes	Compara, eggNOG, Homologene, Inparanoid, OMA, orthoMCL, Panther, Phylome, RoundUp, TreeFam
FBgn0052103	CG32103 gene product from transcript CG32103-RB	Up	1.28473	0.36146	0.0010811	569227	ZDB-GENE-060526-340	slc25a25b	10	9.718	high	Yes	Yes	Compara, eggNOG, Homologene, Inparanoid, OMA, orthoMCL, Panther, Phylome, RoundUp, TreeFam
FBgn0016081	furry	Up	1.22998	0.298634	0.00273105	558173	ZDB-GENE-040914-58	fryl	10	9.718	high	Yes	Yes	Compara, eggNOG, Homologene, Inparanoid, OMA, orthoMCL, Panther, Phylome, RoundUp, TreeFam
FBgn0038074	Glycine N-methyltransferase	Up	4.79196	2.26062	0.00344036	403338	ZDB-GENE-040227-1	gnmt	9	8.711	high	Yes	Yes	Compara, eggNOG, Homologene, OMA, OrthoDB, orthoMCL, Panther, Phylome, TreeFam
FBgn0022073	Thor	Up	4.43298	2.14828	0.00837015	799566	ZDB-GENE-030131-2332	eif4ebp1	9	8.709	high	Yes	Yes	Compara, eggNOG, Inparanoid, OrthoDB, orthoMCL, Panther, Phylome, RoundUp, TreeFam
FBgn0038088	CG10126 gene product from transcript CG10126-RB	Up	4.17797	2.0628	0.000145941	550473	ZDB-GENE-050417-298	capslb	9	8.704	high	Yes	Yes	Compara, eggNOG, Homologene, OrthoDB, orthoMCL, Panther, Phylome, RoundUp, TreeFam
FBgn0032699	CG10383 gene product from transcript CG10383-RA	Up	3.20829	1.6818	0.00349949	568022	ZDB-GENE-040616-1	serac1	9	8.713	high	Yes	Yes	Compara, eggNOG, Homologene, OMA, orthoMCL, Panther, Phylome, RoundUp, TreeFam
FBgn0033836	CG18278 gene product from transcript CG18278-RA	Up	2.63226	1.3963	0.00539384	327635	ZDB-GENE-030131-5846	gnsb	9	8.716	high	Yes	Yes	Compara, eggNOG, Inparanoid, OMA, OrthoDB, orthoMCL, Panther, Phylome, TreeFam
FBgn0040475	SH3 and PX domain containing 1	Up	2.62617	1.39296	9.26e-05	562372	ZDB-GENE-070705-339	snx18a	9	8.708	high	Yes	Yes	Compara, eggNOG, Homologene, Inparanoid, orthoMCL, Panther, Phylome, RoundUp, TreeFam
FBgn0003463	short gastrulation	Up	2.59679	1.37673	0.000171672	30161	ZDB-GENE-990415-33	chd	9	8.715	high	Yes	Yes	Compara, eggNOG, Homologene, Inparanoid, OMA, orthoMCL, Panther, Phylome, TreeFam
FBgn0035589	Charged multivesicular body protein 2b	Up	2.53007	1.33918	0.000350929	405840	ZDB-GENE-040426-2539	chmp2bb	9	8.859	high	Yes	Yes	Compara, Homologene, Inparanoid, OMA, OrthoDB, orthoMCL, Panther, Phylome, RoundUp
FBgn0014011	Rac2	Up	2.04878	1.03476	0.000286571	327204	ZDB-GENE-030131-5415	rac1a	9	8.786	moderate	Yes	No	eggNOG, Homologene, Inparanoid, OMA, OrthoDB, orthoMCL, Panther, Phylome, TreeFam
FBgn0001291	Jun-related antigen	Up	2.01879	1.01349	0.00122317	335916	ZDB-GENE-030131-7859	jun	9	8.709	high	Yes	Yes	Compara, eggNOG, Inparanoid, OrthoDB, orthoMCL, Panther, Phylome, RoundUp, TreeFam
FBgn0004368	Protein tyrosine phosphatase 4E	Up	1.95241	0.965258	5.27e-05	100149130	ZDB-GENE-101108-3	ptprb	9	8.819	high	Yes	Yes	Compara, eggNOG, Inparanoid, OMA, OrthoDB, Panther, Phylome, RoundUp, TreeFam
FBgn0016984	skittles	Up	1.9303	0.948829	4.21e-05	449831	ZDB-GENE-041010-81	pip5k1ba	9	8.706	high	Yes	Yes	Compara, eggNOG, Homologene, Inparanoid, OrthoDB, orthoMCL, Panther, Phylome, TreeFam
FBgn0039109	CG10365 gene product from transcript CG10365-RC	Up	1.92579	0.945451	0.00157138	563855	ZDB-GENE-030131-1957	chac1	9	8.709	high	Yes	Yes	Compara, eggNOG, Inparanoid, OrthoDB, orthoMCL, Panther, Phylome, RoundUp, TreeFam
FBgn0032451	spichthyin	Up	1.91372	0.936383	0.00626803	494104	ZDB-GENE-041212-75	zgc:101583	9	8.759	high	Yes	Yes	Compara, eggNOG, Inparanoid, OMA, OrthoDB, orthoMCL, Panther, Phylome, RoundUp
FBgn0001296	karmoisin	Up	1.73212	0.79254	0.00235773	566499	ZDB-GENE-040724-214	slc16a10	9	8.708	high	Yes	Yes	Compara, eggNOG, Homologene, Inparanoid, orthoMCL, Panther, Phylome, RoundUp, TreeFam
FBgn0002069	Aspartyl-tRNA synthetase	Up	1.64731	0.720114	0.000787053	324025	ZDB-GENE-061110-135	dars	9	8.711	high	Yes	Yes	Compara, eggNOG, Homologene, OMA, OrthoDB, orthoMCL, Panther, Phylome, TreeFam
FBgn0037443	Dementin	Up	1.62736	0.702534	0.000970345	560064	ZDB-GENE-091202-2	tmcc2	9	8.709	high	Yes	Yes	Compara, eggNOG, Inparanoid, OrthoDB, orthoMCL, Panther, Phylome, RoundUp, TreeFam
FBgn0052138	CG32138 gene product from transcript CG32138-RA	Up	1.5995	0.677618	0.00035266	100006456	ZDB-GENE-081105-70	fmnl2a	9	8.808	high	Yes	Yes	Compara, eggNOG, Homologene, Inparanoid, OMA, orthoMCL, Panther, RoundUp, TreeFam
FBgn0000042	Actin 5C	Up	1.54542	0.627996	0.00810984	57934	ZDB-GENE-000329-1	actb1	9	8.709	high	Yes	Yes	Compara, eggNOG, Homologene, Inparanoid, OMA, OrthoDB, orthoMCL, RoundUp, TreeFam
FBgn0027094	Alanyl-tRNA synthetase	Up	1.51227	0.596717	0.00074921	324940	ZDB-GENE-030131-3663	aars	9	8.715	high	Yes	Yes	Compara, eggNOG, Homologene, Inparanoid, OMA, orthoMCL, Panther, Phylome, TreeFam
FBgn0030305	Ubiquitin activating enzyme 5	Up	1.48706	0.572464	0.00396002	386712	ZDB-GENE-031112-2	uba5	9	8.711	high	Yes	Yes	Compara, eggNOG, Homologene, OMA, OrthoDB, orthoMCL, Panther, Phylome, TreeFam
FBgn0026181	Rho-kinase	Up	1.46046	0.546421	0.00074075	317747	ZDB-GENE-030115-3	rock2a	9	8.818	high	Yes	Yes	Compara, Homologene, Inparanoid, OMA, orthoMCL, Panther, Phylome, RoundUp, TreeFam
FBgn0038747	Rho GTPase activating protein at 92B	Up	1.3986	0.483979	0.0015324	100141341	ZDB-GENE-080220-26	arhgap17b	9	8.713	high	Yes	Yes	Compara, eggNOG, Homologene, OMA, orthoMCL, Panther, Phylome, RoundUp, TreeFam
FBgn0015279	Pi3K92E	Up	1.38054	0.465228	0.000287832	100002263	ZDB-GENE-030131-1904	pik3cb	9	8.716	high	Yes	Yes	Compara, eggNOG, Inparanoid, OMA, OrthoDB, orthoMCL, Panther, Phylome, TreeFam
FBgn0010611	HMG Coenzyme A synthase	Up	1.37506	0.4595	0.00864864	394060	ZDB-GENE-040426-1042	hmgcs1	9	8.859	high	Yes	Yes	Compara, Homologene, Inparanoid, OMA, OrthoDB, orthoMCL, Panther, Phylome, RoundUp
FBgn0000422	Dopa decarboxylase	Up	1.3674	0.451435	0.00383284	406651	ZDB-GENE-040426-2656	ddc	9	8.609	high	Yes	Yes	Compara, eggNOG, Homologene, Inparanoid, OrthoDB, orthoMCL, Phylome, RoundUp, TreeFam
FBgn0260442	rhea	Up	1.36269	0.446462	0.00022025	494453	ZDB-GENE-031002-48	tln1	9	8.714	high	Yes	Yes	Compara, eggNOG, OMA, OrthoDB, orthoMCL, Panther, Phylome, RoundUp, TreeFam
FBgn0000152	Abnormal X segregation	Up	1.33682	0.418802	0.00124649	566425	ZDB-GENE-050913-43	ano10a	9	8.715	high	Yes	Yes	Compara, eggNOG, Homologene, Inparanoid, OMA, orthoMCL, Panther, Phylome, TreeFam
FBgn0086779	steppke	Up	1.33272	0.414377	0.00633322	100002190	ZDB-GENE-120612-1	cyth3a	9	8.819	high	Yes	Yes	Compara, eggNOG, Inparanoid, OMA, OrthoDB, Panther, Phylome, RoundUp, TreeFam
FBgn0028703	Na[+]/H[+] hydrogen exchanger 3	Up	1.3233	0.404142	0.000171672	792983	ZDB-GENE-070424-104	slc9a6a	9	8.808	high	Yes	Yes	Compara, eggNOG, Homologene, Inparanoid, OMA, orthoMCL, Panther, RoundUp, TreeFam
FBgn0011661	Moesin	Up	1.31403	0.393996	0.00776397	286739	ZDB-GENE-021211-2	msna	9	8.789	high	Yes	Yes	eggNOG, Inparanoid, OMA, OrthoDB, orthoMCL, Panther, Phylome, RoundUp, TreeFam
FBgn0003716	thickveins	Up	1.28163	0.357983	0.00289736	30742	ZDB-GENE-991208-8	bmpr1ba	9	8.711	high	Yes	Yes	Compara, eggNOG, Homologene, OMA, OrthoDB, orthoMCL, Panther, Phylome, TreeFam
FBgn0038504	Sur-8	Up	1.27666	0.352371	0.00582286	555476	ZDB-GENE-050208-523	shoc2	9	8.818	high	Yes	Yes	Compara, Homologene, Inparanoid, OMA, orthoMCL, Panther, Phylome, RoundUp, TreeFam
FBgn0027363	Signal transducing adaptor molecule	Up	1.26153	0.335169	0.000260694	492497	ZDB-GENE-041114-64	stam2	9	8.714	high	Yes	Yes	Compara, eggNOG, OMA, OrthoDB, orthoMCL, Panther, Phylome, RoundUp, TreeFam
FBgn0040212	Dihydroxyacetone phosphate acyltransferase	Up	1.25869	0.331928	0.00850103	572335	ZDB-GENE-040618-4	gnpat	9	8.708	high	Yes	Yes	Compara, eggNOG, Homologene, Inparanoid, orthoMCL, Panther, Phylome, RoundUp, TreeFam
FBgn0051048	sponge	Up	1.256	0.328839	0.000348715	654774	ZDB-GENE-060130-74	dock4b	9	8.718	high	Yes	Yes	Compara, eggNOG, Inparanoid, OMA, orthoMCL, Panther, Phylome, RoundUp, TreeFam
FBgn0002121	lethal (2) giant larvae	Up	1.24891	0.320672	0.00312629	751760	ZDB-GENE-060825-69	llgl1	9	8.808	high	Yes	Yes	Compara, eggNOG, Homologene, Inparanoid, OMA, orthoMCL, Panther, RoundUp, TreeFam
FBgn0040236	c11.1	Up	1.24166	0.31227	0.00141604	794708	ZDB-GENE-090806-2	mroh1	9	8.808	high	Yes	Yes	Compara, eggNOG, Homologene, Inparanoid, OMA, orthoMCL, Panther, RoundUp, TreeFam
FBgn0039208	Extended synaptotagmin-like protein 2	Up	1.22268	0.290041	0.00940856	570012	ZDB-GENE-070912-588	esyt2a	9	8.819	high	Yes	Yes	Compara, Inparanoid, OMA, OrthoDB, orthoMCL, Panther, Phylome, RoundUp, TreeFam
FBgn0038890	CG7956 gene product from transcript CG7956-RA	Up	1.21683	0.283132	0.00766785	570007	ZDB-GENE-041111-194	inpp5f	9	8.713	high	Yes	Yes	Compara, eggNOG, Homologene, OMA, orthoMCL, Panther, Phylome, RoundUp, TreeFam
FBgn0086680	ventral veins lacking	Up	1.21526	0.281264	0.00879876	30321	ZDB-GENE-980526-140	pou3f3b	9	8.709	high	Yes	Yes	Compara, eggNOG, Inparanoid, OrthoDB, orthoMCL, Panther, Phylome, RoundUp, TreeFam
FBgn0260475	CG30059 gene product from transcript CG30059-RA	Up	3.18887	1.67305	0.00141755	327635	ZDB-GENE-030131-5846	gnsb	8	7.614	moderate	Yes	No	Compara, eggNOG, OMA, OrthoDB, orthoMCL, Phylome, RoundUp, TreeFam
FBgn0014141	cheerio	Up	3.09149	1.6283	2.68e-05	570288	ZDB-GENE-041008-175	flncb	8	7.709	high	Yes	Yes	Compara, eggNOG, Inparanoid, OMA, OrthoDB, orthoMCL, RoundUp, TreeFam
FBgn0003162	Punch	Up	2.47293	1.30622	0.00395927	64263	ZDB-GENE-001205-3	gch2	8	7.715	high	Yes	Yes	Compara, eggNOG, Inparanoid, OMA, orthoMCL, Panther, Phylome, TreeFam
FBgn0030955	CG6891 gene product from transcript CG6891-RA	Up	2.35683	1.23685	0.00198475	336381	ZDB-GENE-030131-8325	cotl1	8	7.908	high	Yes	Yes	Compara, Homologene, Inparanoid, OMA, orthoMCL, Panther, RoundUp, TreeFam
FBgn0004397	Vinculin	Up	2.23046	1.15734	3.71e-05	552980	ZDB-GENE-050506-61	vcla	8	7.859	high	Yes	Yes	Compara, Inparanoid, OMA, OrthoDB, orthoMCL, Panther, Phylome, RoundUp
FBgn0034997	CG3376 gene product from transcript CG3376-RB	Up	2.20352	1.13981	0.000140022	556700	ZDB-GENE-110411-222	smpd1	8	7.803	high	Yes	Yes	Compara, eggNOG, Homologene, OMA, orthoMCL, Panther, RoundUp, TreeFam
FBgn0000083	Annexin IX	Up	2.0826	1.05839	0.000269617	368215	ZDB-GENE-030707-4	anxa11a	8	7.839	high	Yes	Yes	Compara, eggNOG, Homologene, Inparanoid, OrthoDB, orthoMCL, Panther, RoundUp
FBgn0032702	CG10376 gene product from transcript CG10376-RA	Up	1.96641	0.975562	8.03e-05	553757	ZDB-GENE-051128-2	ppm1f	8	7.808	high	Yes	Yes	Compara, eggNOG, Homologene, Inparanoid, Panther, Phylome, RoundUp, TreeFam
FBgn0000153	black	Up	1.88998	0.918373	0.00614502	492476	ZDB-GENE-041114-36	csad	8	7.614	high	Yes	Yes	Compara, eggNOG, OMA, OrthoDB, orthoMCL, Phylome, RoundUp, TreeFam
FBgn0025866	Calpain-B	Up	1.81272	0.858154	9.4e-05	445107	ZDB-GENE-010724-2	capn9	8	7.751	high	Yes	Yes	Compara, eggNOG, Homologene, OMA, OrthoDB, orthoMCL, Panther, Phylome
FBgn0004687	Myosin light chain cytoplasmic	Up	1.77142	0.824908	0.00129715	337226	ZDB-GENE-030131-9170	zgc:153867	8	7.753	high	Yes	Yes	Compara, eggNOG, Homologene, OMA, orthoMCL, Panther, Phylome, RoundUp
FBgn0040918	schlank	Up	1.75953	0.815187	0.000532185	100330155	ZDB-GENE-110719-2	cers4b	8	7.809	high	Yes	Yes	Compara, eggNOG, Inparanoid, OrthoDB, Panther, Phylome, RoundUp, TreeFam
FBgn0259175	omega	Up	1.71088	0.774737	0.000347268	100301982	ZDB-GENE-081104-277	dpp4	8	7.758	high	Yes	Yes	Compara, eggNOG, Inparanoid, OMA, orthoMCL, Panther, Phylome, RoundUp
FBgn0032006	PDGF- and VEGF-receptor related	Up	1.68611	0.7537	0.000156741	544667	ZDB-GENE-050407-1	flt1	8	7.609	high	Yes	Yes	Compara, eggNOG, Inparanoid, OrthoDB, orthoMCL, Phylome, RoundUp, TreeFam
FBgn0003660	Synaptobrevin	Up	1.64528	0.718337	0.00314034	336281	ZDB-GENE-030131-8225	vamp2	8	7.704	moderate	Yes	No	Compara, eggNOG, OrthoDB, orthoMCL, Panther, Phylome, RoundUp, TreeFam
FBgn0032456	Multidrug-Resistance like Protein 1	Up	1.6344	0.708764	0.000438761	566555	ZDB-GENE-050517-18	abcc6a	8	7.706	high	Yes	Yes	Compara, eggNOG, Inparanoid, OrthoDB, orthoMCL, Panther, Phylome, TreeFam
FBgn0000043	Actin 42A	Up	1.61547	0.691955	0.00397724	57934	ZDB-GENE-000329-1	actb1	8	7.709	moderate	Yes	No	Compara, eggNOG, Inparanoid, OMA, OrthoDB, orthoMCL, RoundUp, TreeFam
FBgn0085402	CG34373 gene product from transcript CG34373-RD	Up	1.56882	0.649682	0.000960001	403143	ZDB-GENE-040219-1	sarm1	8	7.703	high	Yes	Yes	Compara, eggNOG, Homologene, orthoMCL, Panther, Phylome, RoundUp, TreeFam
FBgn0001978	shuttle craft	Up	1.52484	0.608662	0.000370738	562071	ZDB-GENE-160728-101	si:dkey-10f23.2	8	7.808	high	Yes	Yes	Compara, eggNOG, Homologene, Inparanoid, Panther, Phylome, RoundUp, TreeFam
FBgn0025879	Tissue inhibitor of metalloproteases	Up	1.52096	0.604978	0.0011976	359835	ZDB-GENE-030612-1	timp2a	8	7.889	high	Yes	Yes	eggNOG, Inparanoid, OMA, OrthoDB, Panther, Phylome, RoundUp, TreeFam
FBgn0039580	Glutamine:fructose-6-phosphate aminotransferase 2	Up	1.44658	0.532643	0.00535102	567861	ZDB-GENE-070423-1	gfpt1	8	7.711	high	Yes	Yes	Compara, eggNOG, OMA, OrthoDB, orthoMCL, Panther, Phylome, TreeFam
FBgn0026179	schizo	Up	1.43302	0.519054	0.00118272	100148736	ZDB-GENE-120813-1	iqsec1b	8	7.799	high	Yes	Yes	Compara, eggNOG, Inparanoid, OrthoDB, orthoMCL, Panther, RoundUp, TreeFam
FBgn0038475	Keap1	Up	1.42879	0.514789	0.00320192	100003679	ZDB-GENE-080508-1	keap1b	8	7.718	high	Yes	Yes	Compara, Homologene, Inparanoid, OMA, orthoMCL, Phylome, RoundUp, TreeFam
FBgn0067102	Ceramide glucosyltransferase	Up	1.41675	0.502587	0.00140173	553944	ZDB-GENE-030131-9885	ugcg	8	7.71	high	Yes	Yes	Compara, eggNOG, Homologene, OMA, orthoMCL, Panther, Phylome, TreeFam
FBgn0005648	Pabp2	Up	1.4159	0.501724	0.00899153	406543	ZDB-GENE-040426-2401	pabpn1	8	7.609	high	Yes	Yes	Compara, eggNOG, Inparanoid, OrthoDB, orthoMCL, Phylome, RoundUp, TreeFam
FBgn0010113	headcase	Up	1.34402	0.426555	0.00428548	567088	ZDB-GENE-041001-173	heca	8	7.708	high	Yes	Yes	Compara, eggNOG, Inparanoid, orthoMCL, Panther, Phylome, RoundUp, TreeFam
FBgn0041342	Phosphocholine cytidylyltransferase 1	Up	1.33187	0.413449	0.000835647	100001552	ZDB-GENE-061220-4	pcyt1ba	8	7.708	moderate	Yes	No	Compara, eggNOG, Inparanoid, orthoMCL, Panther, Phylome, RoundUp, TreeFam
FBgn0035432	Zinc transporter 63C	Up	1.31288	0.392738	0.00516609	393853	ZDB-GENE-040426-1840	slc30a1a	8	7.748	high	Yes	Yes	Compara, eggNOG, Homologene, Inparanoid, orthoMCL, Panther, Phylome, RoundUp
FBgn0020249	steamer duck	Up	1.2811	0.357386	0.00286796	554019	ZDB-GENE-050522-236	lims1	8	7.71	high	Yes	Yes	Compara, eggNOG, Homologene, OMA, orthoMCL, Panther, Phylome, TreeFam
FBgn0031990	Phosphatidic Acid Phospholipase A1	Up	1.26615	0.340448	0.00022025	100321082	ZDB-GENE-080519-4	ddhd2	8	7.703	high	Yes	Yes	Compara, eggNOG, Homologene, orthoMCL, Panther, Phylome, RoundUp, TreeFam
FBgn0053123	Leucyl-tRNA synthetase	Up	1.25127	0.323388	0.00820259	569778	ZDB-GENE-030114-7	larsb	8	7.801	high	Yes	Yes	Compara, eggNOG, Homologene, OMA, OrthoDB, orthoMCL, Panther, TreeFam
FBgn0259984	kuzbanian	Up	1.24366	0.314595	0.00028601	393392	ZDB-GENE-071115-1	adam10b	8	7.701	high	Yes	Yes	Compara, eggNOG, Homologene, OrthoDB, orthoMCL, Panther, Phylome, TreeFam
FBgn0015806	Ribosomal protein S6 kinase	Up	1.23496	0.304462	0.00220388	562242	ZDB-GENE-091113-52	rps6kb1a	8	7.806	high	Yes	Yes	Compara, eggNOG, Inparanoid, OMA, OrthoDB, orthoMCL, Panther, TreeFam
FBgn0035049	Matrix metalloproteinase 1	Up	12.0919	3.59596	1.26e-05	566945	ZDB-GENE-030901-2	mmp14b	7	6.909	high	Yes	Yes	eggNOG, Homologene, Inparanoid, OrthoDB, orthoMCL, Panther, RoundUp
FBgn0041184	Suppressor of cytokine signaling at 36E	Up	3.40928	1.76947	8.88e-06	100003691	ZDB-GENE-030131-4065	socs9	7	6.794	high	Yes	Yes	Compara, eggNOG, OrthoDB, orthoMCL, Panther, RoundUp, TreeFam
FBgn0004396	Cyclic-AMP response element binding protein A	Up	2.96847	1.56972	0.000100445	791169	ZDB-GENE-070112-1542	creb3l2	7	6.798	high	Yes	Yes	Compara, eggNOG, Inparanoid, orthoMCL, Panther, RoundUp, TreeFam
FBgn0041182	Thiolester containing protein II	Up	2.82299	1.49723	3.71e-05	569058	ZDB-GENE-120215-253	cd109	7	6.744	high	Yes	Yes	Compara, eggNOG, OrthoDB, orthoMCL, Panther, Phylome, RoundUp
FBgn0000250	cactus	Up	2.38597	1.25457	9.26e-05	406463	ZDB-GENE-040426-2227	nfkbiaa	7	6.848	high	Yes	Yes	Compara, Homologene, Inparanoid, orthoMCL, Panther, Phylome, RoundUp
FBgn0004567	sloppy paired 2	Up	1.92763	0.946825	0.00270742	30274	ZDB-GENE-990415-267	foxg1a	7	6.899	high	Yes	Yes	Compara, Inparanoid, OrthoDB, orthoMCL, Panther, RoundUp, TreeFam
FBgn0029896	CG3168 gene product from transcript CG3168-RC	Up	1.88993	0.918333	9.21e-05	570651	ZDB-GENE-000607-80	sv2	7	6.715	high	Yes	Yes	Compara, Homologene, Inparanoid, OMA, orthoMCL, Phylome, TreeFam
FBgn0260748	CG5004 gene product from transcript CG5004-RA	Up	1.88911	0.917705	0.000145941	560668	ZDB-GENE-030131-3235	phldb2b	7	6.798	high	Yes	Yes	Compara, eggNOG, Inparanoid, orthoMCL, Panther, RoundUp, TreeFam
FBgn0052412	Glutaminyl cyclase	Up	1.85085	0.888184	0.00328284	564655	ZDB-GENE-091118-40	qpctlb	7	6.701	moderate	Yes	No	Compara, eggNOG, OrthoDB, orthoMCL, Panther, Phylome, TreeFam
FBgn0030749	Annexin B11	Up	1.83931	0.879168	3.71e-05	368215	ZDB-GENE-030707-4	anxa11a	7	6.839	moderate	Yes	No	Compara, eggNOG, Inparanoid, OrthoDB, orthoMCL, Panther, RoundUp
FBgn0004606	Zn finger homeodomain 1	Up	1.83849	0.878519	0.000596115	100003889	ZDB-GENE-070912-553	zeb2a	7	6.785	high	Yes	Yes	eggNOG, Inparanoid, OMA, orthoMCL, Panther, Phylome, TreeFam
FBgn0038341	ADAM metallopeptidase with thrombospondin type 1 motif A	Up	1.73483	0.794791	0.00147837	565145	ZDB-GENE-070814-1	adamts1	7	6.744	high	Yes	Yes	Compara, eggNOG, OrthoDB, orthoMCL, Panther, Phylome, RoundUp
FBgn0013984	Insulin-like receptor	Up	1.57874	0.65877	0.000254363	245701	ZDB-GENE-020503-1	igf1ra	7	6.868	high	Yes	Yes	eggNOG, Homologene, Inparanoid, orthoMCL, Panther, RoundUp, TreeFam
FBgn0259735	CG42389 gene product from transcript CG42389-RE	Up	1.49471	0.579864	8.03e-05	572313	ZDB-GENE-070510-1	fndc3ba	7	6.606	high	Yes	Yes	Compara, eggNOG, Inparanoid, OrthoDB, orthoMCL, Phylome, TreeFam
FBgn0019972	Death related ICE-like caspase	Up	1.43543	0.521488	0.00354899	566604	ZDB-GENE-070607-1	casp3b	7	6.779	high	Yes	Yes	eggNOG, Inparanoid, OMA, OrthoDB, orthoMCL, RoundUp, TreeFam
FBgn0014037	Su(Tpl)	Up	1.42131	0.507223	0.000734537	322997	ZDB-GENE-030131-1717	ell2	7	6.798	high	Yes	Yes	Compara, eggNOG, Inparanoid, orthoMCL, Panther, RoundUp, TreeFam
FBgn0028646	aralar1	Up	1.37817	0.46275	0.000132705	337675	ZDB-GENE-031006-11	slc25a12	7	6.851	high	Yes	Yes	Compara, Homologene, OMA, OrthoDB, orthoMCL, Panther, Phylome
FBgn0013718	nuclear fallout	Up	1.35021	0.433183	0.000438761	436806	ZDB-GENE-040718-266	rab11fip4a	7	6.748	high	Yes	Yes	Compara, eggNOG, Inparanoid, orthoMCL, Panther, Phylome, RoundUp
FBgn0039075	CG4393 gene product from transcript CG4393-RA	Up	1.3398	0.422018	0.00264525	565408	ZDB-GENE-041210-349	anks1b	7	6.815	high	Yes	Yes	Compara, eggNOG, Inparanoid, OMA, Panther, Phylome, TreeFam
FBgn0022787	Helicase 89B	Up	1.33806	0.420147	0.0060695	565357	ZDB-GENE-021025-1	btaf1	7	6.999	high	Yes	Yes	Compara, Homologene, Inparanoid, OrthoDB, Panther, RoundUp, TreeFam
FBgn0035983	CG4080 gene product from transcript CG4080-RA	Up	1.32604	0.407124	0.00160578	567818	ZDB-GENE-080204-8	2017-03-08	7	6.703	high	Yes	Yes	Compara, eggNOG, orthoMCL, Panther, Phylome, RoundUp, TreeFam
FBgn0027561	CG18659 gene product from transcript CG18659-RB	Up	1.26976	0.344559	0.00168224	556150	ZDB-GENE-060404-6	dennd1a	7	6.744	high	Yes	Yes	Compara, eggNOG, OrthoDB, orthoMCL, Panther, Phylome, RoundUp
FBgn0033714	gartenzwerg	Up	1.26106	0.334635	0.0097158	566350	ZDB-GENE-081107-54	gbf1	7	6.61	high	Yes	Yes	Compara, eggNOG, Homologene, OMA, orthoMCL, Phylome, TreeFam
FBgn0040238	Bestrophin 1	Up	1.26036	0.333839	0.00147437	560608	ZDB-GENE-110411-214	best1	7	6.806	high	Yes	Yes	Compara, eggNOG, Inparanoid, OrthoDB, Panther, Phylome, TreeFam
FBgn0020762	ABC transporter expressed in trachea	Up	1.20362	0.267379	0.0091846	564842	ZDB-GENE-050517-39	abcg4a	7	6.801	high	Yes	Yes	Compara, eggNOG, Homologene, OrthoDB, Panther, Phylome, TreeFam
FBgn0014018	Relish	Up	8.06427	3.01154	5.5e-06	415100	ZDB-GENE-030131-6701	nfkb2	6	5.848	high	Yes	Yes	Compara, Inparanoid, orthoMCL, Panther, Phylome, RoundUp
FBgn0260632	dorsal	Up	3.79863	1.92548	5.26e-05	415099	ZDB-GENE-040825-4	rela	6	5.803	high	Yes	Yes	Compara, eggNOG, Panther, Phylome, RoundUp, TreeFam
FBgn0001168	hairy	Up	2.79352	1.48208	0.000212005	140613	ZDB-GENE-011213-1	her9	6	5.831	moderate	Yes	No	Compara, eggNOG, Homologene, OrthoDB, orthoMCL, Panther
FBgn0033153	Growth arrest and DNA damage-inducible 45	Up	2.51797	1.33226	8e-05	402991	ZDB-GENE-040426-1882	gadd45ga	6	5.878	high	Yes	Yes	Inparanoid, orthoMCL, Panther, Phylome, RoundUp, TreeFam
FBgn0031362	CG17646 gene product from transcript CG17646-RB	Up	2.38787	1.25572	0.000211042	564842	ZDB-GENE-050517-39	abcg4a	6	5.801	moderate	Yes	No	Compara, eggNOG, OrthoDB, Panther, Phylome, TreeFam
FBgn0037720	CG8312 gene product from transcript CG8312-RA	Up	2.30679	1.20589	0.000132701	334166	ZDB-GENE-030131-6098	fam43a	6	5.743	high	Yes	Yes	Compara, eggNOG, orthoMCL, Panther, Phylome, RoundUp
FBgn0243512	puckered	Up	2.06784	1.04812	0.000140022	100007304	ZDB-GENE-091204-18	si:dkey-175m17.7	6	5.834	high	Yes	Yes	Compara, eggNOG, OrthoDB, orthoMCL, Panther, RoundUp
FBgn0028983	Serpin 55B	Up	2.02489	1.01784	0.00361668	557627	ZDB-GENE-060503-390	serpini1	6	5.841	high	Yes	Yes	Compara, Homologene, OrthoDB, orthoMCL, Panther, Phylome
FBgn0051314	Meltrin	Up	1.92077	0.941686	0.000140022	563275	ZDB-GENE-070809-1	adam12	6	5.948	high	Yes	Yes	Compara, eggNOG, Inparanoid, OMA, Panther, RoundUp
FBgn0011274	Dorsal-related immunity factor	Up	1.89777	0.924306	0.000445043	415099	ZDB-GENE-040825-4	rela	6	5.908	high	Yes	Yes	Compara, Inparanoid, Panther, Phylome, RoundUp, TreeFam
FBgn0030993	Mec2	Up	1.86899	0.902257	0.00226594	550260	ZDB-GENE-050417-63	zgc:112408	6	5.861	high	Yes	Yes	eggNOG, Homologene, OrthoDB, orthoMCL, Panther, TreeFam
FBgn0033763	CG8646 gene product from transcript CG8646-RA	Up	1.79722	0.84577	0.00179923	563783	-	LOC563783	6	5.708	moderate	Yes	No	Compara, eggNOG, Inparanoid, Phylome, RoundUp, TreeFam
FBgn0020304	drongo	Up	1.62515	0.700574	5.86e-05	327597	ZDB-GENE-030131-5808	agfg1a	6	5.605	high	Yes	Yes	Compara, eggNOG, Inparanoid, orthoMCL, Phylome, TreeFam
FBgn0260635	Death-associated inhibitor of apoptosis 1	Up	1.60705	0.684418	0.000311286	373107	ZDB-GENE-030825-6	birc2	6	5.901	moderate	Yes	No	Compara, eggNOG, OMA, OrthoDB, Panther, TreeFam
FBgn0000256	cappuccino	Up	1.60157	0.679484	0.000138924	566432	ZDB-GENE-080225-35	fmn2b	6	5.838	high	Yes	Yes	Compara, eggNOG, Inparanoid, orthoMCL, Panther, RoundUp
FBgn0033177	CG11141 gene product from transcript CG11141-RB	Up	1.59439	0.673003	0.00270866	569212	ZDB-GENE-060503-358	tecpr2	6	5.844	high	Yes	Yes	Compara, OrthoDB, orthoMCL, Panther, Phylome, RoundUp
FBgn0015803	rho-type guanine exchange factor	Up	1.51381	0.598186	9.36e-05	558288	ZDB-GENE-101013-2	arhgef6	6	5.838	high	Yes	Yes	Compara, eggNOG, Inparanoid, orthoMCL, Panther, RoundUp
FBgn0260049	flare	Up	1.50137	0.586284	0.000212005	394014	ZDB-GENE-040426-804	wdr1	6	5.77	high	Yes	Yes	eggNOG, Homologene, orthoMCL, Panther, Phylome, TreeFam
FBgn0016794	daughter of sevenless	Up	1.48594	0.571379	0.000398314	406666	ZDB-GENE-040426-2674	gab1	6	5.898	high	Yes	Yes	Compara, eggNOG, Inparanoid, Panther, RoundUp, TreeFam
FBgn0011672	Malvolio	Up	1.40492	0.490485	0.00354746	678623	ZDB-GENE-021115-1	slc11a2	6	5.6	high	Yes	Yes	Compara, eggNOG, Homologene, orthoMCL, Phylome, TreeFam
FBgn0034434	Rad, Gem/Kir family member 1	Up	1.34088	0.423183	0.000291774	327396	ZDB-GENE-030131-5607	rrad	6	5.803	high	Yes	Yes	Compara, eggNOG, Panther, Phylome, RoundUp, TreeFam
FBgn0040765	CG33473 gene product from transcript CG33473-RB	Up	1.33017	0.411606	0.00146768	280650	ZDB-GENE-021115-9	klf6a	6	5.894	high	Yes	Yes	Compara, OrthoDB, orthoMCL, Panther, RoundUp, TreeFam
FBgn0015589	APC-like	Up	1.20838	0.273073	0.00233124	565771	ZDB-GENE-090422-1	apc2	6	5.791	high	Yes	Yes	Compara, eggNOG, OrthoDB, orthoMCL, Panther, TreeFam
FBgn0036101	Ninjurin A	Up	14.4665	3.85464	1.35e-05	100150223	ZDB-GENE-141216-96	si:ch1073-278o19.1	5	4.79	moderate	Yes	No	Compara, eggNOG, orthoMCL, Panther, TreeFam
FBgn0005660	Ets at 21C	Up	10.8238	3.43614	1.35e-05	30619	ZDB-GENE-980526-426	fli1a	5	4.914	moderate	Yes	No	eggNOG, OrthoDB, Panther, Phylome, RoundUp
FBgn0003888	beta-Tubulin at 60D	Up	4.81326	2.26702	8e-05	550458	ZDB-GENE-070424-195	tubb6	5	4.871	high	Yes	Yes	eggNOG, OrthoDB, Panther, Phylome, TreeFam
FBgn0035806	Peptidoglycan recognition protein SD	Up	3.54416	1.82544	0.000176455	553387	ZDB-GENE-050419-71	pglyrp5	5	4.891	high	Yes	Yes	Compara, OrthoDB, orthoMCL, Panther, TreeFam
FBgn0030808	Rho GTPase activating protein at 15B	Up	3.45527	1.7888	9.59e-06	558931	ZDB-GENE-091019-1	arap3	5	4.693	high	Yes	Yes	Compara, eggNOG, orthoMCL, RoundUp, TreeFam
FBgn0033388	CG8046 gene product from transcript CG8046-RB	Up	2.55535	1.35352	0.00286796	100137120	ZDB-GENE-080215-21	zgc:174356	5	4.895	high	Yes	Yes	Compara, eggNOG, Inparanoid, Panther, TreeFam
FBgn0037167	CG11425 gene product from transcript CG11425-RA	Up	2.45626	1.29647	0.00902971	335485	ZDB-GENE-030131-7425	plpp2b	5	4.841	moderate	Yes	No	Compara, eggNOG, OrthoDB, Panther, Phylome
FBgn0004635	rhomboid	Up	2.40543	1.2663	0.000575074	100887821	ZDB-GENE-120529-2	rhbdl1	5	4.891	moderate	Yes	No	Compara, eggNOG, OrthoDB, Panther, TreeFam
FBgn0003068	period	Up	2.23981	1.16338	0.000171484	140633	ZDB-GENE-011220-2	per2	5	4.938	high	Yes	Yes	Compara, eggNOG, Inparanoid, Panther, RoundUp
FBgn0010441	pelle	Up	2.23794	1.16217	0.00301464	569226	ZDB-GENE-071116-5	irak1	5	4.938	high	Yes	Yes	Compara, eggNOG, Inparanoid, Panther, RoundUp
FBgn0050280	CG30280 gene product from transcript CG30280-RA	Up	2.07667	1.05427	0.000430304	567525	ZDB-GENE-070424-245	fibcd1	5	4.806	high	Yes	Yes	eggNOG, Homologene, Inparanoid, OrthoDB, orthoMCL
FBgn0001297	kayak	Up	2.00488	1.00351	5.86e-05	394198	ZDB-GENE-031222-4	fosab	5	4.893	high	Yes	Yes	Compara, eggNOG, Panther, RoundUp, TreeFam
FBgn0046687	trapped in endoderm-1	Up	1.9493	0.962955	0.00036634	30668	ZDB-GENE-990415-156	mtnr1bb	5	4.718	high	Yes	Yes	eggNOG, Inparanoid, orthoMCL, Phylome, RoundUp
FBgn0031799	Pez	Up	1.88041	0.911044	0.000742313	799627	ZDB-GENE-080102-4	ptpn21	5	4.9	high	Yes	Yes	Compara, OMA, orthoMCL, Panther, TreeFam
FBgn0039415	CG6142 gene product from transcript CG6142-RA	Up	1.79999	0.847985	0.00866411	100331020	ZDB-GENE-120111-1	chdh	5	4.845	moderate	Yes	No	Compara, eggNOG, Inparanoid, Panther, Phylome
FBgn0035539	slowdown	Up	1.79518	0.844129	0.00070406	678640	ZDB-GENE-040429-2	egfl7	5	4.9	high	Yes	Yes	Compara, Homologene, Panther, Phylome, TreeFam
FBgn0004387	Kinesin-like protein at 98A	Up	1.77343	0.826542	5.34e-05	567045	ZDB-GENE-070424-241	kif16bb	5	4.79	high	Yes	Yes	Compara, eggNOG, orthoMCL, Panther, TreeFam
FBgn0038721	subdued	Up	1.74745	0.805255	0.00139244	100534737	ZDB-GENE-091013-2	ano5a	5	4.764	moderate	Yes	No	eggNOG, OrthoDB, orthoMCL, RoundUp, TreeFam
FBgn0030525	CG10996 gene product from transcript CG10996-RA	Up	1.66275	0.73357	0.00622189	436646	ZDB-GENE-040718-66	galm	5	4.74	moderate	Yes	No	Compara, eggNOG, orthoMCL, Panther, Phylome
FBgn0039209	Repressed by TOR	Up	1.63373	0.708168	0.000225802	100149876	ZDB-GENE-120203-3	crebrf	5	4.893	high	Yes	Yes	Compara, eggNOG, Panther, RoundUp, TreeFam
FBgn0037896	ninaG	Up	1.53507	0.618308	0.00109591	100331020	ZDB-GENE-120111-1	chdh	5	4.8	moderate	Yes	No	Compara, eggNOG, Panther, Phylome, TreeFam
FBgn0035087	CG2765 gene product from transcript CG2765-RE	Up	1.45406	0.540086	0.00600657	30600	ZDB-GENE-990415-81	mid1ip1a	5	4.966	high	Yes	Yes	Inparanoid, OrthoDB, orthoMCL, Panther, TreeFam
FBgn0028985	Serpin 42Da	Up	1.39109	0.476219	0.00843363	557627	ZDB-GENE-060503-390	serpini1	5	4.741	moderate	Yes	No	Compara, Homologene, OrthoDB, orthoMCL, Phylome
FBgn0259165	CG42270 gene product from transcript CG42270-RC	Up	1.3188	0.39923	0.000590433	793730	ZDB-GENE-070912-180	rasal2	5	4.938	high	Yes	Yes	Compara, eggNOG, Inparanoid, Panther, RoundUp
FBgn0250818	Glucose transporter 4 enhancer factor	Up	1.21303	0.27862	0.00845137	560056	ZDB-GENE-060503-775	znf704	5	4.938	high	Yes	Yes	Compara, eggNOG, Inparanoid, Panther, RoundUp
FBgn0030310	Peptidoglycan recognition protein SA	Up	17.2007	4.1044	1.35e-05	568634	ZDB-GENE-071227-1	pglyrp2	4	4.064	moderate	Yes	No	OrthoDB, Panther, RoundUp, TreeFam
FBgn0034094	Transferrin 3	Up	6.10837	2.61079	3.35e-05	100000381	ZDB-GENE-080204-110	zgc:172271	4	3.9	moderate	Yes	No	Compara, Panther, Phylome, TreeFam
FBgn0000527	ebony	Up	4.76439	2.25229	3.78e-05	570338	ZDB-GENE-041210-322	aasdh	4	3.733	moderate	Yes	No	Compara, eggNOG, orthoMCL, RoundUp
FBgn0041180	Thiolester containing protein IV	Up	3.64638	1.86647	8.47e-05	569058	ZDB-GENE-120215-253	cd109	4	3.84	moderate	Yes	No	Compara, orthoMCL, Panther, Phylome
FBgn0050115	Guanine nucleotide exchange factor in mesoderm	Up	3.47042	1.79511	3.6e-06	101886323	-	plekhg3	4	3.791	high	Yes	Yes	Compara, eggNOG, OrthoDB, TreeFam
FBgn0010223	G protein alpha 73B	Up	2.47684	1.3085	0.000528403	557353	ZDB-GENE-090417-2	gnas	4	3.961	moderate	Yes	No	eggNOG, OrthoDB, Panther, TreeFam
FBgn0001230	Heat shock protein 68	Up	2.45937	1.29829	0.00649565	30671	ZDB-GENE-110713-1	hsp70.3	4	3.901	moderate	Yes	No	eggNOG, OrthoDB, orthoMCL, Panther
FBgn0024988	CG14801 gene product from transcript CG14801-RB	Up	2.33805	1.22531	3.71e-05	564848	ZDB-GENE-061013-448	zgc:152968	4	3.961	moderate	Yes	No	eggNOG, OrthoDB, Panther, TreeFam
FBgn0043575	Peptidoglycan recognition protein SC2	Up	2.25031	1.17012	0.00232754	571817	ZDB-GENE-071227-2	pglyrp6	4	4.004	moderate	Yes	No	OrthoDB, orthoMCL, Panther, RoundUp
FBgn0000472	myc	Up	2.08538	1.06031	0.00036634	393141	ZDB-GENE-040426-780	mycb	4	3.933	high	Yes	Yes	Compara, orthoMCL, Panther, RoundUp
FBgn0050281	CG30281 gene product from transcript CG30281-RA	Up	2.05451	1.03879	0.001139	567525	ZDB-GENE-070424-245	fibcd1	4	3.906	moderate	Yes	No	eggNOG, Homologene, Inparanoid, OrthoDB
FBgn0002930	necrotic	Up	2.04027	1.02876	0.000787053	557627	ZDB-GENE-060503-390	serpini1	4	3.941	moderate	Yes	No	Compara, OrthoDB, Panther, Phylome
FBgn0005612	Sox box protein 14	Up	2.00738	1.00532	3.35e-05	562381	ZDB-GENE-040724-33	sox12	4	3.943	high	Yes	Yes	Compara, Panther, Phylome, RoundUp
FBgn0034194	CG15611 gene product from transcript CG15611-RB	Up	2.00097	1.0007	0.000187597	678652	ZDB-GENE-060421-7244	kalrnb	4	3.915	moderate	Yes	No	eggNOG, Inparanoid, Panther, Phylome
FBgn0000442	Protein kinase, cGMP-dependent at 21D	Up	1.92662	0.946073	0.00151388	100125912	ZDB-GENE-060531-80	prkg2	4	3.801	high	Yes	Yes	eggNOG, Homologene, OrthoDB, orthoMCL
FBgn0036683	CG14060 gene product from transcript CG14060-RB	Up	1.82839	0.87057	0.000650869	567180	ZDB-GENE-081104-446	arhgef16	4	3.933	high	Yes	Yes	Compara, eggNOG, Panther, RoundUp
FBgn0033889	CG6701 gene product from transcript CG6701-RA	Up	1.76626	0.820696	0.00216545	555950	ZDB-GENE-060526-371	mov10b.2	4	3.89	high	Yes	Yes	Compara, eggNOG, Panther, TreeFam
FBgn0041582	tamo	Up	1.76373	0.818633	0.00029784	568830	ZDB-GENE-070822-5	spata2	4	3.963	high	Yes	Yes	eggNOG, Panther, RoundUp, TreeFam
FBgn0025701	CG14709 gene product from transcript CG14709-RA	Up	1.70507	0.769833	0.00396002	368620	ZDB-GENE-030616-511	abcc4	4	3.811	moderate	Yes	No	eggNOG, Homologene, OrthoDB, Phylome
FBgn0027593	Ephexin	Up	1.69491	0.76121	4.87e-06	567180	ZDB-GENE-081104-446	arhgef16	4	3.933	high	Yes	Yes	Compara, eggNOG, Panther, RoundUp
FBgn0003963	u-shaped	Up	1.54284	0.625593	0.000290428	568996	ZDB-GENE-060130-4	zfpm2a	4	4.075	high	Yes	Yes	Inparanoid, OMA, Panther, TreeFam
FBgn0026602	Ady43A	Up	1.53909	0.622075	7.22e-05	368220	ZDB-GENE-030425-3	adka	4	3.89	moderate	Yes	No	Compara, eggNOG, Panther, TreeFam
FBgn0025631	moody	Up	1.49566	0.580787	0.0010811	100126017	ZDB-GENE-070928-33	gpr84	4	3.743	high	Yes	Yes	Compara, orthoMCL, Phylome, RoundUp
FBgn0000097	anterior open	Up	1.43214	0.518173	0.000216906	100009655	ZDB-GENE-070209-53	etv7	4	3.7	high	Yes	Yes	Compara, eggNOG, Phylome, TreeFam
FBgn0086708	starvin	Up	1.40444	0.489994	0.00396476	100001980	ZDB-GENE-030131-5484	bag4	4	3.933	high	Yes	Yes	Compara, eggNOG, Panther, RoundUp
FBgn0052306	Supervillin	Up	1.37798	0.462557	0.00557605	30112	ZDB-GENE-990706-5	svila	4	4.038	high	Yes	Yes	Compara, Inparanoid, Panther, RoundUp
FBgn0030696	CG8509 gene product from transcript CG8509-RA	Up	1.33185	0.413429	0.00687206	445031	ZDB-GENE-040801-11	ppp2r4	4	3.87	moderate	Yes	No	eggNOG, Panther, Phylome, TreeFam
FBgn0033397	Cyp4p3	Up	1.26961	0.34438	0.00656221	387527	ZDB-GENE-031219-3	cyp4t8	4	3.901	high	Yes	Yes	eggNOG, OrthoDB, orthoMCL, Panther
FBgn0035347	CG33232 gene product from transcript CG33232-RD	Up	1.25366	0.326142	0.000787053	30112	ZDB-GENE-990706-5	svila	4	4.038	high	Yes	Yes	Compara, Inparanoid, Panther, RoundUp
FBgn0031214	CG11374 gene product from transcript CG11374-RB	Up	1.22774	0.296003	0.00516609	327284	ZDB-GENE-040718-159	lgals9l3	4	3.935	moderate	Yes	No	Compara, eggNOG, Inparanoid, Panther
FBgn0043578	CG9681 gene product from transcript CG9681-RA	Up	16.5755	4.05098	8e-05	553387	ZDB-GENE-050419-71	pglyrp5	3	2.861	moderate	Yes	No	eggNOG, OrthoDB, TreeFam
FBgn0085378	staccato	Up	3.96133	1.98598	2.36e-05	564728	ZDB-GENE-130530-863	baiap3	3	2.79	moderate	Yes	No	Compara, eggNOG, TreeFam
FBgn0029831	CG5966 gene product from transcript CG5966-RA	Up	3.79026	1.9223	0.00832445	334017	ZDB-GENE-030131-5949	pla1a	3	3.108	high	Yes	Yes	Inparanoid, Panther, RoundUp
FBgn0044826	Pak3	Up	2.875	1.52356	1.9e-05	373103	ZDB-GENE-030826-29	pak1	3	2.9	moderate	Yes	No	eggNOG, orthoMCL, Panther
FBgn0003328	scab	Up	2.2275	1.15542	0.000323882	394012	ZDB-GENE-040426-1129	itga9	3	3.04	high	Yes	Yes	Compara, OMA, Panther
FBgn0050159	CG30159 gene product from transcript CG30159-RA	Up	2.18639	1.12855	4.78e-05	565816	ZDB-GENE-061121-2	c18h3orf33	3	3.001	high	Yes	Yes	OrthoDB, orthoMCL, Panther
FBgn0035262	CG18171 gene product from transcript CG18171-RA	Up	2.1258	1.088	0.00124649	100331698	ZDB-GENE-120406-12	tcte1	3	2.97	moderate	Yes	No	Panther, Phylome, TreeFam
FBgn0029508	Tetraspanin 42Ea	Up	2.06308	1.0448	0.000789285	321461	ZDB-GENE-030131-180	cd63	3	3.011	moderate	Yes	No	OrthoDB, Panther, Phylome
FBgn0024315	Picot	Up	2.03188	1.02281	5.18e-05	767760	ZDB-GENE-060929-1158	slc17a5	3	3.001	moderate	Yes	No	eggNOG, OrthoDB, Panther
FBgn0029507	Tetraspanin 42Ed	Up	1.86135	0.896346	0.00705207	321461	ZDB-GENE-030131-180	cd63	3	3.011	moderate	Yes	No	OrthoDB, Panther, Phylome
FBgn0031037	CG14207 gene product from transcript CG14207-RB	Up	1.61372	0.690392	0.000789285	368243	ZDB-GENE-030326-4	hspb1	3	3.003	moderate	Yes	No	eggNOG, Panther, RoundUp
FBgn0053234	CG33234 gene product from transcript CG33234-RB	Up	1.57855	0.658599	0.00717982	570651	ZDB-GENE-000607-80	sv2	3	2.74	moderate	Yes	No	Compara, eggNOG, Phylome
FBgn0243516	Verprolin 1	Up	1.5548	0.636728	0.000254579	100151491	ZDB-GENE-110815-1	wipf1b	3	2.96	high	Yes	Yes	orthoMCL, Panther, TreeFam
FBgn0029114	Tollo	Up	1.46906	0.554898	0.00845618	403126	ZDB-GENE-040219-7	tlr3	3	2.86	high	Yes	Yes	eggNOG, Homologene, TreeFam
FBgn0035610	Leucokinin receptor	Up	1.38803	0.473041	0.000698821	555482	ZDB-GENE-090312-106	tacr3a	3	3.01	moderate	Yes	No	eggNOG, OMA, Panther
FBgn0038803	CG5191 gene product from transcript CG5191-RE	Up	1.37055	0.454754	0.00602593	436973	ZDB-GENE-040718-453	faah2a	3	2.96	moderate	Yes	No	eggNOG, Panther, TreeFam
FBgn0037539	CG10435 gene product from transcript CG10435-RA	Up	1.33607	0.417995	0.00538389	393183	ZDB-GENE-040426-950	ubap1	3	3.061	high	Yes	Yes	OrthoDB, Panther, TreeFam
FBgn0033212	Leucine-rich repeat	Up	1.3092	0.388684	0.000645342	567758	ZDB-GENE-050419-197	rltpr	3	3.065	high	Yes	Yes	Inparanoid, Panther, TreeFam
FBgn0036518	Rho GTPase activating protein at 71E	Up	1.2919	0.369496	0.00459985	393842	ZDB-GENE-040426-1877	tagapa	3	3.003	high	Yes	Yes	eggNOG, Panther, RoundUp
FBgn0031973	CG7219 gene product from transcript CG7219-RA	Up	12.3626	3.62791	9.4e-05	30449	ZDB-GENE-990415-93	serpinh1b	2	2.03	high	Yes	Yes	Compara, Panther
FBgn0038299	Serpin 88Eb	Up	8.12444	3.02227	2.83e-05	557627	ZDB-GENE-060503-390	serpini1	2	2	moderate	Yes	No	orthoMCL, Panther
FBgn0027584	CG4757 gene product from transcript CG4757-RA	Up	5.49579	2.45833	0.000466523	566132	ZDB-GENE-061013-99	ces2	2	1.905	moderate	Yes	No	eggNOG, Inparanoid
FBgn0010038	Glutathione S transferase D2	Up	3.91819	1.97019	0.000856281	393556	ZDB-GENE-040426-1491	gstt1b	2	1.8	moderate	Yes	No	eggNOG, orthoMCL
FBgn0060296	painless	Up	3.43448	1.78009	2.84e-05	474353	ZDB-GENE-050106-1	trpa1b	2	2	moderate	Yes	No	eggNOG, Panther
FBgn0037396	CG11459 gene product from transcript CG11459-RA	Up	2.74824	1.45851	0.00231753	324818	ZDB-GENE-030131-3539	ctsh	2	2	high	Yes	Yes	eggNOG, Panther
FBgn0053256	Limpet	Up	2.14126	1.09846	0.00516609	445277	ZDB-GENE-040808-49	fhl2a	2	2.003	high	Yes	Yes	Homologene, RoundUp
FBgn0087007	big bang	Up	2.09437	1.06652	0.000493694	336478	ZDB-GENE-030131-8422	si:dkey-92i15.4	2	2	high	Yes	Yes	eggNOG, Panther
FBgn0036673	CG11915 gene product from transcript CG11915-RA	Up	2.0523	1.03724	0.00623993	445277	ZDB-GENE-040808-49	fhl2a	2	2.003	high	Yes	Yes	Homologene, RoundUp
FBgn0038720	CG6231 gene product from transcript CG6231-RC	Up	1.98939	0.992325	0.00122455	799908	ZDB-GENE-091118-62	slc22a21	2	2	moderate	Yes	No	eggNOG, Panther
FBgn0010238	Lachesin	Up	1.89478	0.922031	5.34e-05	445374	ZDB-GENE-040822-27	negr1	2	2.003	moderate	Yes	No	Homologene, RoundUp
FBgn0032730	CG10431 gene product from transcript CG10431-RA	Up	1.75811	0.814023	0.000941041	692315	ZDB-GENE-060519-9	thap1	2	2.004	high	Yes	Yes	OrthoDB, RoundUp
FBgn0023479	Tequila	Up	1.72447	0.786152	0.00117811	566809	ZDB-GENE-090313-45	prss12	2	1.903	high	Yes	Yes	orthoMCL, RoundUp
FBgn0259938	clockwork orange	Up	1.59339	0.672102	0.00580281	323656	ZDB-GENE-030131-2376	her8a	2	2	moderate	Yes	No	eggNOG, Panther
FBgn0030748	TNF-receptor-associated factor-like	Up	1.56129	0.642739	0.00147837	554561	ZDB-GENE-030131-5735	traf6	2	2.06	moderate	Yes	No	Panther, TreeFam
FBgn0015372	RabX1	Up	1.54913	0.63146	0.00490027	393945	ZDB-GENE-040122-3	rab5ab	2	1.901	moderate	Yes	No	eggNOG, OrthoDB
FBgn0036672	Limpet	Up	1.49525	0.580385	0.000107892	445277	ZDB-GENE-040808-49	fhl2a	2	2.003	high	Yes	Yes	Homologene, RoundUp
FBgn0035542	Diabetes and obesity regulated	Up	1.45672	0.542726	0.00438633	568021	ZDB-GENE-031018-3	tp53inp1	2	2.03	high	Yes	Yes	Compara, Panther
FBgn0260458	Peptidoglycan recognition protein LD	Up	1.38392	0.468765	0.00582286	568634	ZDB-GENE-071227-1	pglyrp2	2	2.06	moderate	Yes	No	Panther, TreeFam
FBgn0261258	regeneration	Up	1.37074	0.454958	0.00160332	560038	ZDB-GENE-041210-285	si:ch211-282j17.1	2	1.911	high	Yes	Yes	OrthoDB, Phylome
FBgn0035708	CG8398 gene product from transcript CG8398-RD	Up	1.3182	0.398571	0.0010811	565970	ZDB-GENE-030829-3	btbd2a	2	2	high	Yes	Yes	eggNOG, Panther
FBgn0036312	CG17667 gene product from transcript CG17667-RA	Up	1.30815	0.387532	0.00267933	799882	ZDB-GENE-141216-65	lrrc38b	2	2.01	high	Yes	Yes	Panther, Phylome
FBgn0010877	lethal (3) 05822	Up	1.29986	0.378362	0.00484421	553811	ZDB-GENE-050522-481	sh3d19	2	1.89	high	Yes	Yes	Compara, TreeFam
FBgn0031560	CG16713 gene product from transcript CG16713-RA	Up	8.44878	3.07874	0.000140022	406570	ZDB-GENE-040426-2465	wfikkn1	1	1.1	low	Yes	No	Panther
FBgn0032973	CG6675 gene product from transcript CG6675-RB	Up	7.46458	2.90006	0.0017621	334017	ZDB-GENE-030131-5949	pla1a	1	1.003	low	Yes	No	RoundUp
FBgn0035501	CG1299 gene product from transcript CG1299-RA	Up	5.03842	2.33297	3.71e-05	777629	ZDB-GENE-061103-613	st14b	1	1.1	low	Yes	No	Panther
FBgn0036287	CG10663 gene product from transcript CG10663-RC	Up	4.50213	2.17061	2.18e-05	566096	ZDB-GENE-030131-1259	hp	1	1.1	low	Yes	Yes	Panther
FBgn0051955	CG31955 gene product from transcript CG31955-RA	Up	4.05183	2.01857	0.000787053	554366	ZDB-GENE-050522-508	chtf18	1	0.9	low	Yes	No	eggNOG
FBgn0039759	CG9733 gene product from transcript CG9733-RA	Up	3.8427	1.94212	0.000893494	777629	ZDB-GENE-061103-613	st14b	1	1.1	low	Yes	No	Panther
FBgn0014380	rho-like	Up	3.65592	1.87023	0.000206789	100005849	ZDB-GENE-031002-10	rhov	1	0.9	low	Yes	No	eggNOG
FBgn0037515	Serine protease 7	Up	3.65354	1.86929	9.87e-05	777629	ZDB-GENE-061103-613	st14b	1	1.1	low	Yes	No	Panther
FBgn0038465	Immune-regulated catalase	Up	3.54584	1.82613	0.000220903	246227	ZDB-GENE-020530-2	ptgs2a	1	0.9	low	Yes	No	eggNOG
FBgn0033033	scarface	Up	3.47359	1.79643	0.000532185	359826	ZDB-GENE-030714-2	f9a	1	0.91	low	Yes	Yes	Phylome
FBgn0031561	Immune induced molecule 33	Up	3.39404	1.763	0.00380307	359833	ZDB-GENE-030711-1	tfpia	1	0.9	low	Yes	No	eggNOG
FBgn0027563	CG9631 gene product from transcript CG9631-RA	Up	3.37688	1.75569	0.00272826	678552	ZDB-GENE-060421-7346	f9b	1	1.01	low	Yes	Yes	OMA
FBgn0039593	Stress induced DNase	Up	3.22451	1.68908	0.00568213	100002293	ZDB-GENE-050522-402	endog	1	1.1	low	Yes	No	Panther
FBgn0030309	CG1572 gene product from transcript CG1572-RA	Up	2.99808	1.58404	5.18e-05	664695	ZDB-GENE-060312-11	zgc:136605	1	1.1	low	Yes	No	Panther
FBgn0032805	CG10337 gene product from transcript CG10337-RA	Up	2.98273	1.57664	0.000390904	450082	ZDB-GENE-041010-205	cyb561d2	1	1.1	low	Yes	No	Panther
FBgn0033188	Death resistor Adh domain containing target	Up	2.67131	1.41755	0.00022025	368752	ZDB-GENE-030616-178	vat1	1	0.9	low	Yes	Yes	eggNOG
FBgn0028990	Serpin-27A	Up	2.41018	1.26914	0.000941041	563663	ZDB-GENE-061215-114	serpinf2b	1	1.1	low	Yes	Yes	Panther
FBgn0051038	CG31038 gene product from transcript CG31038-RA	Up	2.20658	1.14181	0.000113597	100151239	ZDB-GENE-091204-269	fam89b	1	1.1	low	Yes	No	Panther
FBgn0000636	Fasciclin 3	Up	2.19029	1.13112	9.36e-05	100136836	ZDB-GENE-090224-1	pvrl1a	1	1.1	low	Yes	Yes	Panther
FBgn0034724	babos	Up	2.12227	1.08561	9.8e-05	568643	ZDB-GENE-050310-7	dscama	1	0.9	low	Yes	No	eggNOG
FBgn0259169	Rho GTPase activating protein at 18B	Up	2.10819	1.076	1.2e-05	100333199	ZDB-GENE-121116-6	syde2	1	1.1	low	Yes	No	Panther
FBgn0046685	Wsck	Up	2.00251	1.00181	0.000324284	798906	ZDB-GENE-990415-261	itk	1	1.1	low	Yes	No	Panther
FBgn0037207	Mesoderm-expressed 2	Up	1.84891	0.886674	0.000410161	768145	ZDB-GENE-061013-458	zgc:152938	1	1.1	low	Yes	No	Panther
FBgn0038638	CG7702 gene product from transcript CG7702-RB	Up	1.84164	0.880994	0.000920634	373095	ZDB-GENE-030827-4	tpbgl	1	1.1	low	Yes	No	Panther
FBgn0033928	Arc2	Up	1.83475	0.875582	0.00414345	503528	ZDB-GENE-050220-6	zgc:113436	1	1.001	low	Yes	Yes	OrthoDB
FBgn0039130	CG5854 gene product from transcript CG5854-RA	Up	1.71691	0.779817	0.00599297	327462	ZDB-GENE-030131-5673	hsd3b7	1	0.9	low	Yes	No	eggNOG
FBgn0034049	bedraggled	Up	1.66009	0.731265	1.54e-05	100150665	ZDB-GENE-130411-2	slc6a14	1	1.1	low	Yes	No	Panther
FBgn0035132	methuselah-like 10	Up	1.64136	0.71489	0.00599297	100537132	ZDB-GENE-121214-165	adgrf11	1	1.1	low	Yes	No	Panther
FBgn0034312	CG10916 gene product from transcript CG10916-RA	Up	1.60545	0.682981	0.000323882	561226	ZDB-GENE-030131-9439	lnx1	1	1.003	low	Yes	No	RoundUp
FBgn0032310	CG17086 gene product from transcript CG17086-RA	Up	1.58426	0.663813	0.00022025	100151163	ZDB-GENE-090505-4	erlin2	1	1.001	low	Yes	No	OrthoDB
FBgn0036373	Tondu-domain-containing Growth Inhibitor	Up	1.57915	0.659151	0.00832499	101886496	ZDB-GENE-100922-230	vgll4a	1	1.1	low	Yes	Yes	Panther
FBgn0036968	CG6680 gene product from transcript CG6680-RA	Up	1.56957	0.650366	0.00147837	563663	ZDB-GENE-061215-114	serpinf2b	1	1.1	low	Yes	Yes	Panther
FBgn0260477	CG30283 gene product from transcript CG30283-RA	Up	1.51701	0.60123	0.00642813	567711	ZDB-GENE-050208-780	si:dkey-21e2.15	1	1.001	low	Yes	Yes	OrthoDB
FBgn0013955	Activated Cdc42 kinase-like	Up	1.45487	0.540895	0.00183398	405769	ZDB-GENE-040702-3	syk	1	0.91	low	Yes	No	Phylome
FBgn0043903	domeless	Up	1.42808	0.514073	0.000909848	573301	ZDB-GENE-041114-92	nexn	1	1.1	low	Yes	Yes	Panther
FBgn0053936	CG33936 gene product from transcript CG33936-RB	Up	1.40878	0.494443	9.21e-05	336461	ZDB-GENE-030131-8405	zfand6	1	1.001	low	Yes	No	OrthoDB
FBgn0032469	CG9932 gene product from transcript CG9932-RA	Up	1.35881	0.442341	0.00164208	100003733	ZDB-GENE-031118-80	zfp64	1	1.1	low	Yes	Yes	Panther
FBgn0038535	aluminum tubes	Up	1.25167	0.323852	0.00202405	553448	ZDB-GENE-030131-9795	rrbp1a	1	1.1	low	Yes	Yes	Panther

## Sheet: Zebrafish Down
Below are the zebrafish homologs of Drosophila genes significantly (p<.03) downregualted 5-hours after axonal severing
Zebrafish homologs of Drosophila genes significantly (p≤.01) downregulated (>1.2 fold) 5-hours after axonal severing
Homologs were determined using DIOPT and only the strongest DIOPT predicted homolog is listed. DIOPT scoring (12=strong homolog, 1= weak homolog)
NOTE: In cases where DIOPT produced multiple homologs with the same score, only one homolog is reported below.
Fly GeneID	Fly Gene Name		Fold Change	Log2 FC	Adjusted p-value	Zebrafish GeneID	ZFINID	Zebrafish Symbol	DIOPT Score	Weighted Score	Rank	Best Score	Best Score Reverse	Prediction Derived From
FBgn0036208	CG10361 gene product from transcript CG10361-RA	Down	3.99942	-1.99979	0.000370738	402822	ZDB-GENE-060518-3	gcat	11	10.719	high	Yes	Yes	Compara, eggNOG, Homologene, Inparanoid, OMA, OrthoDB, orthoMCL, Panther, Phylome, RoundUp, TreeFam
FBgn0038916	dead end	Down	2.40522	-1.26617	0.00211959	797451	ZDB-GENE-030131-7518	arl3	11	10.719	high	Yes	Yes	Compara, eggNOG, Homologene, Inparanoid, OMA, OrthoDB, orthoMCL, Panther, Phylome, RoundUp, TreeFam
FBgn0023477	Transaldolase	Down	2.23985	-1.1634	0.00325554	324556	ZDB-GENE-030131-3277	taldo1	11	10.719	high	Yes	Yes	Compara, eggNOG, Homologene, Inparanoid, OMA, OrthoDB, orthoMCL, Panther, Phylome, RoundUp, TreeFam
FBgn0035189	CG9119 gene product from transcript CG9119-RA	Down	2.20421	-1.14026	0.00637232	322350	ZDB-GENE-030131-1069	zgc:85789	11	10.719	high	Yes	Yes	Compara, eggNOG, Homologene, Inparanoid, OMA, OrthoDB, orthoMCL, Panther, Phylome, RoundUp, TreeFam
FBgn0037607	CG8036 gene product from transcript CG8036-RB	Down	2.14238	-1.09922	0.00298095	378713	ZDB-GENE-030909-13	tktb	11	10.719	high	Yes	Yes	Compara, eggNOG, Homologene, Inparanoid, OMA, OrthoDB, orthoMCL, Panther, Phylome, RoundUp, TreeFam
FBgn0250848	26-29kD-proteinase	Down	1.95912	-0.970207	0.00326473	550326	ZDB-GENE-050417-107	zgc:110239	11	10.719	high	Yes	Yes	Compara, eggNOG, Homologene, Inparanoid, OMA, OrthoDB, orthoMCL, Panther, Phylome, RoundUp, TreeFam
FBgn0038321	CG6218 gene product from transcript CG6218-RA	Down	1.92625	-0.945796	0.000532185	100126013	ZDB-GENE-070928-19	nagk	11	10.719	high	Yes	Yes	Compara, eggNOG, Homologene, Inparanoid, OMA, OrthoDB, orthoMCL, Panther, Phylome, RoundUp, TreeFam
FBgn0039774	Ceramidase	Down	1.91767	-0.939351	0.00897464	493602	ZDB-GENE-041112-1	asah2	11	10.719	high	Yes	Yes	Compara, eggNOG, Homologene, Inparanoid, OMA, OrthoDB, orthoMCL, Panther, Phylome, RoundUp, TreeFam
FBgn0039537	CG5590 gene product from transcript CG5590-RA	Down	1.77956	-0.83152	0.00636671	322347	ZDB-GENE-030131-1066	hsdl2	11	10.719	high	Yes	Yes	Compara, eggNOG, Homologene, Inparanoid, OMA, OrthoDB, orthoMCL, Panther, Phylome, RoundUp, TreeFam
FBgn0085484	Pyridoxal kinase	Down	1.62321	-0.698846	0.00426597	791775	ZDB-GENE-030131-8376	pdxka	11	10.719	high	Yes	Yes	Compara, eggNOG, Homologene, Inparanoid, OMA, OrthoDB, orthoMCL, Panther, Phylome, RoundUp, TreeFam
FBgn0033527	CG11777 gene product from transcript CG11777-RA	Down	1.56964	-0.650432	0.00176663	415236	ZDB-GENE-040625-159	ppil3	11	10.719	high	Yes	Yes	Compara, eggNOG, Homologene, Inparanoid, OMA, OrthoDB, orthoMCL, Panther, Phylome, RoundUp, TreeFam
FBgn0039305	CG11858 gene product from transcript CG11858-RA	Down	1.52289	-0.606811	0.00960675	553574	ZDB-GENE-050522-117	pin4	11	10.719	high	Yes	Yes	Compara, eggNOG, Homologene, Inparanoid, OMA, OrthoDB, orthoMCL, Panther, Phylome, RoundUp, TreeFam
FBgn0031824	CG9547 gene product from transcript CG9547-RA	Down	1.49397	-0.579153	0.00396002	393860	ZDB-GENE-040426-1855	gcdha	11	10.719	high	Yes	Yes	Compara, eggNOG, Homologene, Inparanoid, OMA, OrthoDB, orthoMCL, Panther, Phylome, RoundUp, TreeFam
FBgn0037687	CG8132 gene product from transcript CG8132-RA	Down	1.40526	-0.490839	0.00169673	402904	ZDB-GENE-050522-65	nit2	11	10.719	high	Yes	Yes	Compara, eggNOG, Homologene, Inparanoid, OMA, OrthoDB, orthoMCL, Panther, Phylome, RoundUp, TreeFam
FBgn0032997	CG17486 gene product from transcript CG17486-RB	Down	1.35997	-0.443572	0.00354899	368827	ZDB-GENE-030616-362	asnsd1	11	10.719	high	Yes	Yes	Compara, eggNOG, Homologene, Inparanoid, OMA, OrthoDB, orthoMCL, Panther, Phylome, RoundUp, TreeFam
FBgn0033882	Ubiquitin activating enzyme 3	Down	1.35973	-0.443318	0.00912125	406776	ZDB-GENE-040426-2825	uba3	11	10.719	high	Yes	Yes	Compara, eggNOG, Homologene, Inparanoid, OMA, OrthoDB, orthoMCL, Panther, Phylome, RoundUp, TreeFam
FBgn0014930	CG2846 gene product from transcript CG2846-RA	Down	1.31866	-0.399077	0.00667193	560915	ZDB-GENE-081104-321	rfk	11	10.719	high	Yes	Yes	Compara, eggNOG, Homologene, Inparanoid, OMA, OrthoDB, orthoMCL, Panther, Phylome, RoundUp, TreeFam
FBgn0024753	flotillin 2	Down	1.30938	-0.388886	0.0015324	393612	ZDB-GENE-040426-1368	flot2b	11	10.719	high	Yes	Yes	Compara, eggNOG, Homologene, Inparanoid, OMA, OrthoDB, orthoMCL, Panther, Phylome, RoundUp, TreeFam
FBgn0052486	CG32486 gene product from transcript CG32486-RD	Down	1.24362	-0.314543	0.00945134	767773	ZDB-GENE-060929-720	cyhr1	11	10.719	high	Yes	Yes	Compara, eggNOG, Homologene, Inparanoid, OMA, OrthoDB, orthoMCL, Panther, Phylome, RoundUp, TreeFam
FBgn0038053	CG18549 gene product from transcript CG18549-RA	Down	1.30517	-0.384234	0.00626089	799265	-	LOC799265	10	9.819	high	Yes	Yes	Compara, eggNOG, Homologene, Inparanoid, OMA, OrthoDB, Panther, Phylome, RoundUp, TreeFam
FBgn0032191	CG5734 gene product from transcript CG5734-RA	Down	1.28335	-0.359912	0.00382686	568263	ZDB-GENE-030131-9475	snx17	10	9.819	high	Yes	Yes	Compara, eggNOG, Homologene, Inparanoid, OMA, OrthoDB, Panther, Phylome, RoundUp, TreeFam
FBgn0250876	Semaphorin-5c	Down	1.70648	-0.771025	0.00388295	556471	ZDB-GENE-070912-187	sema5ba	10	9.809	high	Yes	Yes	Compara, eggNOG, Homologene, Inparanoid, OMA, OrthoDB, orthoMCL, Panther, RoundUp, TreeFam
FBgn0034136	Dopamine transporter	Down	1.52329	-0.607189	0.00396002	565776	ZDB-GENE-110408-4	slc6a2	10	9.809	high	Yes	Yes	Compara, eggNOG, Homologene, Inparanoid, OMA, OrthoDB, orthoMCL, Panther, RoundUp, TreeFam
FBgn0031479	Peroxiredoxin 6005	Down	1.51473	-0.599059	0.00143575	393778	ZDB-GENE-040426-1778	prdx6	10	9.809	high	Yes	Yes	Compara, eggNOG, Homologene, Inparanoid, OMA, OrthoDB, orthoMCL, Panther, RoundUp, TreeFam
FBgn0025457	Bub3	Down	1.2915	-0.369046	0.000140048	403012	ZDB-GENE-041010-210	bub3	10	9.809	high	Yes	Yes	Compara, eggNOG, Homologene, Inparanoid, OMA, OrthoDB, orthoMCL, Panther, RoundUp, TreeFam
FBgn0037612	CG8112 gene product from transcript CG8112-RA	Down	2.11404	-1.08001	0.000370738	564424	ZDB-GENE-081105-177	soat1	10	9.759	high	Yes	Yes	Compara, eggNOG, Homologene, Inparanoid, OMA, OrthoDB, orthoMCL, Panther, Phylome, RoundUp
FBgn0028425	JhI-21	Down	1.42534	-0.511308	0.00460227	797250	ZDB-GENE-080818-4	slc7a5	10	9.759	high	Yes	Yes	Compara, eggNOG, Homologene, Inparanoid, OMA, OrthoDB, orthoMCL, Panther, Phylome, RoundUp
FBgn0032237	Malate dehydrogenase 1	Down	1.55282	-0.634887	0.000960508	399662	ZDB-GENE-040204-1	mdh1aa	10	9.719	high	Yes	Yes	Compara, eggNOG, Inparanoid, OMA, OrthoDB, orthoMCL, Panther, Phylome, RoundUp, TreeFam
FBgn0036760	CG5567 gene product from transcript CG5567-RA	Down	1.47181	-0.557593	0.00341703	561030	ZDB-GENE-080723-69	pdxp	10	9.719	high	Yes	Yes	Compara, eggNOG, Inparanoid, OMA, OrthoDB, orthoMCL, Panther, Phylome, RoundUp, TreeFam
FBgn0017558	Pyruvate dehydrogenase kinase	Down	1.36927	-0.453408	0.00421003	555840	ZDB-GENE-091204-402	pdk1	10	9.719	high	Yes	Yes	Compara, eggNOG, Inparanoid, OMA, OrthoDB, orthoMCL, Panther, Phylome, RoundUp, TreeFam
FBgn0035484	CG11594 gene product from transcript CG11594-RB	Down	2.49777	-1.32064	0.000171484	406567	ZDB-GENE-040426-2461	fggy	10	9.718	high	Yes	Yes	Compara, eggNOG, Homologene, Inparanoid, OMA, orthoMCL, Panther, Phylome, RoundUp, TreeFam
FBgn0030362	regucalcin	Down	2.19555	-1.13458	0.00117344	403070	ZDB-GENE-040718-68	rgn	10	9.718	high	Yes	Yes	Compara, eggNOG, Homologene, Inparanoid, OMA, orthoMCL, Panther, Phylome, RoundUp, TreeFam
FBgn0023537	CG17896 gene product from transcript CG17896-RB	Down	2.04076	-1.02911	7.68e-05	436647	ZDB-GENE-030131-9192	aldh6a1	10	9.718	high	Yes	Yes	Compara, eggNOG, Homologene, Inparanoid, OMA, orthoMCL, Panther, Phylome, RoundUp, TreeFam
FBgn0011770	GIP-like	Down	2.00645	-1.00464	0.00347283	393305	ZDB-GENE-040426-1273	hyi	10	9.718	high	Yes	Yes	Compara, eggNOG, Homologene, Inparanoid, OMA, orthoMCL, Panther, Phylome, RoundUp, TreeFam
FBgn0014417	CG13397 gene product from transcript CG13397-RA	Down	1.93682	-0.953692	0.000207089	560126	ZDB-GENE-100726-2	naglu	10	9.718	high	Yes	Yes	Compara, eggNOG, Homologene, Inparanoid, OMA, orthoMCL, Panther, Phylome, RoundUp, TreeFam
FBgn0086909	CG31751 gene product from transcript CG31751-RA	Down	1.83452	-0.875403	0.00118348	559560	ZDB-GENE-080204-31	hykk.2	10	9.718	high	Yes	Yes	Compara, eggNOG, Homologene, Inparanoid, OMA, orthoMCL, Panther, Phylome, RoundUp, TreeFam
FBgn0036997	CG5955 gene product from transcript CG5955-RA	Down	1.83264	-0.873926	0.00206558	406528	ZDB-GENE-040426-2379	tdh	10	9.718	high	Yes	Yes	Compara, eggNOG, Homologene, Inparanoid, OMA, orthoMCL, Panther, Phylome, RoundUp, TreeFam
FBgn0035950	Galactokinase	Down	1.78945	-0.839517	0.00622189	792268	ZDB-GENE-041114-143	galk2	10	9.718	high	Yes	Yes	Compara, eggNOG, Homologene, Inparanoid, OMA, orthoMCL, Panther, Phylome, RoundUp, TreeFam
FBgn0003308	rosy	Down	1.78257	-0.833961	0.00227864	560486	ZDB-GENE-070719-9	xdh	10	9.718	high	Yes	Yes	Compara, eggNOG, Homologene, Inparanoid, OMA, orthoMCL, Panther, Phylome, RoundUp, TreeFam
FBgn0026576	CG5991 gene product from transcript CG5991-RA	Down	1.70947	-0.773549	0.00380307	553433	ZDB-GENE-061215-46	pisd	10	9.718	high	Yes	Yes	Compara, eggNOG, Homologene, Inparanoid, OMA, orthoMCL, Panther, Phylome, RoundUp, TreeFam
FBgn0029969	CG10932 gene product from transcript CG10932-RA	Down	1.64124	-0.714782	0.00592108	445290	ZDB-GENE-040808-68	acat1	10	9.718	high	Yes	Yes	Compara, eggNOG, Homologene, Inparanoid, OMA, orthoMCL, Panther, Phylome, RoundUp, TreeFam
FBgn0011591	fringe	Down	1.63532	-0.70957	0.00049041	414848	ZDB-GENE-030131-5418	rfng	10	9.718	high	Yes	Yes	Compara, eggNOG, Homologene, Inparanoid, OMA, orthoMCL, Panther, Phylome, RoundUp, TreeFam
FBgn0039827	CG1544 gene product from transcript CG1544-RA	Down	1.63489	-0.709197	0.000916063	494076	ZDB-GENE-041212-44	dhtkd1	10	9.718	high	Yes	Yes	Compara, eggNOG, Homologene, Inparanoid, OMA, orthoMCL, Panther, Phylome, RoundUp, TreeFam
FBgn0011768	Formaldehyde dehydrogenase	Down	1.58338	-0.663007	0.00229741	116517	ZDB-GENE-011003-1	adh5	10	9.718	high	Yes	Yes	Compara, eggNOG, Homologene, Inparanoid, OMA, orthoMCL, Panther, Phylome, RoundUp, TreeFam
FBgn0028479	Mitochondrial trifunctional protein alpha subunit	Down	1.56618	-0.647254	0.00533594	553401	ZDB-GENE-031222-5	hadhaa	10	9.718	high	Yes	Yes	Compara, eggNOG, Homologene, Inparanoid, OMA, orthoMCL, Panther, Phylome, RoundUp, TreeFam
FBgn0029849	ER GDP-fucose transporter	Down	1.40744	-0.493074	0.00490924	323737	ZDB-GENE-030131-2457	slc35b4	10	9.718	high	Yes	Yes	Compara, eggNOG, Homologene, Inparanoid, OMA, orthoMCL, Panther, Phylome, RoundUp, TreeFam
FBgn0033247	Nucleoporin at 44A	Down	1.38217	-0.466939	0.000187597	334749	ZDB-GENE-030131-6689	seh1l	10	9.718	high	Yes	Yes	Compara, eggNOG, Homologene, Inparanoid, OMA, orthoMCL, Panther, Phylome, RoundUp, TreeFam
FBgn0032729	L-2-hydroxyglutarate dehydrogenase	Down	1.29616	-0.374245	0.00433189	566872	ZDB-GENE-090319-6	l2hgdh	10	9.718	high	Yes	Yes	Compara, eggNOG, Homologene, Inparanoid, OMA, orthoMCL, Panther, Phylome, RoundUp, TreeFam
FBgn0033765	no extended memory	Down	1.27685	-0.352584	0.00688237	564147	ZDB-GENE-050204-3	glsa	10	9.718	high	Yes	Yes	Compara, eggNOG, Homologene, Inparanoid, OMA, orthoMCL, Panther, Phylome, RoundUp, TreeFam
FBgn0032242	CG5355 gene product from transcript CG5355-RA	Down	1.26272	-0.336533	0.00935547	553791	ZDB-GENE-050522-14	prep	10	9.718	high	Yes	Yes	Compara, eggNOG, Homologene, Inparanoid, OMA, orthoMCL, Panther, Phylome, RoundUp, TreeFam
FBgn0044328	CG32052 gene product from transcript CG32052-RB	Down	1.23479	-0.30427	0.00858752	564392	ZDB-GENE-041008-132	smpdl3b	10	9.718	high	Yes	Yes	Compara, eggNOG, Homologene, Inparanoid, OMA, orthoMCL, Panther, Phylome, RoundUp, TreeFam
FBgn0031428	CG9886 gene product from transcript CG9886-RA	Down	1.21158	-0.276888	0.00841576	570678	ZDB-GENE-061013-308	glyctk	10	9.718	high	Yes	Yes	Compara, eggNOG, Homologene, Inparanoid, OMA, orthoMCL, Panther, Phylome, RoundUp, TreeFam
FBgn0032864	CG2493 gene product from transcript CG2493-RA	Down	1.79141	-0.841097	0.00310108	436967	ZDB-GENE-040718-447	prcp	10	9.716	high	Yes	Yes	Compara, eggNOG, Homologene, Inparanoid, OMA, OrthoDB, orthoMCL, Panther, Phylome, TreeFam
FBgn0052056	scramblase 1	Down	1.39439	-0.479634	0.00034535	564882	ZDB-GENE-060531-17	plscr3a	10	9.716	high	Yes	Yes	Compara, eggNOG, Homologene, Inparanoid, OMA, OrthoDB, orthoMCL, Panther, Phylome, TreeFam
FBgn0039349	Succinic semialdehyde dehydrogenase	Down	1.42395	-0.509903	0.00809669	565235	ZDB-GENE-070228-2	aldh5a1	10	9.714	high	Yes	Yes	Compara, eggNOG, Homologene, OMA, OrthoDB, orthoMCL, Panther, Phylome, RoundUp, TreeFam
FBgn0031703	CG12512 gene product from transcript CG12512-RA	Down	3.81227	-1.93065	0.000138924	751707	ZDB-GENE-060825-7	acsf2	10	9.709	high	Yes	Yes	Compara, eggNOG, Homologene, Inparanoid, OrthoDB, orthoMCL, Panther, Phylome, RoundUp, TreeFam
FBgn0050499	CG30499 gene product from transcript CG30499-RA	Down	1.7656	-0.820155	0.00713184	334897	ZDB-GENE-030131-6837	rpe	10	9.619	high	Yes	Yes	Compara, eggNOG, Homologene, Inparanoid, OMA, OrthoDB, orthoMCL, Phylome, RoundUp, TreeFam
FBgn0026428	Histone deacetylase 6	Down	1.54657	-0.629077	0.000370738	565482	ZDB-GENE-030131-3232	hdac6	9	8.879	high	Yes	Yes	eggNOG, Homologene, Inparanoid, OMA, OrthoDB, orthoMCL, Panther, RoundUp, TreeFam
FBgn0031753	CG13999 gene product from transcript CG13999-RA	Down	1.77782	-0.830112	0.00193283	100332440	ZDB-GENE-120912-1	tmem138	9	8.818	high	Yes	Yes	Compara, eggNOG, Homologene, Inparanoid, OMA, Panther, Phylome, RoundUp, TreeFam
FBgn0037955	CG6950 gene product from transcript CG6950-RC	Down	1.60255	-0.680366	0.00070264	571201	ZDB-GENE-120214-33	si:ch73-97h19.2	9	8.816	high	Yes	Yes	Compara, eggNOG, Homologene, Inparanoid, OMA, OrthoDB, Panther, Phylome, TreeFam
FBgn0032076	CG9510 gene product from transcript CG9510-RC	Down	1.822	-0.86552	0.00226992	393423	ZDB-GENE-040426-1152	asl	9	8.808	high	Yes	Yes	Compara, eggNOG, Homologene, Inparanoid, OMA, orthoMCL, Panther, RoundUp, TreeFam
FBgn0036262	CG6910 gene product from transcript CG6910-RB	Down	2.7592	-1.46425	0.000691984	571850	ZDB-GENE-050913-113	miox	9	8.806	high	Yes	Yes	Compara, eggNOG, Homologene, Inparanoid, OMA, OrthoDB, orthoMCL, Panther, TreeFam
FBgn0033246	Acetyl-CoA carboxylase	Down	1.72555	-0.787055	0.00022025	559403	ZDB-GENE-060526-74	acaca	9	8.799	high	Yes	Yes	Compara, eggNOG, Homologene, Inparanoid, OrthoDB, orthoMCL, Panther, RoundUp, TreeFam
FBgn0037203	slimfast	Down	2.71034	-1.43847	1.35e-05	100003376	ZDB-GENE-120813-6	slc7a3b	9	8.759	high	Yes	Yes	Compara, eggNOG, Inparanoid, OMA, OrthoDB, orthoMCL, Panther, Phylome, RoundUp
FBgn0036816	Im not dead yet	Down	1.50026	-0.585209	0.00689258	503788	ZDB-GENE-030131-4628	slc13a5a	9	8.759	high	Yes	Yes	Compara, eggNOG, Inparanoid, OMA, OrthoDB, orthoMCL, Panther, Phylome, RoundUp
FBgn0035231	CTP:phosphocholine cytidylyltransferase 2	Down	1.86841	-0.901809	0.000436924	100001552	ZDB-GENE-061220-4	pcyt1ba	9	8.718	high	Yes	Yes	Compara, eggNOG, Inparanoid, OMA, orthoMCL, Panther, Phylome, RoundUp, TreeFam
FBgn0030448	CG4351 gene product from transcript CG4351-RA	Down	1.64284	-0.716193	0.00600412	100000654	ZDB-GENE-030131-7797	chpf2	9	8.718	high	Yes	Yes	Compara, eggNOG, Inparanoid, OMA, orthoMCL, Panther, Phylome, RoundUp, TreeFam
FBgn0039874	β glucuronidase	Down	1.51876	-0.602898	0.00629589	571441	ZDB-GENE-070705-256	gusb	9	8.716	moderate	Yes	No	Compara, eggNOG, Inparanoid, OMA, OrthoDB, orthoMCL, Panther, Phylome, TreeFam
FBgn0014031	Serine pyruvate aminotransferase	Down	3.76342	-1.91205	0.00110758	79378	ZDB-GENE-010302-3	agxtb	9	8.715	high	Yes	Yes	Compara, eggNOG, Homologene, Inparanoid, OMA, orthoMCL, Panther, Phylome, TreeFam
FBgn0031975	Transglutaminase	Down	1.71471	-0.777967	0.000438761	100334173	ZDB-GENE-030131-9032	tgm1	9	8.713	high	Yes	Yes	Compara, eggNOG, Homologene, OMA, orthoMCL, Panther, Phylome, RoundUp, TreeFam
FBgn0030737	CG9914 gene product from transcript CG9914-RA	Down	2.79444	-1.48256	0.00394742	751596	ZDB-GENE-060810-7	cryl1	9	8.711	high	Yes	Yes	Compara, eggNOG, Homologene, OMA, OrthoDB, orthoMCL, Panther, Phylome, TreeFam
FBgn0012036	Aldehyde dehydrogenase	Down	2.34001	-1.22651	0.00216545	393462	ZDB-GENE-040426-1262	aldh2.1	9	8.711	high	Yes	Yes	Compara, eggNOG, Homologene, OMA, OrthoDB, orthoMCL, Panther, Phylome, TreeFam
FBgn0020385	pugilist	Down	2.27466	-1.18565	0.00118348	260441	ZDB-GENE-020905-4	mthfd1b	9	8.711	high	Yes	Yes	Compara, eggNOG, Homologene, OMA, OrthoDB, orthoMCL, Panther, Phylome, TreeFam
FBgn0036857	CG9629 gene product from transcript CG9629-RA	Down	1.84788	-0.885875	0.00147837	334197	ZDB-GENE-030131-6129	aldh7a1	9	8.711	high	Yes	Yes	Compara, eggNOG, Homologene, OMA, OrthoDB, orthoMCL, Panther, Phylome, TreeFam
FBgn0001248	Isocitrate dehydrogenase	Down	1.80805	-0.854434	0.000201626	100006589	ZDB-GENE-031006-1	idh1	9	8.711	high	Yes	Yes	Compara, eggNOG, Homologene, OMA, OrthoDB, orthoMCL, Panther, Phylome, TreeFam
FBgn0061356	CG18003 gene product from transcript CG18003-RA	Down	1.70662	-0.771145	0.00158509	402827	ZDB-GENE-060519-2	hao1	9	8.711	high	Yes	Yes	Compara, eggNOG, Homologene, OMA, OrthoDB, orthoMCL, Panther, Phylome, TreeFam
FBgn0003076	Phosphogluconate mutase	Down	1.67109	-0.740792	0.00394742	394000	ZDB-GENE-040426-1245	pgm1	9	8.711	high	Yes	Yes	Compara, eggNOG, Homologene, OMA, OrthoDB, orthoMCL, Panther, Phylome, TreeFam
FBgn0003748	Trehalase	Down	1.66549	-0.735946	0.0018783	795901	ZDB-GENE-070912-84	treh	9	8.711	high	Yes	Yes	Compara, eggNOG, Homologene, OMA, OrthoDB, orthoMCL, Panther, Phylome, TreeFam
FBgn0033382	alpha/beta hydrolase 1	Down	1.66239	-0.733256	0.00155531	447830	ZDB-GENE-040912-90	abhd3	9	8.711	high	Yes	Yes	Compara, eggNOG, Homologene, OMA, OrthoDB, orthoMCL, Panther, Phylome, TreeFam
FBgn0086254	CG6084 gene product from transcript CG6084-RB	Down	1.52799	-0.611635	0.00571242	553452	ZDB-GENE-041210-132	si:dkey-180p18.9	9	8.709	high	Yes	Yes	Compara, eggNOG, Inparanoid, OrthoDB, orthoMCL, Panther, Phylome, RoundUp, TreeFam
FBgn0036279	sodium chloride cotransporter 69	Down	1.40527	-0.490851	0.00800648	565439	ZDB-GENE-030131-9505	slc12a3	9	8.709	high	Yes	Yes	Compara, eggNOG, Inparanoid, OrthoDB, orthoMCL, Panther, Phylome, RoundUp, TreeFam
FBgn0053087	LDL receptor protein 1	Down	1.31319	-0.393081	0.000572766	565797	ZDB-GENE-030131-7126	lrp1ab	9	8.709	high	Yes	Yes	Compara, eggNOG, Homologene, Inparanoid, OMA, OrthoDB, orthoMCL, RoundUp, TreeFam
FBgn0012034	Acetyl Coenzyme A synthase	Down	1.31057	-0.39019	0.000662231	436914	ZDB-GENE-040718-388	acss2	9	8.709	high	Yes	Yes	Compara, eggNOG, Inparanoid, OrthoDB, orthoMCL, Panther, Phylome, RoundUp, TreeFam
FBgn0036211	CG5946 gene product from transcript CG5946-RB	Down	1.28448	-0.361188	0.00864864	751641	ZDB-GENE-060825-83	cyb5r2	9	8.704	high	Yes	Yes	Compara, eggNOG, Homologene, OrthoDB, orthoMCL, Panther, Phylome, RoundUp, TreeFam
FBgn0001186	Hexokinase A	Down	1.34509	-0.427703	0.000207089	751668	ZDB-GENE-060825-204	gck	8	7.909	high	Yes	Yes	Compara, eggNOG, Inparanoid, OMA, OrthoDB, Panther, RoundUp, TreeFam
FBgn0051116	Chloride channel-a	Down	1.32925	-0.410612	0.000999888	100150892	ZDB-GENE-070705-19	clcn2a	8	7.909	high	Yes	Yes	Compara, eggNOG, Inparanoid, OMA, OrthoDB, Panther, RoundUp, TreeFam
FBgn0024957	Iron regulatory protein 1B	Down	1.4692	-0.555032	0.00132124	568448	ZDB-GENE-031118-76	aco1	8	7.899	moderate	Yes	No	Compara, eggNOG, Homologene, Inparanoid, OrthoDB, Panther, RoundUp, TreeFam
FBgn0050359	Maltase A5	Down	1.81999	-0.863931	0.00152277	557757	ZDB-GENE-090313-225	slc3a1	8	7.849	high	Yes	Yes	Compara, eggNOG, Inparanoid, OMA, OrthoDB, orthoMCL, Panther, RoundUp
FBgn0030574	CG9413 gene product from transcript CG9413-RA	Down	1.79947	-0.847573	0.000109912	567117	ZDB-GENE-080116-2	slc7a9	8	7.828	high	Yes	Yes	eggNOG, Homologene, Inparanoid, OMA, orthoMCL, Panther, Phylome, RoundUp
FBgn0001089	beta galactosidase	Down	1.63288	-0.707414	0.00604706	100001628	ZDB-GENE-050309-196	glb1l	8	7.806	moderate	Yes	No	Compara, eggNOG, Inparanoid, OMA, OrthoDB, orthoMCL, Panther, TreeFam
FBgn0053214	Golgi complex-localized glycoprotein 1	Down	1.22924	-0.297767	0.00568213	792865	ZDB-GENE-030131-6448	glg1a	8	7.801	high	Yes	Yes	Compara, eggNOG, Homologene, OMA, OrthoDB, orthoMCL, Panther, TreeFam
FBgn0005771	no ocelli	Down	1.25932	-0.332642	0.000460691	324913	ZDB-GENE-031113-5	znf503	8	7.788	high	Yes	Yes	eggNOG, Inparanoid, OMA, orthoMCL, Panther, Phylome, RoundUp, TreeFam
[truncated: 227 more rows]

## Sheet: Xenopus Up
Xenopus homologs of Drosophila genes significantly (p≤.01) upregulated (>1.2 fold) 5-hours after axon injury.
[truncated: 287 more rows]

## Sheet: Xenopus Down
Xenopus homologs of Drosophila genes significantly (p≤.01) downregulated (>1.2 fold) 5-hours after axonal severing
[truncated: 376 more rows]

[truncated: 2 more sheets: C.elegans Up, C.elegans Down]
