# Supplementary material for: A novel Drosophila injury model reveals severed axons are cleared through a Draper/MMP-1 signaling cascade
Source: eLife. 2017 Aug 21;6:e23611. doi: 10.7554/eLife.23611 (PMC5565368; doi:10.7554/eLife.23611)
Supplement: Figure 4—source data 4. — DOI: http://dx.doi.org/10.7554/eLife.23611.009 [file elife-23611-fig4-data4.xlsx]

## Sheet: Glial injury response genes
The Following list of 30 genes was generated by surveying the literature for genes that function during glial cell responses to injured axons in the CNS of Drosophila
This list was then cross referenced with genes identified as significantly (≥1.2 fold, adj. p-value ≤ 0.01) differentially expressed in the RNAseq screen
Genes changed 1.2-2.0 fold are highlighted in blue; Genes upregulated ≥ 2.0-fold are highlighted in yellow.
Gene Identifier	Gene Name	Fold Change	adj. p-value from START	Reference
FBgn0027594	draper (drpr)	2.09325	4.86243e-06	MacDonald et. al. '06
FBgn0015295	Src homology 2, ankyrin repeat, tyrosine kinase (shark)	-1.16133	0.0862571	Ziegenfuss et. al. '08
FBgn0004603	Src oncogene at 42A (Src42a)	-1.03858	0.363261	Ziegenfuss et. al. '12
FBgn0000382	corkscrew (csw)	1.01739	0.740514	Logan et. al. '12
FBgn0032409	Ced-12	1.0343	0.624571	Ziegenfuss et. al. '12
FBgn0010333	Rac1	-1.09048	0.182829	Ziegenfuss et. al. '12
FBgn0024811	Crk oncogene (crk)	-1.07087	0.346579	Ziegenfuss et. al. '12
FBgn0015513	myoblast city (mbc)	1.06419	0.224402	Ziegenfuss et. al. '12
FBgn0243512	puckered (puc)	2.06784	0.000141019	MacDonald et. al. '13
FBgn0000229	basket (bsk)	-1.15929	0.241091	MacDonald et. al. '13
FBgn0030018	slipper (slpr)	-1.02761	0.776326	MacDonald et. al. '13
FBgn0026323	TGF-beta activated kinase 1 (Tak1)	1.06302	0.365583	MacDonald et. al. '13
FBgn0024326	MAP kinase kinase 4 (Mkk4)	-1.05712	0.41557	MacDonald et. al. '13
FBgn0001291	Jun-related antigen (Jra)	2.01879	0.00123558	MacDonald et. al. '13
FBgn0001297	kayak (kay)	2.00488	5.93031e-05	MacDonald et. al. '13
FBgn0004638	downstream of receptor kinase (drk)	1.06981	0.341846	Lu et. al. '14
FBgn0016794	daughter of sevenless (dos)	1.48594	0.000404733	Lu et. al. '14
FBgn0001965	Son of sevenless (Sos)	1.00129	0.982235	Lu et. al. '14
FBgn0015279	Pi3K92E	1.38054	0.000291888	Doherty et. al. '14
FBgn0016917	Signal-transducer and activator of transcription protein at 92E (STAT92E)	1.20356	0.0276887	Doherty et. al. '14
FBgn0020386	Protein kinase 61C (Pdk1)	1.05613	0.375405	Doherty et. al. '14
FBgn0029840	Raptor	1.05216	0.455932	Doherty et. al. '14
FBgn0013984	Insulin-like receptor (InR)	1.59989	0.000254913	Musashe et. al. '16
FBgn0010379	Akt1	1.25257	0.0106554	Musashe et. al. '16
FBgn0010909	misshapen (msn)	1.14854	0.0141405	Lu et. al. '17
FBgn0026319	TNF-receptor-associated factor 4 (Traf4)	ND	ND	Lu et. al. '17
FBgn0029092	ced-6	-1.68875	0.00128712	Doherty et. al. '09
FBgn0030208	Protein phosphatase 4 regulatory subunit 2-related protein (PPP4R2r)	-1.18643	0.0310011	Winfree et al. '17
FBgn0023177	Protein phosphatase 19C (Pp4-19C)	-1.10104	0.345634	Winfree et al. '17
FBgn0024555	falafel (flfl)	-1.01972	0.496023	Winfree et al. '17
	NOTE: The RNAseq screen identified 27% of the genes already known to be functionally involved in glial responses to axon severing (based on 1.2 DE cutoff).
	ND - Not detected as expressed (i.e. < 2 TPM)
