# Supplementary material for: A novel Drosophila injury model reveals severed axons are cleared through a Draper/MMP-1 signaling cascade
Source: eLife. 2017 Aug 21;6:e23611. doi: 10.7554/eLife.23611 (PMC5565368; doi:10.7554/eLife.23611)
Supplement: Figure 4—source data 5. — DOI: http://dx.doi.org/10.7554/eLife.23611.010 [file elife-23611-fig4-data5.xlsx]

## Sheet: Sheet1
Graph plotting the fold changes in gene expression measured via RNAseq and RT-PCR
Pearson correlation between the two data sets is 0.862 (p=0.003).
NOTE: Pearson correlation is strongly influenced by outliers. Thus, the RT-PCR measurent for Ets21C was removed as it was flagged as an outlier by the ROUT test (Q=1%).
