# Supplementary material for: A novel Drosophila injury model reveals severed axons are cleared through a Draper/MMP-1 signaling cascade
Source: eLife. 2017 Aug 21;6:e23611. doi: 10.7554/eLife.23611 (PMC5565368; doi:10.7554/eLife.23611)
Supplement: Table 1—source data 1. — DOI: http://dx.doi.org/10.7554/eLife.23611.012 [file elife-23611-table1-data1.xlsx]

## Sheet: Search Terms
The Annokey analysis in this source data file was run on all genes upregulated >1.2 fold (adj. p≤.01)
Annokey analysis was run on Drosophila genes and closest homologous genes in mice and humans based on DIOPT analysis (http://www.flyrnai.org/cgi-bin/DRSC_orthologs.pl).
Park et. al. Annokey: an annotation tool based on key term search of the NCBI Entrez Gene database, Source Code Biol Med, 2014; 9: 15.
Below are the search terms that were used in Annokey
Search Terms:	Rank:
[Ff]ilopodia	1
[Ff]ilopodium	2
[Ii]nvadopodia	3
[Ii]nvadopodium	4
[Pp]odosome(s)	5
[Mm]igration	6
ECM	7
[Ee]xtracellular matrix	8
[Ii]nvadosome	9
[Ii]nvasive	10
[Mm]etastasize	11
[Mm]etastasis	12
[Cc]ell invasion	13

## Sheet: Drosophila
Genes highlighted in yellow are from Table 1, which included the top 10 Annokey hits for genes upregulated ≥2 fold.
FlyBaseID	Name	Gene	Highest Rank	Highest Rank Term	Total Matched Entries
FBgn0004657	myospheroid	mys	1	[Ff]ilopodia	224
FBgn0000636	Fasciclin 3	Fas3	1	[Ff]ilopodia	131
FBgn0032006	PDGF- and VEGF-receptor related	Pvr	1	[Ff]ilopodia	96
FBgn0011661	Moesin	Moe	1	[Ff]ilopodia	94
FBgn0260442	rhea	rhea	6	[Mm]igration	88
FBgn0035049	Matrix metalloproteinase 1	Mmp1	6	[Mm]igration	81
FBgn0000042	Actin 5C	Act5C	1	[Ff]ilopodia	79
FBgn0243512	puckered	puc	1	[Ff]ilopodia	77
FBgn0002121	lethal (2) giant larvae	l(2)gl	1	[Ff]ilopodia	73
FBgn0014011	Rac2	Rac2	1	[Ff]ilopodia	64
FBgn0003514	spaghetti squash	sqh	1	[Ff]ilopodia	64
FBgn0003716	thickveins	tkv	1	[Ff]ilopodia	61
FBgn0003328	scab	scb	6	[Mm]igration	54
FBgn0004635	rhomboid	rho	1	[Ff]ilopodia	52
FBgn0260632	dorsal	dl	1	[Ff]ilopodia	51
FBgn0260635	thread	Diap1	1	[Ff]ilopodia	50
FBgn0025879	Tissue inhibitor of metalloproteases	Timp	6	[Mm]igration	46
FBgn0043903	domeless	dome	1	[Ff]ilopodia	43
FBgn0046687	trapped in endoderm-1	Tre1	1	[Ff]ilopodia	38
FBgn0026181	Rho-kinase	Rok	1	[Ff]ilopodia	37
FBgn0004606	Zn finger homeodomain 1	zfh1	6	[Mm]igration	34
FBgn0001205	HMG Coenzyme A reductase	Hmgcr	6	[Mm]igration	34
FBgn0001291	Jun-related antigen	Jra	1	[Ff]ilopodia	32
FBgn0001297	kayak	kay	1	[Ff]ilopodia	32
FBgn0000097	anterior open	aop	1	[Ff]ilopodia	27
FBgn0015279	CG4141 gene product from transcript CG4141-RA	Pi3K92E	1	[Ff]ilopodia	26
FBgn0000472	diminutive	Myc	1	[Ff]ilopodia	23
FBgn0020249	steamer duck	stck	6	[Mm]igration	23
FBgn0014380	rho-like	RhoL	1	[Ff]ilopodia	22
FBgn0003041	pebble	pbl	6	[Mm]igration	19
FBgn0260632	dorsal	dl	6	[Mm]igration	17
FBgn0003963	u-shaped	ush	1	[Ff]ilopodia	17
FBgn0086680	ventral veins lacking	vvl	6	[Mm]igration	17
FBgn0041184	Suppressor of cytokine signaling at 36E	Socs36E	6	[Mm]igration	16
FBgn0014141	cheerio	cher	1	[Ff]ilopodia	16
FBgn0003463	short gastrulation	sog	6	[Mm]igration	15
FBgn0259984	kuzbanian	kuz	1	[Ff]ilopodia	15
FBgn0004396	Cyclic-AMP response element binding protein A	CrebA	6	[Mm]igration	14
FBgn0000043	Actin 42A	Act42A	1	[Ff]ilopodia	14
FBgn0000256	cappuccino	capu	1	[Ff]ilopodia	14
FBgn0243516	Verprolin 1	Vrp1	1	[Ff]ilopodia	14
FBgn0013984	Insulin-like receptor	InR	1	[Ff]ilopodia	13
FBgn0034577	capping protein alpha	cpa	1	[Ff]ilopodia	13
FBgn0044826	CG14895 gene product from transcript CG14895-RA	Pak3	1	[Ff]ilopodia	12
FBgn0004397	Vinculin	Vinc	6	[Mm]igration	12
FBgn0019972	CG7788 gene product from transcript CG7788-RA	Drice	6	[Mm]igration	12
FBgn0001961	Suppressor of profilin 2	Arpc1	1	[Ff]ilopodia	11
FBgn0031450	Hepatocyte growth factor regulated tyrosine kinase substrate	Hrs	1	[Ff]ilopodia	11
FBgn0015589	APC-like	Apc	6	[Mm]igration	11
FBgn0003888	beta-Tubulin at 60D	betaTub60D	6	[Mm]igration	10
FBgn0022073	CG8846 gene product from transcript CG8846-RA	Thor	1	[Ff]ilopodia	10
FBgn0038341	CG14869 gene product from transcript CG14869-RB	AdamTS-A	6	[Mm]igration	10
FBgn0035542	CG11347 gene product from transcript CG11347-RE	DOR	6	[Mm]igration	10
FBgn0011674	inscuteable	insc	6	[Mm]igration	9
FBgn0025631	CG4322 gene product from transcript CG4322-RA	moody	6	[Mm]igration	8
FBgn0028388	capulet	capt	1	[Ff]ilopodia	8
FBgn0015806	RPS6-p70-protein kinase	S6k	1	[Ff]ilopodia	8
FBgn0014018	Relish	Rel	6	[Mm]igration	7
FBgn0001168	hairy	h	6	[Mm]igration	7
FBgn0027594	draper	drpr	6	[Mm]igration	7
FBgn0028985	Serine protease inhibitor 4	Spn42Da	6	[Mm]igration	7
FBgn0011274	Dorsal-related immunity factor	Dif	6	[Mm]igration	6
FBgn0010238	Lachesin	Lac	6	[Mm]igration	6
FBgn0035539	CG7447 gene product from transcript CG7447-RA	slow	6	[Mm]igration	6
FBgn0015803	rho-type guanine exchange factor	RtGEF	1	[Ff]ilopodia	6
FBgn0250785	varicose	vari	6	[Mm]igration	6
FBgn0015296	SHC-adaptor protein	Shc	6	[Mm]igration	6
FBgn0086347	Myosin 31DF	Myo31DF	6	[Mm]igration	5
FBgn0003068	period	per	6	[Mm]igration	5
FBgn0052138	CG32138 gene product from transcript CG32138-RA	Frl	1	[Ff]ilopodia	5
FBgn0026179	schizo	siz	1	[Ff]ilopodia	5
FBgn0027363	Signal transducing adaptor molecule	Stam	6	[Mm]igration	5
FBgn0051048	CG31048 gene product from transcript CG31048-RB	spg	5	[Pp]odosome(s)?	5
FBgn0036101	Ninjurin A	NijA	6	[Mm]igration	4
FBgn0060296	painless	pain	6	[Mm]igration	4
FBgn0010223	G protein alpha 73B	Galphaf	1	[Ff]ilopodia	4
FBgn0000250	cactus	cact	6	[Mm]igration	4
FBgn0028983	Serine protease inhibitor 6	Spn55B	6	[Mm]igration	4
FBgn0004567	sloppy paired 2	slp2	6	[Mm]igration	4
FBgn0029896	CG3168 gene product from transcript CG3168-RC	CG3168	6	[Mm]igration	4
FBgn0030749	Annexin B11	AnxB11	1	[Ff]ilopodia	4
FBgn0025866	Calpain-B	CalpB	6	[Mm]igration	4
FBgn0039209	CG13624 gene product from transcript CG13624-RD	REPTOR	6	[Mm]igration	4
FBgn0024238	Fimbrin	Fim	1	[Ff]ilopodia	4
FBgn0035542	CG11347 gene product from transcript CG11347-RE	DOR	6	[Mm]igration	4
FBgn0040080	rapsynoid	pins	6	[Mm]igration	4
FBgn0000422	Dopa decarboxylase	Ddc	6	[Mm]igration	4
FBgn0013718	nuclear fallout	nuf	6	[Mm]igration	4
FBgn0016081	furry	fry	7	ECM	4
FBgn0031973	CG7219 gene product from transcript CG7219-RA	Spn28Dc	6	[Mm]igration	3
FBgn0032973	CG6675 gene product from transcript CG6675-RB	CG6675	6	[Mm]igration	3
FBgn0038074	CG6188 gene product from transcript CG6188-RA	Gnmt	6	[Mm]igration	3
FBgn0000527	ebony	e	6	[Mm]igration	3
FBgn0029831	CG5966 gene product from transcript CG5966-RA	CG5966	6	[Mm]igration	3
FBgn0260475	CG30059 gene product from transcript CG30059-RA	CG30059	6	[Mm]igration	3
FBgn0034709	CG3074 gene product from transcript CG3074-RB	Swim	6	[Mm]igration	3
FBgn0001168	hairy	h	6	[Mm]igration	3
FBgn0033836	CG18278 gene product from transcript CG18278-RA	CG18278	6	[Mm]igration	3
FBgn0003162	Punch	Pu	6	[Mm]igration	3
FBgn0010441	pelle	pll	6	[Mm]igration	3
FBgn0087007	big bang	bbg	6	[Mm]igration	3
FBgn0050280	CG30280 gene product from transcript CG30280-RA	CG30280	6	[Mm]igration	3
FBgn0050281	CG30281 gene product from transcript CG30281-RA	CG30281	6	[Mm]igration	3
FBgn0002930	necrotic	nec	6	[Mm]igration	3
FBgn0016984	skittles	sktl	6	[Mm]igration	3
FBgn0000442	cGMP-dependent protein kinase 21D	Pkg21D	6	[Mm]igration	3
FBgn0260748	CG5004 gene product from transcript CG5004-RA	CG5004	6	[Mm]igration	3
FBgn0031799	CG9493 gene product from transcript CG9493-RA	Pez	6	[Mm]igration	3
FBgn0003660	Synaptobrevin	Syb	1	[Ff]ilopodia	3
FBgn0050108	CG30108 gene product from transcript CG30108-RB	CG30108	6	[Mm]igration	3
FBgn0053234	CG33234 gene product from transcript CG33234-RB	CG33234	6	[Mm]igration	3
FBgn0030748	TNF-receptor-associated factor-like	Traf-like	6	[Mm]igration	3
FBgn0086346	ALG-2 interacting protein X	ALiX	1	[Ff]ilopodia	3
FBgn0260866	Defense repressor 1	dnr1	6	[Mm]igration	3
FBgn0016794	daughter of sevenless	dos	6	[Mm]igration	3
FBgn0038475	CG3962 gene product from transcript CG3962-RA	Keap1	6	[Mm]igration	3
FBgn0014037	CG32217 gene product from transcript CG32217-RA	Su(Tpl)	6	[Mm]igration	3
FBgn0086708	starvin	stv	6	[Mm]igration	3
FBgn0010113	headcase	hdc	6	[Mm]igration	3
FBgn0000152	Abnormal X segregation	Axs	6	[Mm]igration	3
FBgn0020545	CG3943 gene product from transcript CG3943-RA	kraken	6	[Mm]igration	3
FBgn0040765	CG33473 gene product from transcript CG33473-RB	luna	6	[Mm]igration	3
FBgn0015797	Rab-protein 6	Rab6	6	[Mm]igration	3
FBgn0037515	Serine protease 7	Sp7	10	[Ii]nvasive	2
FBgn0034724	CG3624 gene product from transcript CG3624-RA	babos	6	[Mm]igration	2
FBgn0259169	CG42274 gene product from transcript CG42274-RC	RhoGAP18B	6	[Mm]igration	2
FBgn0040340	CG11642 gene product from transcript CG11642-RB	TRAM	6	[Mm]igration	2
FBgn0034876	wing morphogenesis defect	wmd	7	ECM	2
FBgn0260049	CG10724 gene product from transcript CG10724-RA	flr	6	[Mm]igration	2
FBgn0028546	icarus	ics	6	[Mm]igration	2
FBgn0029114	CG6890 gene product from transcript CG6890-RA	Tollo	6	[Mm]igration	2
FBgn0035498	Fermitin 1	Fit1	6	[Mm]igration	2
FBgn0013955	Fak-like tyrosine kinase	Ack-like	6	[Mm]igration	2
FBgn0053936	CG33936 gene product from transcript CG33936-RB	CG45050	7	ECM	2
FBgn0033714	gartenzwerg	garz	8	[Ee]xtracellular [Mm]atrix	2
FBgn0030310	Peptidoglycan recognition protein SA	PGRP-SA	8	[Ee]xtracellular [Mm]atrix	1
FBgn0043578	CG9681 gene product from transcript CG9681-RA	PGRP-SB1	8	[Ee]xtracellular [Mm]atrix	1
FBgn0005660	Ets at 21C	Ets21C	10	[Ii]nvasive	1
FBgn0035501	CG1299 gene product from transcript CG1299-RA	CG1299	6	[Mm]igration	1
FBgn0010038	Glutathione S transferase D2	GstD2	10	[Ii]nvasive	1
FBgn0041180	Thiolester containing protein IV	Tep4	8	[Ee]xtracellular [Mm]atrix	1
FBgn0038465	Immune-regulated catalase	Irc	10	[Ii]nvasive	1
FBgn0041182	Thiolester containing protein II	Tep2	8	[Ee]xtracellular [Mm]atrix	1
FBgn0033153	CG11086 gene product from transcript CG11086-RA	Gadd45	12	[Mm]etastasis	1
FBgn0028990	Serpin-27A	Spn27A	10	[Ii]nvasive	1
FBgn0024988	CG14801 gene product from transcript CG14801-RB	prage	6	[Mm]igration	1
FBgn0023129	astray	aay	10	[Ii]nvasive	1
FBgn0029508	Tetraspanin 42Ea	Tsp42Ea	12	[Mm]etastasis	1
FBgn0001297	kayak	kay	6	[Mm]igration	1
FBgn0032731	CG10641 gene product from transcript CG10641-RA	Swip-1	6	[Mm]igration	1
FBgn0004368	Protein tyrosine phosphatase 4E	Ptp4E	8	[Ee]xtracellular [Mm]atrix	1
FBgn0000153	black	b	6	[Mm]igration	1
FBgn0029507	Tetraspanin 42Ed	Tsp42Ed	12	[Mm]etastasis	1
FBgn0036683	CG14060 gene product from transcript CG14060-RB	Exn	8	[Ee]xtracellular [Mm]atrix	1
FBgn0004687	Myosin light chain cytoplasmic	Mlc-c	6	[Mm]igration	1
FBgn0033889	CG6701 gene product from transcript CG6701-RA	CG6701	6	[Mm]igration	1
FBgn0027593	Ephexin	Exn	8	[Ee]xtracellular [Mm]atrix	1
FBgn0035264	CG2069 gene product from transcript CG2069-RA	Oseg4	6	[Mm]igration	1
FBgn0259938	CG17100 gene product from transcript CG17100-RA	cwo	1	[Ff]ilopodia	1
FBgn0033476	CG18445 gene product from transcript CG18445-RA	oys	6	[Mm]igration	1
FBgn0036968	CG6680 gene product from transcript CG6680-RA	Spn77Ba	10	[Ii]nvasive	1
FBgn0001978	shuttle craft	stc	6	[Mm]igration	1
FBgn0050372	CG30372 gene product from transcript CG30372-RB	Asap	6	[Mm]igration	1
FBgn0035087	CG2765 gene product from transcript CG2765-RE	CG2765	1	[Ff]ilopodia	1
FBgn0005648	CG2163 gene product from transcript CG2163-RA	Pabp2	6	[Mm]igration	1
FBgn0052306	CG32306 gene product from transcript CG32306-RD	CG45186	6	[Mm]igration	1
FBgn0086779	steppke	step	6	[Mm]igration	1
FBgn0033212	CG1399 gene product from transcript CG1399-RB	LRR	6	[Mm]igration	1
FBgn0036312	CG17667 gene product from transcript CG17667-RA	CG42709	8	[Ee]xtracellular [Mm]atrix	1
FBgn0051694	CG31694 gene product from transcript CG31694-RA	CG31694	6	[Mm]igration	1
FBgn0035347	CG33232 gene product from transcript CG33232-RD	CG45186	6	[Mm]igration	1
FBgn0031560	CG16713 gene product from transcript CG16713-RA	CG16713
FBgn0038299	CG6687 gene product from transcript CG6687-RA	Spn88Eb
FBgn0027584	CG4757 gene product from transcript CG4757-RA	CG4757
FBgn0036287	CG10663 gene product from transcript CG10663-RC	CG10663
FBgn0010222	NAD-dependent methylenetetrahydrofolate dehydrogenase	Nmdmc
FBgn0038088	CG10126 gene product from transcript CG10126-RB	CG10126
FBgn0051955	CG31955 gene product from transcript CG31955-RA	CG31955
FBgn0085378	CG34349 gene product from transcript CG34349-RA	stac
FBgn0033830	CG10814 gene product from transcript CG10814-RA	CG10814
FBgn0035806	CG7496 gene product from transcript CG7496-RA	PGRP-SD
FBgn0050115	CG30115 gene product from transcript CG30115-RD	GEFmeso
FBgn0030808	CG4937 gene product from transcript CG4937-RC	RhoGAP15B
FBgn0031561	CG16712 gene product from transcript CG16712-RA	IM33
FBgn0039593	CG9989 gene product from transcript CG9989-RA	Sid
FBgn0032699	CG10383 gene product from transcript CG10383-RA	CG10383
FBgn0001258	Ecdysone-inducible gene L3	ImpL3
FBgn0030309	CG1572 gene product from transcript CG1572-RA	CG1572
FBgn0032805	CG10337 gene product from transcript CG10337-RA	CG10337
FBgn0037396	CG11459 gene product from transcript CG11459-RA	CG11459
FBgn0033188	CG1600 gene product from transcript CG1600-RA	Drat
FBgn0040475	CG6757 gene product from transcript CG6757-RA	SH3PX1
FBgn0033388	CG8046 gene product from transcript CG8046-RB	CG8046
FBgn0035589	CG4618 gene product from transcript CG4618-RA	CHMP2B
FBgn0003162	Punch	Pu
FBgn0001230	Heat shock protein 68	Hsp68
FBgn0037167	CG11425 gene product from transcript CG11425-RA	CG11425
FBgn0031362	CG17646 gene product from transcript CG17646-RB	CG17646
FBgn0030955	CG6891 gene product from transcript CG6891-RA	CG6891
FBgn0037720	CG8312 gene product from transcript CG8312-RA	CG8312
FBgn0043575	CG14745 gene product from transcript CG14745-RA	PGRP-SC2
FBgn0051038	CG31038 gene product from transcript CG31038-RA	CG31038
FBgn0034997	CG3376 gene product from transcript CG3376-RB	CG3376
FBgn0050159	CG30159 gene product from transcript CG30159-RA	CG30159
FBgn0053256	CG33256 gene product from transcript CG33256-RA	Lmpt
FBgn0035262	CG18171 gene product from transcript CG18171-RA	CG18171
FBgn0025687	CG7144 gene product from transcript CG7144-RA	LKRSDH
FBgn0087007	big bang	bbg
FBgn0000083	Annexin IX	AnxB9
FBgn0039714	CG7816 gene product from transcript CG7816-RF	Zip99C
FBgn0036673	CG11915 gene product from transcript CG11915-RA	Lmpt
FBgn0024315	CG8098 gene product from transcript CG8098-RA	Picot
FBgn0005612	Sox box protein 14	Sox14
FBgn0046685	CG31127 gene product from transcript CG31127-RA	Wsck
FBgn0034194	CG15611 gene product from transcript CG15611-RB	CG15611
FBgn0038720	CG6231 gene product from transcript CG6231-RC	CG6231
FBgn0036381	CG8745 gene product from transcript CG8745-RA	CG8745
FBgn0032702	CG10376 gene product from transcript CG10376-RA	CG10376
FBgn0039109	CG10365 gene product from transcript CG10365-RC	CG10365
FBgn0051314	CG7649 gene product from transcript CG7649-RB	Meltrin
FBgn0025628	CG4199 gene product from transcript CG4199-RF	CG4199
FBgn0032451	spichthyin	spict
FBgn0000153	black	b
FBgn0030993	CG7635 gene product from transcript CG7635-RA	Mec2
FBgn0052412	CG32412 gene product from transcript CG32412-RA	QC
FBgn0038638	CG7702 gene product from transcript CG7702-RB	CG7702
FBgn0033928	CG13941 gene product from transcript CG13941-RA	Arc2
FBgn0036683	CG14060 gene product from transcript CG14060-RB	Exn
FBgn0039415	CG6142 gene product from transcript CG6142-RA	CG6142
FBgn0033763	CG8646 gene product from transcript CG8646-RA	CG8646
FBgn0004387	Kinesin-like protein at 98A	Klp98A
FBgn0042094	Adenylate kinase-3	Adk3
FBgn0041582	CG4057 gene product from transcript CG4057-RA	tamo
FBgn0040918	Longevity assurance gene 1	schlank
FBgn0032730	CG10431 gene product from transcript CG10431-RA	CG10431
FBgn0001941	infertile crescent	ifc
FBgn0038721	CG16718 gene product from transcript CG16718-RA	subdued
FBgn0001296	karmoisin	kar
FBgn0023479	CG4821 gene product from transcript CG4821-RD	teq
FBgn0039130	CG5854 gene product from transcript CG5854-RA	CG5854
FBgn0259175	omega	ome
FBgn0025701	CG14709 gene product from transcript CG14709-RA	Mrp4
FBgn0027593	Ephexin	Exn
FBgn0029853	CG3781 gene product from transcript CG3781-RA	CG3781
FBgn0030525	CG10996 gene product from transcript CG10996-RA	CG10996
FBgn0034049	CG8291 gene product from transcript CG8291-RC	bdg
FBgn0002069	Aspartyl-tRNA synthetase	AspRS
FBgn0035132	methuselah-like 10	mthl10
FBgn0025678	CG5809 gene product from transcript CG5809-RA	CaBP1
FBgn0032456	Multidrug-Resistance like Protein 1	MRP
FBgn0032456	Multidrug-Resistance like Protein 1	MRP
FBgn0037443	CG1021 gene product from transcript CG1021-RF	Dmtn
FBgn0020304	CG3365 gene product from transcript CG3365-RB	drongo
FBgn0031037	CG14207 gene product from transcript CG14207-RB	CG14207
FBgn0034312	CG10916 gene product from transcript CG10916-RA	CG10916
FBgn0033177	CG11141 gene product from transcript CG11141-RB	CG11141
FBgn0032310	CG17086 gene product from transcript CG17086-RA	SmydA-3
FBgn0036373	CG10741 gene product from transcript CG10741-RB	Tgi
FBgn0035715	CG10103 gene product from transcript CG10103-RA	CG10103
FBgn0085402	CG34373 gene product from transcript CG34373-RD	Ect4
FBgn0015372	chrowded	RabX1
FBgn0026602	CG1851 gene product from transcript CG1851-RA	Ady43A
FBgn0037896	CG6728 gene product from transcript CG6728-RA	ninaG
FBgn0260477	CG30283 gene product from transcript CG30283-RA	CG30283
FBgn0027094	Alanyl-tRNA synthetase	AlaRS
FBgn0260049	CG10724 gene product from transcript CG10724-RA	flr
FBgn0036672	Limpet	Lmpt
FBgn0259735	CG42389 gene product from transcript CG42389-RE	CG42389
FBgn0030305	CG1749 gene product from transcript CG1749-RA	Uba5
FBgn0026079	CG6133 gene product from transcript CG6133-RA	Nsun2
FBgn0039580	Glutamine:fructose-6-phosphate aminotransferase 2	Gfat2
FBgn0026179	schizo	siz
FBgn0033087	CG3194 gene product from transcript CG3194-RA	Hsepi
FBgn0067102	CG6437 gene product from transcript CG6437-RA	GlcT-1
FBgn0011672	Malvolio	Mvl
FBgn0038747	CG4755 gene product from transcript CG4755-RA	RhoGAP92B
FBgn0052066	CG32066 gene product from transcript CG32066-RC	CG32066
FBgn0035610	Leucokinin receptor	Lkr
FBgn0260458	Peptidoglycan recognition protein LD	PGRP-LD
FBgn0028646	CG2139 gene product from transcript CG2139-RC	aralar1
FBgn0010611	HMG Coenzyme A synthase	Hmgs
FBgn0261258	CG6014 gene product from transcript CG6014-RA	rgn
FBgn0038803	CG5191 gene product from transcript CG5191-RE	CG5191
FBgn0250785	varicose	vari
FBgn0032469	CG9932 gene product from transcript CG9932-RA	CG9932
FBgn0029689	CG6428 gene product from transcript CG6428-RA	CG6428
FBgn0010113	headcase	hdc
FBgn0034434	CG9811 gene product from transcript CG9811-RA	Rgk1
FBgn0034434	CG9811 gene product from transcript CG9811-RA	Rgk1
FBgn0039075	CG4393 gene product from transcript CG4393-RA	CG4393
FBgn0022787	Helicase 89B	Hel89B
FBgn0037539	CG10435 gene product from transcript CG10435-RA	CG10435
FBgn0030696	CG8509 gene product from transcript CG8509-RA	CG8509
FBgn0035983	CG4080 gene product from transcript CG4080-RA	CG4080
FBgn0028703	CG11328 gene product from transcript CG11328-RG	Nhe3
FBgn0259165	CG42270 gene product from transcript CG42270-RC	CG42684
FBgn0035708	CG8398 gene product from transcript CG8398-RD	CG8398
FBgn0035432	CG17723 gene product from transcript CG17723-RD	ZnT63C
FBgn0010877	lethal (3) 05822	l(3)05822
FBgn0036518	CG32149 gene product from transcript CG32149-RD	RhoGAP71E
FBgn0020647	Krueppel target at 95D	KrT95D
FBgn0052103	CG32103 gene product from transcript CG32103-RB	CG32103
FBgn0038504	CG5407 gene product from transcript CG5407-RA	Sur-8
FBgn0027561	CG18659 gene product from transcript CG18659-RB	CG18659
FBgn0033397	CG10843 gene product from transcript CG10843-RA	Cyp4p3
FBgn0031990	CG8552 gene product from transcript CG8552-RA	PAPLA1
FBgn0040238	Bestrophin 1	Best1
FBgn0040212	Dihydroxyacetone phosphate acyltransferase	Dhap-at
FBgn0051048	CG31048 gene product from transcript CG31048-RB	spg
FBgn0038535	aluminum tubes	alt
FBgn0053123	CG33123 gene product from transcript CG33123-RA	LeuRS
FBgn0040236	CG12132 gene product from transcript CG12132-RA	c11.1
FBgn0031214	CG11374 gene product from transcript CG11374-RB	CG11374
FBgn0039208	CG6643 gene product from transcript CG6643-RA	Esyt2
FBgn0038890	CG7956 gene product from transcript CG7956-RA	CG7956
FBgn0250818	CG34360 gene product from transcript CG34360-RA	Glut4EF
FBgn0020762	ABC transporter expressed in trachea	Atet

## Sheet: Mouse
Genes highlighted in green are from Table 1, which included the top 10 Annokey hits for genes upregulated ≥2 fold.
Mouse GeneID	Gene	Highest Rank	Highest Rank Term	Total Matched Entries
16412	Itgb1	1	[Ff]ilopodia	571
19353	Rac1	1	[Ff]ilopodia	297
22152	Tubb3	1	[Ff]ilopodia	268
11789	Apc	6	[Mm]igration	225
17387	Mmp14	3	[Ii]nvadopodia	191
16401	Itga4	6	[Mm]igration	117
18033	Nfkb1	6	[Mm]igration	116
16476	Jun	6	[Mm]igration	89
21859	Timp3	6	[Mm]igration	89
17869	Myc	1	[Ff]ilopodia	87
22330	Vcl	1	[Ff]ilopodia	83
19878	Rock2	1	[Ff]ilopodia	63
19225	Ptgs2	6	[Mm]igration	62
14254	Flt1	1	[Ff]ilopodia	60
21894	Tln1	1	[Ff]ilopodia	51
192176	Flna	2	[Ff]ilopodium	49
21417	Zeb1	6	[Mm]igration	42
16001	Igf1r	6	[Mm]igration	39
15228	Foxg1	6	[Mm]igration	37
11461	Actb	1	[Ff]ilopodia	36
19697	Rela	6	[Mm]igration	36
14281	Fos	1	[Ff]ilopodia	36
15205	Hes1	1	[Ff]ilopodia	33
11487	Adam10	6	[Mm]igration	32
18707	Pik3cd	5	[Pp]odosome(s)?	31
14200	Fhl2	6	[Mm]igration	29
101401	Adamts9	1	[Ff]ilopodia	25
14089	Fap	4	[Ii]nvadopodium	25
11750	Anxa7	6	[Mm]igration	23
20416	Shc1	6	[Mm]igration	21
17698	Msn	1	[Ff]ilopodia	20
215280	Wipf1	1	[Ff]ilopodia	17
110829	Lims1	6	[Mm]igration	16
18993	Pou3f3	6	[Mm]igration	16
11489	Adam12	6	[Mm]igration	16
218952	Fermt2	5	[Pp]odosome(s)?	15
11465	Actg1	1	[Ff]ilopodia	15
18481	Pak3	1	[Ff]ilopodia	13
18826	Lcp1	2	[Ff]ilopodium	12
12167	Bmpr1b	6	[Mm]igration	12
14389	Gab2	6	[Mm]igration	11
20597	Smpd1	6	[Mm]igration	10
16859	Lgals9	6	[Mm]igration	10
12406	Serpinh1	6	[Mm]igration	10
94242	Tinagl1	6	[Mm]igration	9
16828	Ldha	1	[Ff]ilopodia	9
12667	Chrd	6	[Mm]igration	9
18035	Nfkbia	6	[Mm]igration	9
22637	Zap70	1	[Ff]ilopodia	9
19263	Ptprb	1	[Ff]ilopodia	8
50868	Keap1	6	[Mm]igration	8
22034	Traf6	1	[Ff]ilopodia	8
26364	Adgre5	6	[Mm]igration	8
68732	Carmil1	6	[Mm]igration	7
235505	Cd109	7	ECM	7
73341	Arhgef6	6	[Mm]igration	7
20713	Serpini1	6	[Mm]igration	7
239273	Abcc4	6	[Mm]igration	7
13036	Ctsh	6	[Mm]igration	7
22318	Vamp2	6	[Mm]igration	6
14247	Fli1	6	[Mm]igration	6
19012	Plpp1	6	[Mm]igration	6
54418	Fmn2	1	[Ff]ilopodia	6
12512	Cd63	6	[Mm]igration	6
16897	Llgl1	6	[Mm]igration	5
13685	Eif4ebp1	6	[Mm]igration	5
19157	Cyth1	6	[Mm]igration	5
11307	Abcg1	6	[Mm]igration	5
266632	Irak4	6	[Mm]igration	5
29810	Bag3	1	[Ff]ilopodia	5
106952	Arap3	6	[Mm]igration	5
23882	Gadd45g	6	[Mm]igration	5
52666	Arhgef25	1	[Ff]ilopodia	5
76123	Gpsm2	6	[Mm]igration	4
15357	Hmgcr	6	[Mm]igration	4
12331	Cap1	6	[Mm]igration	4
321007	Serac1	7	ECM	4
12369	Casp7	6	[Mm]igration	4
233752	Insc	6	[Mm]igration	4
18081	Ninj1	1	[Ff]ilopodia	4
193740	Hspa1a	6	[Mm]igration	4
14073	Faah	6	[Mm]igration	4
15439	Hp	6	[Mm]igration	4
170643	Kirrel	6	[Mm]igration	4
18571	Pdcd6ip	6	[Mm]igration	3
14528	Gch1	6	[Mm]igration	3
22234	Ugcg	8	[Ee]xtracellular [Mm]atrix	3
71409	Fmnl2	1	[Ff]ilopodia	3
68606	Ppm1f	6	[Mm]igration	3
18720	Pip5k1a	6	[Mm]igration	3
17904	Myl6	6	[Mm]igration	3
101772	Ano1	6	[Mm]igration	3
208647	Creb3l2	7	ECM	3
224650	Anks1	6	[Mm]igration	3
18628	Per3	6	[Mm]igration	3
16170	Il16	6	[Mm]igration	3
22682	Zfand5	6	[Mm]igration	3
18377	Omg	7	ECM	3
14058	F10	6	[Mm]igration	3
270097	Vat1l	6	[Mm]igration	3
93683	Glce	6	[Mm]igration	2
14711	Gnmt	6	[Mm]igration	2
192176	Flna	6	[Mm]igration	2
68427	Slc39a13	8	[Ee]xtracellular [Mm]atrix	2
20901	Strap	6	[Mm]igration	2
22388	Wdr1	6	[Mm]igration	2
13605	Ect2	6	[Mm]igration	2
12340	Capza1	6	[Mm]igration	2
15360	Hmgcs2	6	[Mm]igration	2
14712	Gnpat	6	[Mm]igration	2
11744	Anxa11	12	[Mm]etastasis	2
268451	Rab11fip4	6	[Mm]igration	2
56437	Rrad	7	ECM	2
64051	Sv2a	6	[Mm]igration	2
11796	Birc3	1	[Ff]ilopodia	2
19142	Prss12	1	[Ff]ilopodia	2
21682	Tec	10	[Ii]nvasive	2
14664	Slc6a9	6	[Mm]igration	2
17768	Mthfd2	10	[Ii]nvasive	1
67268	Myl12a	6	[Mm]igration	1
56524	Mpp6	6	[Mm]igration	1
208869	Dock3	10	[Ii]nvasive	1
71955	Ist1	8	[Ee]xtracellular [Mm]atrix	1
218203	Mylip	6	[Mm]igration	1
56443	Arpc1a	6	[Mm]igration	1
15239	Hgs	12	[Mm]etastasis	1
102566	Ano10	6	[Mm]igration	1
19346	Rab6a	6	[Mm]igration	1
15983	Ifrd2	8	[Ee]xtracellular [Mm]atrix	1
52635	Esyt2	6	[Mm]igration	1
69065	Chac1	8	[Ee]xtracellular [Mm]atrix	1
24000	Ptpn21	6	[Mm]igration	1
101401	Adamts9	7	ECM	1
237868	Sarm1	1	[Ff]ilopodia	1
13195	Ddc	6	[Mm]igration	1
101490	Inpp5f	6	[Mm]igration	1
81701	Egfl8	6	[Mm]igration	1
14011	Etv6	6	[Mm]igration	1
67296	Socs4	6	[Mm]igration	1
63953	Dusp10	6	[Mm]igration	1
102693	Phldb1	6	[Mm]igration	1
14680	Gnal	6	[Mm]igration	1
80910	Gpr84	6	[Mm]igration	1
230972	Arhgef16	6	[Mm]igration	1
235504	Slc17a5	6	[Mm]igration	1
68041	Mid1ip1	6	[Mm]igration	1
277328	Trpa1	6	[Mm]igration	1
16639	Klra8	7	ECM	1
103140	Gstt3	6	[Mm]igration	1
71709	Syde1	6	[Mm]igration	1
68802	Mypn	6	[Mm]igration	1
22722	Zfp64	8	[Ee]xtracellular [Mm]atrix	1
338367	Myo1d
338367	Myo1d
338367	Myo1d
75612	Gns
27984	Efhd2
71760	Etnppl
56248	Ak3
56248	Ak3
56248	Ak3
70059	Degs2
71853	Pdia6
74164	Nfx1
74164	Nfx1
14584	Gfpt2
68942	Chmp2b
100678	Psph
100678	Psph
100678	Psph
30956	Aass
66124	Josd2
74682	Wdr35
226414	Dars
226414	Dars
69076	Triap1
67216	Mboat2
234734	Aars
234734	Aars
66663	Uba5
78830	Slc25a12
13026	Pcyt1a
236794	Slc9a6
107338	Gbf1
107338	Gbf1
107338	Gbf1
107045	Lars
75568	Capsl
69060	Pnlip
69060	Pnlip
69060	Pnlip
170442	Bbox1
170625	Snx18
21946	Pglyrp1
70417	Megf10
72265	Tram1
72168	Aifm3
246277	Csad
71949	Cers5
211914	Asap2
28114	Nsun2
18174	Slc11a2
223601	Fam49b
104816	Aspg
217893	Pacs2
227731	Slc25a25
56392	Shoc2
56324	Stam2
212989	Best2
58988	Rps6kb2
18720	Pip5k1a
93790	Nipa2
73647	Capn9
72472	Slc16a10
76408	Abcc3
68875	Tmcc2
237868	Sarm1
20163	Rsu1
319448	Fndc3a
70497	Arhgap17
107182	Btaf1
223658	Mroh1
192663	Abcg4
263406	Plekhg3
72042	Cotl1
70536	Qpct
16558	Kif16b
245666	Iqsec2
54196	Pabpn1
54196	Pabpn1
380629	Heca
68607	Serhl
22782	Slc30a1
72313	Fryl
246104	Rhbdl3
545260	Arsi
319625	Galm
15463	Agfg1
192657	Ell2
93691	Klf7
329260	Dennd1b
72108	Ddhd2
242100	Pglyrp3
384997	Pglyrp4
106952	Arap3
224093	Fam43a
98970	Fibcd1
229277	Stoml3
77128	Crebrf
104859	Tecpr2
240057	Syngap1
231326	Aasdh
193740	Hspa1a
20667	Sox12
19092	Prkg2
218865	Chdh
17454	Mov10
263876	Spata2
263876	Spata2
22761	Zfpm1
11534	Adk
225115	Svil
225115	Svil
110854	Ptpa
106821	Oard1
170753	Zfp704
75526	Eppin
30936	Slc46a2
329659	E130311K13Rik
320840	Negr1
67123	Ubap1
13118	Cyp4a12b
545192	Baiap3
56368	Cyb561d2
66932	Rexo1
21645	Tcte1
75209	Sv2c
279572	Tlr13
68728	Trp53inp2
21338	Tacr3
244867	Arhgap20
216856	Nlgn2
13804	Endog
30805	Slc22a4
73754	Thap1
80888	Hspb8
22036	Traip
106572	Rab31
208198	Btbd2
208198	Btbd2
27059	Sh3d19
27059	Sh3d19
81910	Rrbp1
76701	Ctrc
214901	Chtf18
59040	Rhot1
67272	Cmtm5
69627	Fam89a
207818	Smagp
100503386	Tpbgl
74032	Sdr42e1
226144	Erlin1
232334	Vgll4
14944	Gzmg

## Sheet: Human
Genes highlighted in blue are from Table 1, which included the top 10 Annokey hits for genes upregulated ≥2 fold.
Human GeneID	Gene	Highest Rank	Highest Rank Term	Total Matched Entries
3688	ITGB1	1	[Ff]ilopodia	1065
4323	MMP14	1	[Ff]ilopodia	709
5879	RAC1	1	[Ff]ilopodia	699
5743	PTGS2	6	[Mm]igration	635
4790	NFKB1	1	[Ff]ilopodia	565
7077	TIMP2	6	[Mm]igration	278
3480	IGF1R	6	[Mm]igration	261
5058	PAK1	1	[Ff]ilopodia	240
4609	MYC	1	[Ff]ilopodia	229
5970	RELA	6	[Mm]igration	207
3725	JUN	1	[Ff]ilopodia	195
2321	FLT1	6	[Mm]igration	150
9839	ZEB2	6	[Mm]igration	150
3676	ITGA4	1	[Ff]ilopodia	132
102	ADAM10	6	[Mm]igration	125
7980	TFPI2	6	[Mm]igration	114
2191	FAP	3	[Ii]nvadopodia	113
2316	FLNA	1	[Ff]ilopodia	112
3315	HSPB1	6	[Mm]igration	99
9475	ROCK2	1	[Ff]ilopodia	88
4478	MSN	1	[Ff]ilopodia	85
6850	SYK	1	[Ff]ilopodia	84
8038	ADAM12	1	[Ff]ilopodia	62
9531	BAG3	1	[Ff]ilopodia	55
7414	VCL	5	[Pp]odosome(s)?	53
331	XIAP	6	[Mm]igration	53
4792	NFKBIA	6	[Mm]igration	52
6464	SHC1	6	[Mm]igration	48
51162	EGFL7	6	[Mm]igration	46
3987	LIMS1	6	[Mm]igration	45
7098	TLR3	1	[Ff]ilopodia	44
60	ACTB	1	[Ff]ilopodia	43
967	CD63	1	[Ff]ilopodia	43
6198	RPS6KB1	1	[Ff]ilopodia	41
2274	FHL2	6	[Mm]igration	41
9846	GAB2	6	[Mm]igration	39
7189	TRAF6	6	[Mm]igration	37
3939	LDHA	6	[Mm]igration	36
10979	FERMT2	3	[Ii]nvadopodia	36
9922	IQSEC1	1	[Ff]ilopodia	34
153090	DAB2IP	6	[Mm]igration	30
55107	ANO1	6	[Mm]igration	29
3280	HES1	6	[Mm]igration	28
2313	FLI1	6	[Mm]igration	26
7456	WIPF1	1	[Ff]ilopodia	24
9817	KEAP1	6	[Mm]igration	23
5293	PIK3CD	6	[Mm]igration	22
1894	ECT2	3	[Ii]nvadopodia	20
10487	CAP1	6	[Mm]igration	20
3303	HSPA1A	6	[Mm]igration	20
3240	HP	6	[Mm]igration	19
871	SERPINH1	6	[Mm]igration	18
56999	ADAMTS9	1	[Ff]ilopodia	17
3603	IL16	6	[Mm]igration	17
9459	ARHGEF6	5	[Pp]odosome(s)?	15
5971	RELB	6	[Mm]igration	15
1512	CTSH	6	[Mm]igration	15
660	BMX	6	[Mm]igration	15
6251	RSU1	6	[Mm]igration	14
5454	POU3F2	6	[Mm]igration	14
135228	CD109	6	[Mm]igration	14
6236	RRAD	6	[Mm]igration	14
5358	PLS3	6	[Mm]igration	13
658	BMPR1B	6	[Mm]igration	13
8394	PIP5K1A	3	[Ii]nvadopodia	13
3156	HMGCR	6	[Mm]igration	12
51135	IRAK4	6	[Mm]igration	12
6840	SVIL	3	[Ii]nvadopodia	12
64129	TINAGL1	7	ECM	11
83660	TLN2	6	[Mm]igration	11
2355	FOSL2	6	[Mm]igration	11
752	FMNL1	5	[Pp]odosome(s)?	10
55604	CARMIL1	3	[Ii]nvadopodia	10
9647	PPM1F	6	[Mm]igration	10
8853	ASAP2	3	[Ii]nvadopodia	10
2120	ETV6	6	[Mm]igration	9
10257	ABCC4	6	[Mm]igration	9
1511	CTSG	6	[Mm]igration	9
6041	RNASEL	6	[Mm]igration	9
5787	PTPRB	1	[Ff]ilopodia	8
7357	UGCG	6	[Mm]igration	8
29899	GPSM2	6	[Mm]igration	8
840	CASP7	6	[Mm]igration	8
2290	FOXG1	6	[Mm]igration	8
5524	PTPA	6	[Mm]igration	8
5967	REG1A	6	[Mm]igration	8
6045	RNF2	6	[Mm]igration	8
3996	LLGL1	6	[Mm]igration	7
6844	VAMP2	6	[Mm]igration	7
27237	ARHGEF16	6	[Mm]igration	7
115557	ARHGEF25	1	[Ff]ilopodia	7
55288	RHOT1	1	[Ff]ilopodia	7
10797	MTHFD2	6	[Mm]igration	6
6609	SMPD1	1	[Ff]ilopodia	6
10130	PDIA6	6	[Mm]igration	6
10015	PDCD6IP	1	[Ff]ilopodia	6
9267	CYTH1	6	[Mm]igration	6
64411	ARAP3	6	[Mm]igration	6
4814	NINJ1	6	[Mm]igration	6
11031	RAB31	8	[Ee]xtracellular [Mm]atrix	6
4642	MYO1D	6	[Mm]igration	5
8714	ABCC3	6	[Mm]igration	5
829	CAPZA1	6	[Mm]igration	5
11221	DUSP10	6	[Mm]igration	5
84440	RAB11FIP4	6	[Mm]igration	5
9948	WDR1	5	[Pp]odosome(s)?	4
1795	DOCK3	6	[Mm]igration	4
4637	MYL6	6	[Mm]igration	4
11171	STRAP	6	[Mm]igration	4
9798	IST1	8	[Ee]xtracellular [Mm]atrix	4
11099	PTPN21	6	[Mm]igration	4
311	ANXA11	6	[Mm]igration	4
23406	COTL1	6	[Mm]igration	4
23187	PHLDB1	6	[Mm]igration	4
56776	FMN2	1	[Ff]ilopodia	4
5593	PRKG2	6	[Mm]igration	4
58476	TP53INP2	6	[Mm]igration	4
8989	TRPA1	6	[Mm]igration	4
199731	CADM4	10	[Ii]nvasive	4
10493	VAT1	6	[Mm]igration	4
10552	ARPC1A	6	[Mm]igration	3
9146	HGS	6	[Mm]igration	3
8036	SHOC2	6	[Mm]igration	3
8993	PGLYRP1	6	[Mm]igration	3
64857	PLEKHG2	6	[Mm]igration	3
10912	GADD45G	6	[Mm]igration	3
8611	PLPP1	6	[Mm]igration	3
6666	SOX12	6	[Mm]igration	3
5276	SERPINI2	10	[Ii]nvasive	3
2021	ENDOG	10	[Ii]nvasive	3
89932	PAPLN	8	[Ee]xtracellular [Mm]atrix	3
85360	SYDE1	6	[Mm]igration	3
26035	GLCE	8	[Ee]xtracellular [Mm]atrix	2
8729	GBF1	10	[Ii]nvasive	2
1979	EIF4EBP2	10	[Ii]nvasive	2
84947	SERAC1	8	[Ee]xtracellular [Mm]atrix	2
8646	CHRD	6	[Mm]igration	2
10627	MYL12A	6	[Mm]igration	2
5870	RAB6A	7	ECM	2
51520	LARS	6	[Mm]igration	2
25797	QPCT	6	[Mm]igration	2
117247	SLC16A10	12	[Mm]etastasis	2
7779	SLC30A1	10	[Ii]nvasive	2
5274	SERPINI1	6	[Mm]igration	2
122809	SOCS4	6	[Mm]igration	2
2774	GNAL	10	[Ii]nvasive	2
161882	ZFPM1	10	[Ii]nvasive	2
9686	VGLL4	6	[Mm]igration	2
84665	MYPN	6	[Mm]igration	2
79180	EFHD2	6	[Mm]igration	1
1615	DARS	12	[Mm]etastasis	1
5406	PNLIP	10	[Ii]nvasive	1
8106	PABPN1	10	[Ii]nvasive	1
55129	ANO10	6	[Mm]igration	1
22876	INPP5F	6	[Mm]igration	1
79094	CHAC1	6	[Mm]igration	1
55114	ARHGAP17	6	[Mm]igration	1
1644	DDC	12	[Mm]etastasis	1
51696	HECA	6	[Mm]igration	1
64137	ABCG4	12	[Mm]etastasis	1
9619	ABCG1	8	[Ee]xtracellular [Mm]atrix	1
56899	ANKS1B	6	[Mm]igration	1
10297	APC2	6	[Mm]igration	1
64764	CREB3L2	11	[Mm]etastasize	1
131583	FAM43A	8	[Ee]xtracellular [Mm]atrix	1
53831	GPR84	6	[Mm]igration	1
8609	KLF7	8	[Ee]xtracellular [Mm]atrix	1
8863	PER3	12	[Mm]etastasis	1
4343	MOV10	10	[Ii]nvasive	1
58526	MID1IP1	6	[Mm]igration	1
113235	SLC46A1	6	[Mm]igration	1
285315	C3orf33	10	[Ii]nvasive	1
257194	NEGR1	8	[Ee]xtracellular [Mm]atrix	1
201294	UNC13D	10	[Ii]nvasive	1
57569	ARHGAP20	8	[Ee]xtracellular [Mm]atrix	1
57555	NLGN2	6	[Mm]igration	1
7763	ZFAND5	6	[Mm]igration	1
6870	TACR3	10	[Ii]nvasive	1
55643	BTBD2	10	[Ii]nvasive	1
126755	LRRC38	8	[Ee]xtracellular [Mm]atrix	1
152503	SH3D19	6	[Mm]igration	1
6238	RRBP1	8	[Ee]xtracellular [Mm]atrix	1
50808	AK3
123099	DEGS2
9945	GFPT2
8604	SLC25A12
8424	BBOX1
25978	CHMP2B
2643	GCH1
5723	PSPH
10157	AASS
91252	SLC39A13
150209	AIFM3
126119	JOSD2
51499	TRIAP1
129642	MBOAT2
4799	NFX1
16	AARS
79876	UBA5
4891	SLC11A2
51678	MPP6
5130	PCYT1A
27232	GNMT
133690	CAPSL
2799	GNS
84465	MEGF11
64850	ETNPPL
51380	CSAD
91012	CERS5
57539	WDR35
29116	MYLIP
54888	NSUN2
51571	FAM49B
3157	HMGCS1
374569	ASPG
285195	SLC9A9
285195	SLC9A9
23241	PACS2
114789	SLC25A25
8027	STAM
8443	GNPAT
727957	MROH1
285527	FRYL
285527	FRYL
112574	SNX18
23471	TRAM1
81614	NIPA2
10753	CAPN9
9911	TMCC2
22862	FNDC3A
253190	SERHL2
54831	BEST2
7866	IFRD2
51520	LARS
57488	ESYT2
57801	HES4
55614	KIF16B
163486	DENND1B
23259	DDHD2
387755	INSC
162494	RHBDL3
162494	RHBDL3
340075	ARSI
130589	GALM
153222	CREBRF
3267	AGFG1
22936	ELL2
9044	BTAF1
114771	PGLYRP3
57115	PGLYRP4
84617	TUBB6
84929	FIBCD1
2290	FOXG1
9900	SV2A
161003	STOML3
331	XIAP
619279	ZNF704
132949	AASDH
4609	MYC
4609	MYC
55349	CHDH
9825	SPATA2
9895	TECPR2
23098	SARM1
132	ADK
221443	OARD1
284194	LGALS9B
26503	SLC17A5
11068	CYB561D2
57455	REXO1
158584	FAAH2
51271	UBAP1
1579	CYP4A11
202500	TCTE1
202500	TCTE1
22987	SV2C
117166	WFIKKN1
168451	THAP5
8492	PRSS12
5407	PNLIPRP1
63922	CHTF18
653689	GSTT2B
51192	CKLF
375061	FAM89A
6583	SLC22A4
100507050	TPBGL
93517	SDR42E1
6536	SLC6A9
10613	ERLIN1
55734	ZFP64
