# Supplementary material for: A novel Drosophila injury model reveals severed axons are cleared through a Draper/MMP-1 signaling cascade
Source: eLife. 2017 Aug 21;6:e23611. doi: 10.7554/eLife.23611 (PMC5565368; doi:10.7554/eLife.23611)
Supplement: Table 1—source code 2. — DOI: http://dx.doi.org/10.7554/eLife.23611.014 [file elife-23611-table1-code2.zip]

Archive with 1 entries (1 files):
- Table 1 - Source Data 8 - mouse_annokey_report.html
